# Supplementary material for: BART-Seq: cost-effective massively parallelized targeted sequencing for genomics, transcriptomics, and single-cell analysis
Source: Genome Biol. 2019 Aug 6;20:155. doi: 10.1186/s13059-019-1748-6 (PMC6683345; doi:10.1186/s13059-019-1748-6)
Supplement: Supplementary file 1 — Table S1. Barcodes. Forward and reverse barcode sets used for BART-Seq experiments (a) barcodes v1, (b) NNN barcodes, (c) barcodes v2 (XLSX 20 kb) [file 13059_2019_1748_MOESM1_ESM.xlsx]

## Sheet: Information
	Supplementary Table 1 |			Forward and Reverse barcode sets used for BART-Seq experiments
			(a)	The barcode set (v1) used with BRCA genotyping primers (Supplementary Table 2a)
				The version of the listed barcodes without the 5'CCA protection group was used in Figure 2b-c, and the version with the 5'CCA was used in Figure 2d.
			(b)	The 5'NNN barcodes used with Primers in Supplementary Table 2c for identification of a trinucleotide protection group (Supplementary Fig. 1d)
			(c)	The barcode set (v2) used with transcriptomics primers (Supplementary Table 2d-e)

## Sheet: (a) Barcodes v1
	Supplementary Table 1a | Barcodes (version 1) used for genotyping experiments (*)
	Barcode ID	Type	CCA + Barcode sequence + Adapter (5' > 3')
	L01	Forward	CCATCCTCAGGTAGCGACGAG
	L02	Forward	CCACCGAACACTAGCGACGAG
	L03	Forward	CCAACTGAGGCTAGCGACGAG
	L04	Forward	CCACACCTAGGTAGCGACGAG
	L05	Forward	CCACACACCTCTAGCGACGAG
	L06	Forward	CCATACGGCACTAGCGACGAG
	L07	Forward	CCAGATCCAGGTAGCGACGAG
	L08	Forward	CCACCAGACGATAGCGACGAG
	R01	Reverse	CCAACGCGCTACCATACGACG
	R02	Reverse	CCAACGCTAGCCCATACGACG
	R03	Reverse	CCAACTCCTCCCCATACGACG
	R04	Reverse	CCAGCGCATCTCCATACGACG
	R05	Reverse	CCACGGACAAGCCATACGACG
	R06	Reverse	CCACGGTCCAACCATACGACG
	R07	Reverse	CCAGGACGCAACCATACGACG
	R08	Reverse	CCAGACCTTCCCCATACGACG
	R09	Reverse	CCAAGGAGAGCCCATACGACG
	R10	Reverse	CCACCATCACGCCATACGACG
	R11	Reverse	CCACGGCAACACCATACGACG
	R12	Reverse	CCACGGAATGCCCATACGACG
	(*) 8 forward and 12 reverse barcodes, harboring forward (TAGCGACGAG) and reverse (CCATACGACG) adapter sequences, which are complementary to the rc-adapters linked to rc-primers of BRCA genotyping primers (Supplementary Table 2a).
	Two alternative versions of the listed barcodes were used for genotyping experiments: with 5'CCA protection group (as shown here) or without.
	It should be noted that the barcode panel here is different from the Barcodes v2 that was used for transcriptomics experiments, despite the same Barcode IDs.

## Sheet: (b) NNN Barcodes
	Supplementary Table 1b | Set of barcodes used for protection group evaluation (*)
	Barcode ID	Type	NNN + Barcode sequence + Adapter (5' > 3')
	Barcode A	Forward	NNNGGATAGGCTAGCGACGAG
	Barcode B	Forward	NNNCCGACCTATAGCGACGAG
	Barcode C	Forward	NNNTGGAGACCTAGCGACGAG
	Barcode D	Forward	NNNAGCCGACTTAGCGACGAG
	Barcode E	Forward	NNNCCTAGACCTAGCGACGAG
	Barcode F	Forward	NNNTGGATGGCTAGCGACGAG
	Barcode G	Forward	NNNCCAGATCCTAGCGACGAG
	Barcode H	Forward	NNNTGATCCGCTAGCGACGAG
	Barcode I	Forward	NNNCTTCCGACTAGCGACGAG
	Barcode J	Forward	NNNTCCGATGCTAGCGACGAG
	Barcode 1	Reverse	NNNTTGCGCAGCCATACGACG
	Barcode 2	Reverse	NNNCGGACTAGCCATACGACG
	Barcode 3	Reverse	NNNCATTCGCGCCATACGACG
	Barcode 4	Reverse	NNNTGCTCGACCCATACGACG
	Barcode 5	Reverse	NNNCGACTACGCCATACGACG
	Barcode 6	Reverse	NNNGCCGACAACCATACGACG
	Barcode 7	Reverse	NNNCTCTACGCCCATACGACG
	Barcode 8	Reverse	NNNCACGAGTGCCATACGACG
	(*) 10 forward and 8 reverse barcodes, harboring forward (TAGCGACGAG) and reverse (CCATACGACG) adapter sequences, which are complementary to the rc-adapters linked to rc-primers of NNN primers (Supplementary Table 2c)
	NNN refers to all the possible 64 combinations of three random bases added to the 5' of each barcode

## Sheet: (c) Barcodes v2
	Supplementary Table 1c | Barcodes (version 2) used for transcriptomics experiments (*)
	Barcode ID	Type	CCA + Barcode sequence + Adapter (5' > 3')
	L01	Forward	CCACCTTCTCGATGCGCATTC
	L02	Forward	CCACCAGTAGCATGCGCATTC
	L03	Forward	CCACCTAACGCATGCGCATTC
	L04	Forward	CCAGGCCGATTATGCGCATTC
	L05	Forward	CCACGTTCGTCATGCGCATTC
	L08	Forward	CCAACGACACCATGCGCATTC
	L09	Forward	CCAGCCTCTTGATGCGCATTC
	L10	Forward	CCATACGGCACATGCGCATTC
	L11	Forward	CCACTCCAGTCATGCGCATTC
	L13	Forward	CCAGTTGGAGCATGCGCATTC
	L14	Forward	CCAACGAGCCTATGCGCATTC
	L16	Forward	CCATCCTGGCTATGCGCATTC
	L17	Forward	CCAGGTCCATGATGCGCATTC
	L18	Forward	CCACGGTGAGTATGCGCATTC
	L19	Forward	CCACCAACTCCATGCGCATTC
	L20	Forward	CCAAGGCCGAAATGCGCATTC
	L21	Forward	CCAGAGGCCTAATGCGCATTC
	L22	Forward	CCATTCTCCGCATGCGCATTC
	L23	Forward	CCAGTGACCACATGCGCATTC
	L24	Forward	CCACTGTACGGATGCGCATTC
	L25	Forward	CCACCAGTGGTATGCGCATTC
	L26	Forward	CCAATAGCCGCATGCGCATTC
	L27	Forward	CCACTAGCCTGATGCGCATTC
	L28	Forward	CCACCTTAGGCATGCGCATTC
	L29	Forward	CCACTACGGTCATGCGCATTC
	L30	Forward	CCAGAAGTCGCATGCGCATTC
	L31	Forward	CCATCCACGACATGCGCATTC
	L32	Forward	CCAGTCTGCCAATGCGCATTC
	L33	Forward	CCAGGAACTCCATGCGCATTC
	L34	Forward	CCAACCGGTCTATGCGCATTC
	L35	Forward	CCAACCGAGGTATGCGCATTC
	L36	Forward	CCACTGGCTACATGCGCATTC
	L37	Forward	CCATCCTCCGTATGCGCATTC
	L38	Forward	CCAGAGCTAGGATGCGCATTC
	L39	Forward	CCAGCCACGTAATGCGCATTC
	L40	Forward	CCACGGTCTTCATGCGCATTC
	L41	Forward	CCAGGTGTACCATGCGCATTC
	L42	Forward	CCATCGGCTCAATGCGCATTC
	L43	Forward	CCAAGTAGGCCATGCGCATTC
	L44	Forward	CCAACCTCCTGATGCGCATTC
	L45	Forward	CCAAGACGGACATGCGCATTC
	L46	Forward	CCACGGTCCAAATGCGCATTC
	L47	Forward	CCACGGTGACAATGCGCATTC
	L48	Forward	CCAGGCCTTCAATGCGCATTC
	L49	Forward	CCAACCGGAACATGCGCATTC
	L50	Forward	CCACTCCTCTGATGCGCATTC
	L51	Forward	CCACGTCGTTGATGCGCATTC
	L52	Forward	CCAGAGGACGAATGCGCATTC
	L72	Forward	CCACCACAGGTATGCGCATTC
	R01	Reverse	CCAGCCACCTTAGCGTAACCT
	R03	Reverse	CCACTCAGGCAAGCGTAACCT
	R04	Reverse	CCAGTACAGCGAGCGTAACCT
	R05	Reverse	CCACTCGAGCTAGCGTAACCT
	R06	Reverse	CCAGCGACACAAGCGTAACCT
	R07	Reverse	CCAGTCATCGGAGCGTAACCT
	R08	Reverse	CCATGCCTCCAAGCGTAACCT
	R09	Reverse	CCACCGATTCCAGCGTAACCT
	R10	Reverse	CCAGCATAGGCAGCGTAACCT
	R11	Reverse	CCAGACAGAGGAGCGTAACCT
	R13	Reverse	CCAGTGGAAGGAGCGTAACCT
	R14	Reverse	CCAGGATCCTCAGCGTAACCT
	R15	Reverse	CCAGGACAGTGAGCGTAACCT
	R16	Reverse	CCATGTGGCGTAGCGTAACCT
	R17	Reverse	CCAGCGATCAGAGCGTAACCT
	R18	Reverse	CCAACAAGGCCAGCGTAACCT
	R19	Reverse	CCACTCGGAGAAGCGTAACCT
	R21	Reverse	CCAGTCCACCAAGCGTAACCT
	R22	Reverse	CCATCGAGGACAGCGTAACCT
	R23	Reverse	CCATCCGGCAAAGCGTAACCT
	R24	Reverse	CCAGTCTCACGAGCGTAACCT
	R26	Reverse	CCAGGCGGATAAGCGTAACCT
	R27	Reverse	CCACAGAGTCGAGCGTAACCT
	R28	Reverse	CCAGCGAACCTAGCGTAACCT
	R29	Reverse	CCACCTGTCGTAGCGTAACCT
	R30	Reverse	CCAGACCACACAGCGTAACCT
	R31	Reverse	CCAAGGAGAGCAGCGTAACCT
	R32	Reverse	CCATCACACCGAGCGTAACCT
	R33	Reverse	CCAAGCACCAGAGCGTAACCT
	R34	Reverse	CCAGCCAGAACAGCGTAACCT
	R35	Reverse	CCAGATTGGCCAGCGTAACCT
	R36	Reverse	CCAAGCGGAGTAGCGTAACCT
	R37	Reverse	CCACCTCACCTAGCGTAACCT
	R38	Reverse	CCAACCTGCAGAGCGTAACCT
	R39	Reverse	CCAGGCAAGCTAGCGTAACCT
	R40	Reverse	CCAGGAGAGGAAGCGTAACCT
	R41	Reverse	CCACCACTCGTAGCGTAACCT
	R42	Reverse	CCATCAGCGAGAGCGTAACCT
	R43	Reverse	CCAACTCGTCGAGCGTAACCT
	R44	Reverse	CCACTTCGGACAGCGTAACCT
	R45	Reverse	CCAGGAGTTCCAGCGTAACCT
	R46	Reverse	CCAGAGCAGTCAGCGTAACCT
	R47	Reverse	CCAGAAGCCTCAGCGTAACCT
	R48	Reverse	CCAGGAGGAACAGCGTAACCT
	R49	Reverse	CCACACCTAGGAGCGTAACCT
	R50	Reverse	CCAGTGAGTCGAGCGTAACCT
	R51	Reverse	CCAGACAGGCAAGCGTAACCT
	R52	Reverse	CCATGCGGACTAGCGTAACCT
	R53	Reverse	CCAGCGTCCTAAGCGTAACCT
	R54	Reverse	CCAACCGTCCAAGCGTAACCT
	R55	Reverse	CCACCAGGACTAGCGTAACCT
	R56	Reverse	CCACTGACCGTAGCGTAACCT
	R57	Reverse	CCACACACCTCAGCGTAACCT
	R61	Reverse	CCATCGGATCGAGCGTAACCT
	R68	Reverse	CCAGGTCAAGGAGCGTAACCT
	R71	Reverse	CCAAGCCAGCTAGCGTAACCT
	R73	Reverse	CCAAAGGCCTGAGCGTAACCT
	R73	Reverse	CCAAAGGCCTGAGCGTAACCT
	(*) 49 forward and 58 reverse barcodes, harboring forward (ATGCGCATTC) and reverse (AGCGTAACCT) adapter sequences, which are complementary to the rc-adapters linked to rc-primers of pluripotency and differentiation primer sets.
	It should be noted that the barcode panel here is different from the Barcodes v1 that was used for genotyping experiments, despite the same Barcode IDs.
