# Supplementary material for: BART-Seq: cost-effective massively parallelized targeted sequencing for genomics, transcriptomics, and single-cell analysis
Source: Genome Biol. 2019 Aug 6;20:155. doi: 10.1186/s13059-019-1748-6 (PMC6683345; doi:10.1186/s13059-019-1748-6)
Supplement: Supplementary file 2 — Table S2. Primers and loci. Primers used for BART-Seq experiments and the list of reported mutations for 96 patient samples used in the study. (a) Genotyping primers, (b) reported genotypes of the patient samples, (c) primers used with NNN barcodes, (d) pluripotency primers, (e) differentiation primers (XLSX 45 kb) [file 13059_2019_1748_MOESM2_ESM.xlsx]

## Sheet: Information
	Supplementary Table 2 |			Primers used for BART-Seq experiments, and list of reported mutations for 96 patient samples used in the study
			(a)	The BRCA genotyping primers used in combination with the Barcodes v1 (Supplementary Table 1a) for genotyping 96 patients (Fig. 2)
			(b)	The known genotypes of 96 patient samples analyzed in Figure 2
			(c)	The BRCA genotyping primers used in combination with NNN Barcodes (Supplementary Table 1b) for identification of a trinucleotide protection group
			(d)	The primers used in combination with the Barcodes v2 (Supplementary Table 1c) for pluripotency transcriptomics experiments (Fig. 3, Fig. 4).
			(e)	The primers used in combination with the Barcodes v2 (Supplementary Table 1c) for differentiation (Wnt/β-catenin pathway indcution) experiments (Fig. 5).

## Sheet: (a) Genotyping Primers
	Supplementary Table 2a | BRCA1 and BRCA2 loci analyzed in this study, and sequences of the primers targeting them.
	#	Gene	Mutation	Mutation position on the gene	Amplicon name	Targeted locus on the gene	Primer	rc-Primer (with rc-Adapter) sequence (5' > 3')	Nested (sequencing) primer sequence (5' > 3')
	1	BRCA1	185delAG	1,453 - 1,454	Amp1	1,407 - 1,533	Forward	[phos]GACATTTTGTACTTCTTCAACGCCTCGTCGCTA	GCGTTGAAGAAGTACAAAATGTCA
					BRCA1e2		Reverse	[phos]CTCCTATGCAAATGAACAGAACGTCGTATGG	TTCTGTTCATTTGCATAGGAGA
	2	BRCA1	5382insC	68419	Amp2	68,395 - 68,594	Forward	[phos]CTTGCTCGCTTTGGACCTTCTCGTCGCTA	AAGGTCCAAAGCGAGCAAGA
					BRCA1e2		Reverse	[phos]CACTCTTCCATCCCAACCACGTCGTATGG	TGGTTGGGATGGAAGAGTGA
	3	BRCA1	p.Y978*	32887	Amp3	32,836 - 33,024	Forward	[phos]ATTTGGAGTAATGAGTCCAGTTTCGCTCGTCGCTA	CGAAACTGGACTCATTACTCCAAATA
					BRCA1e2		Reverse	[phos]GAGAACATTCCAAGTACAGTGAGCGTCGTATGG	CTCACTGTACTTGGAATGTTCTCA
	4	BRCA1	p.A1708E	61581	Amp4	61,538 - 61,649	Forward	[phos]GTCCGTTCACACACAAACTCCTCGTCGCTA	GAGTTTGTGTGTGAACGGACA
					BRCA1e2		Reverse	[phos]CCCCTCCTCCCTTTAACACCGTCGTATGG	GTGTTAAAGGGAGGAGGGGA
	5	BRCA1	981delAT	30,934 - 30,935	Amp5	30,911 - 31,045	Forward	[phos]CCTTACTTCCAGCCCATCTCTCGTCGCTA	AGATGGGCTGGAAGTAAGGA
					BRCA1e2		Reverse	[phos]GCCATGCTCAGAGAATCCTCGTCGTATGG	AGGATTCTCTGAGCATGGCA
	6	BRCA2	c.6174delT	24828	Amp6	24,763 - 24,858	Forward	[phos]GACTTATGAAGCTTCCCTATACTCTCGTCGCTA	AGTATAGGGAAGCTTCATAAGTCA
					BRCA1e2		Reverse	[phos]CCAGGTATCAGATGCTTCACGTCGTATGG	TGAAGCATCTGATACCTGGA
	7	BRCA2	8765delAG	55,528 - 55,529	Amp7	55,501 - 55,669	Forward	[phos]CATTGCGAAATATGTATAATCCAGACTCGTCGCTA	TCTGGATTATACATATTTCGCAATGA
					BRCA1e2		Reverse	[phos]GGTACACATTGTTATTTCTAATATGACGTCGTATGG	TCATATTAGAAATAACAATGTGTACCA
	8	BRCA2	IVS2+1G>A	1055	Amp8	959 - 1,205	Forward	[phos]ACGATATTCCTCCAATGCTTGCTCGTCGCTA	CAAGCATTGGAGGAATATCGTA
					BRCA1e2		Reverse	[phos]CCAGTTAACAACATAATCATCGTCGTCGTATGG	ACGATGATTATGTTGTTAACTGGA
	9	BRCA2	p.R2336P	31423	Amp9	31,396 - 31,586	Forward	[phos]ACACAGGTAATCGGCTCTACTCGTCGCTA	TAGAGCCGATTACCTGTGTA
					BRCA1e2		Reverse	[phos]GGTAGTATTTTATAGTGCTGTTCACGTCGTATGG	TGAACAGCACTATAAAATACTACCA
	10	BRCA1	p.P1812A	77808	Amp10	77,719 - 77,859	Forward	[phos]AGGACTACTGGAACTGTCACTCTCGTCGCTA	AGTGACAGTTCCAGTAGTCCTA
					BRCA1e2		Reverse	[phos]GGTAAGGTGCCTGCATGTACGTCGTATGG	TACATGCAGGCACCTTACCA
	10 founder mutations in BRCA1 and BRCA2 genes that were used for the genetic screening experiments are listed. "Amplicon name" was used for practical reasons to serially label the amplified loci.
	Reverse complementary (rc) primers are linked to rc-adapters, and they are used as templates for barcode-primer assembly.
	All the forward rc-primers are attached to the same forward rc-adapter (CTCGTCGCTA), and all the reverse rc-primers are attached to the same reverse rc-adapter (CGTCGTATGG).
	Nested (sequencing) primers are analogous to the synthesized barcoded primers (reverse complement of rc-primers), excluding adapters and barcodes. They contain an additional A base at the 3', which is added to the synthesized barcoded primers by Klenow enzyme.

## Sheet: (b) Patient Samples
	Supplementary Table 2b | Patient samples analyzed in this study (BRCA1 & BRCA2 genotyping)
	Patient Sample No	Mutation	Genotype	Amplicon name
	A01	Mut1	185delAG	Amp 1
	A02	Mut6	c.6174delT	Amp 6
	A03	---	n	---
	A04	Mut9	p.R2336P	Amp 9
	A05	Mut9	p.R2336P	Amp 9
	A06	Mut8	IVS2+1G>A	Amp 8
	A07	---	n	---
	A08	Mut10	p.P1812A
	A09	Mut7	8765delAG	Amp 7
	A10	Mut9	p.R2336P	Amp 9
	A11	---	n	---
	A12	Mut6	c.6174delT	Amp 6
	B01	Mut6	c.6174delT	Amp 6
	B02	Mut4	p.A1708E	Amp 4
	B03	Mut6	c.6174delT	Amp 6
	B04	---	n	---
	B05	Mut4	p.A1708E	Amp 4
	B06	Mut6	c.6174delT	Amp 6
	B07	Mut1	185delAG	Amp 1
	B08	Mut8	IVS2+1G>A	Amp 8
	B09	Mut6	c.6174delT	Amp 6
	B10	Mut6	c.6174delT	Amp 6
	B11	Mut2	5382insC	Amp 2
	B12	---	n	---
	C01	---	n	---
	C02	Mut9	p.R2336P	Amp 9
	C03	Mut1	185delAG	Amp 1
	C04	Mut3	p.Y978*	Amp 3
	C05	Mut3	p.Y978*	Amp 3
	C06	Mut7	8765delAG	Amp 7
	C07	Mut2	5382insC	Amp 2
	C08	Mut7	8765delAG	Amp 7
	C09	Mut8	IVS2+1G>A	Amp 8
	C10	---	n	---
	C11	Mut10	p.P1812A	Amp 10
	C12	Mut2	5382insC	Amp 2
	D01	Mut9	p.R2336P	Amp 9
	D02	Mut3	p.Y978*	Amp 3
	D03	Mut5	981delAT	Amp 5
	D04	Mut6	c.6174delT	Amp 6
	D05	Mut2	5382insC	Amp 2
	D06	Mut6	c.6174delT	Amp 6
	D07	Mut1	185delAG	Amp 1
	D08	Mut1	185delAG	Amp 1
	D09	Mut4	p.A1708E	Amp 4
	D10	Mut1	185delAG	Amp 1
	D11	Mut7	8765delAG	Amp 7
	D12	Mut9	p.R2336P	Amp 9
	E01	Mut3	p.Y978*	Amp 3
	E02	Mut9	p.R2336P	Amp 9
	E03	Mut1	185delAG	Amp 1
	E04	---	n	---
	E05	---	n	---
	E06	Mut6	c.6174delT	Amp 6
	E07	Mut8	IVS2+1G>A	Amp 8
	E08	Mut6	c.6174delT	Amp 6
	E09	Mut7	8765delAG	Amp 7
	E10	Mut7	8765delAG	Amp 7
	E11	Mut10	p.P1812A	Amp 10
	E12	---	n	---
	F01	Mut7	8765delAG	Amp 7
	F02	Mut2	5382insC	Amp 2
	F03	Mut9	p.R2336P	Amp 9
	F04	Mut7	8765delAG	Amp 7
	F05	Mut2	5382insC	Amp 2
	F06	Mut2	5382insC	Amp 2
	F07	Mut7	8765delAG	Amp 7
	F08	Mut2	5382insC	Amp 2
	F09	---	???
	F10	Mut6	c.6174delT	Amp 6
	F11	Mut7	8765delAG	Amp 7
	F12	Mut8	IVS2+1G>A	Amp 8
	G01	Mut4	p.A1708E	Amp 4
	G02	Mut8	IVS2+1G>A	Amp 8
	G03	Mut6	c.6174delT	Amp 6
	G04	Mut2	5382insC	Amp 2
	G05	Mut5	981delAT	Amp 5
	G06	---	n	---
	G07	Mut8	IVS2+1G>A	Amp 8
	G08	---	n	---
	G09	Mut7	8765delAG	Amp 7
	G10	Mut8	IVS2+1G>A	Amp 8
	G11	Mut8	IVS2+1G>A	Amp 8
	G12	Mut10	p.P1812A	Amp 10
	H01	Mut1	185delAG	Amp 1
	H02	---	n	---
	H03	Mut4	p.A1708E	Amp 4
	H04	Mut8	IVS2+1G>A	Amp 8
	H05	Mut2	5382insC	Amp 2
	H06	Mut9	p.R2336P	Amp 9
	H07	Mut7	8765delAG	Amp 7
	H08	---	n	---
	H09	Mut10	p.P1812A	Amp 10
	H10	Mut7	8765delAG	Amp 7
	H11	Mut3	p.Y978*	Amp 3
	H12	Mut7	8765delAG	Amp 7

## Sheet: (c) NNN Primers
	Supplementary Table 2c | Sequences of genotyping primers used for identification of a 5' trinucleotide protection group.
	#	Gene	Mutation	Mutation position on the gene	Amplicon name	Primer	rc-Primer (with rc-Adapter) sequence (5' > 3')	Nested (sequencing) primer sequence (5' > 3')
	1	BRCA1	185delAG	1,453 - 1,454	Amp1'	Forward	[phos]GACATTTTGTACTTCTTCAACGCTCGTCGCTA	CGTTGAAGAAGTACAAAATGTCA
					BRCA1e2	Reverse	[phos]GCAAATGAACAGAATTGACCTCGTCGTATGG	AGGTCAATTCTGTTCATTTGCA
	2	BRCA1	5382insC	68419	Amp2'	Forward	[phos]TCTCTTGCTCGCTTTGGACCTCGTCGCTA	GTCCAAAGCGAGCAAGAGAA
					BRCA1e2	Reverse	[phos]CACTCTTCCATCCCAACCACGTCGTATGG	TGGTTGGGATGGAAGAGTGA
	3	BRCA1	p.Y978*	32887	Amp3'	Forward	[phos]GAGTCCAGTTTCGTTGCCTCTCGTCGCTA	AGGCAACGAAACTGGACTCA
					BRCA1e2	Reverse	[phos]ACCACCACTTTTTCCCATCACGTCGTATGG	TGATGGGAAAAAGTGGTGGTA
	4	BRCA1	p.A1708E	61581	Amp4'	Forward	[phos]GTCCGTTCACACACAAACTCCTCGTCGCTA	GAGTTTGTGTGTGAACGGACA
					BRCA1e2	Reverse	[phos]GATGCTGAGTCTGAGTTACCCGTCGTATGG	GGTAACTCAGACTCAGCATCA
	5	BRCA1	981delAT	30,934 - 30,935	Amp5'	Forward	[phos]CCTTACTTCCAGCCCATCTGCTCGTCGCTA	CAGATGGGCTGGAAGTAAGGA
					BRCA1e2	Reverse	[phos]GCCATGCTCAGAGAATCCTACGTCGTATGG	TAGGATTCTCTGAGCATGGCA
	6	BRCA2	c.6174delT	24828	Amp6'	Forward	[phos]GAGCTGGTCTGAATGTTCGCTCGTCGCTA	CGAACATTCAGACCAGCTCA
					BRCA1e2	Reverse	[phos]AAGGGAGTGTTAGAGGAATTTGACGTCGTATGG	TCAAATTCCTCTAACACTCCCTTA
	7	BRCA2	8765delAG	55,528 - 55,529	Amp7'	Forward	[phos]TGTATCAGGCCAGGCACAGTCTCGTCGCTA	ACTGTGCCTGGCCTGATACAA
					BRCA1e2	Reverse	[phos]CAGGAGGAATTTGAAGAACATGCGTCGTATGG	CATGTTCTTCAAATTCCTCCTGA
	8	BRCA2	IVS2+1G>A	1055	Amp8'	Forward	[phos]TTGTTGCAGCGTGTCTTAACTCGTCGCTA	TTAAGACACGCTGCAACAAA
					BRCA1e2	Reverse	[phos]CATCGTTTGCAGGTTAACCCGTCGTATGG	GGTTAACCTGCAAACGATGA
	9	BRCA2	p.R2336P	31423	Amp9'	Forward	[phos]ACACAGGTAATCGGCTCTAAAGCTCGTCGCTA	CTTTAGAGCCGATTACCTGTGTA
					BRCA1e2	Reverse	[phos]GAGAAAAGTCTCGTTTTTATAAATGACGTCGTATGG	TCATTTATAAAAACGAGACTTTTCTCA
	10	BRCA1	p.P1812A	77808	Amp10'	Forward	[phos]GGAACTGTCACTTCATCATTCTCGTCGCTA	AATGATGAAGTGACAGTTCCA
					BRCA1e2	Reverse	[phos]CCTTTTGCATGGGTTTGGTCGTCGTATGG	ACCAAACCCATGCAAAAGGA
	It should be noted that the listed primers in this table target the same mutations with the primers in a; however, this set was used only for technical purposes (i.e. for protection group identification).

## Sheet: (d) Pluripotency Primers
	Supplementary Table 2d | Pluripotency and control genes, whose expression was analyzed in this study, and sequences of the primers targeting them
	#	Gene	Type	Targeted Locus on Chromosome*	Exons spanned*	gDNA Amplicon Size*	cDNA Amplicon Size*	Primer	rc-Primer (with rc-Adapter) sequence	Nested (sequencing) primer sequence
	1	B2M	Housekeeping	chr15: 44,715,652 - 44,717,620	3	1969	92	Forward	[phos]CACATGGTTCACACGGCAGGAATGCGCAT	CTGCCGTGTGAACCATGTGA
								Reverse	[phos]CATGGAGGTTTGAAGATGCCGAGGTTACGCT	CGGCATCTTCAAACCTCCATGA
	2	CCND1	Cell cycle	chr11: 69,652,219 - 69,652,355	1	137	137	Forward	[phos]GAACCTGGACGTGAGCTGGGAATGCGCAT	CCAGCTCACGTCCAGGTTCA
								Reverse	[phos]GTTGTGTGTGCAGGGAGGGAGGTTACGCT	CCCTCCCTGCACACACAACA
	3	CCNE1	Cell cycle	chr19: 29,817,487 - 29,820,778	2	3292	132	Forward	[phos]TGGCTGCAGAAGAGGGTGTGAATGCGCAT	ACACCCTCTTCTGCAGCCAA
								Reverse	[phos]GACCGGTATATGGCGACACAAGGTTACGCT	TGTGTCGCCATATACCGGTCA
	4	CER1	Differentiation	chr9: 14,720,247 - 14,722,182	2	1936	157	Forward	[phos]AGTCTGGCTGAAGGGCACTGGAATGCGCAT	CAGTGCCCTTCAGCCAGACTA
								Reverse	[phos]TGCCTGCCAAGTTCACCACAGGTTACGCT	GTGGTGAACTTGGCAGGCAA
	5	DNMT3B	Pluripotency	chr20: 32,796,852 - 32,798,474	3	1623	146	Forward	[phos]CCCGGCATGTCTGACAGAGGAATGCGCAT	CTCTGTCAGACATGCCGGGA
								Reverse	[phos]GCCGGTGTTTCTGTGTGGAAGGTTACGCT	TCCACACAGAAACACCGGCA
	6	GAPDH	Housekeeping	chr12: 6,534,834 - 6,536,753	3	1920	198 / 328	Forward	[phos]CCGACCTTCACCTTCCCCAGAATGCGCAT	TGGGGAAGGTGAAGGTCGGA
								Reverse	[phos]CAAGGCTGAGAACGGGAAGCAGGTTACGCT	GCTTCCCGTTCTCAGCCTTGA
	7	LIN28A	Pluripotency	chr1: 26,429,287 - 26,429,385	1	99	99	Forward	[phos]CCCTTTCTTGGCCTCCTGACGAATGCGCAT	GTCAGGAGGCCAAGAAAGGGA
								Reverse	[phos]TATGTCAAAGTGGCCACAAGATTGAGGTTACGCT	CAATCTTGTGGCCACTTTGACATAA
	8	NANOG	Pluripotency	chr12: 7,795,613 - 7,795,789	1	177	177	Forward	[phos]GTCTTTTCTAGGCAGGGCGGAATGCGCAT	CGCCCTGCCTAGAAAAGACA
								Reverse	[phos]GTTTGGGATTGGGAGGCTTTGAGGTTACGCT	CAAAGCCTCCCAATCCCAAACA
	9	POU5F1	Pluripotency	chr6: 31,165,590 - 31,165,684	1	95	95	Forward	[phos]GGGTGGAGGAAGCTGACAAGAATGCGCAT	TTGTCAGCTTCCTCCACCCA
								Reverse	[phos]CAAAGCGGCAGATGGTCGTAGGTTACGCT	ACGACCATCTGCCGCTTTGA
	10	SOX2	Pluripotency	chr3: 181,713,684 - 181,713,826	1	143	143	Forward	[phos]CCTGCAAAGCTCCTACCGTGAATGCGCAT	ACGGTAGGAGCTTTGCAGGA
								Reverse	[phos]CGAGATAAACATGGCAATCAAAATGTAGGTTACGCT	ACATTTTGATTGCCATGTTTATCTCGA
	11	ZFP42	Pluripotency	chr4: 188,004,620 - 188,004,709	1	90	90	Forward	[phos]AGCTAAGTTTAAACATGTTGTGGGGGAATGCGCAT	CCCCACAACATGTTTAAACTTAGCTA
								Reverse	[phos]GAAGCAGGAGGATAGCTTGAGAGGTTACGCT	CTCAAGCTATCCTCCTGCTTCA
	12	RNA1	RNA spike-in control	-	-	-	95	Forward	[phos]GCAGCATATTCTCGGGGCGGAATGCGCAT	CGCCCCGAGAATATGCTGCA
								Reverse	[phos]CGCGCCAAAGTAGAGAGGGAGGTTACGCT	CCCTCTCTACTTTGGCGCGA
	13	RNA2	RNA spike-in control	-	-	-	179	Forward	[phos]ATCATCGGAGGGGCTACGGGAATGCGCAT	CCGTAGCCCCTCCGATGATA
								Reverse	[phos]GATGCAATGGTGGTACGCGAGGTTACGCT	CGCGTACCACCATTGCATCA
	14	RNA6	RNA spike-in control	-	-	-	145	Forward	[phos]GGCCGAAATCATCCCCTGGGAATGCGCAT	CCAGGGGATGATTTCGGCCA
								Reverse	[phos]GATCGTGGCACCAGAGCGAGGTTACGCT	CGCTCTGGTGCCACGATCA
	15	RNA8	RNA spike-in control	-	-	-	188	Forward	[phos]GCTGGCTGAAACTGCTGGAGAATGCGCAT	TCCAGCAGTTTCAGCCAGCA
								Reverse	[phos]AACACAGTTGCAGCGCCTGAGGTTACGCT	CAGGCGCTGCAACTGTGTTA
	15 primers targeting the transcripts of human pluripotency and control genes, as well as artificial RNA spike-in controls.
	Reverse complementary (rc) primers are linked to rc-adapters, and they are used as templates for barcode-primer assembly.
	All the forward rc-primers are attached to the same forward rc-adapter (GAATGCGCAT), and all the reverse rc-primers are attached to the same reverse rc-adapter (AGGTTACGCT).
	Nested (sequencing) primers are analogous to the synthesized barcoded primers (reverse complement of rc-primers), excluding adapters and barcodes. They contain an additional A base at the 3', which is added to the synthesized barcoded primers by Klenow enzyme.
	* Based on the In-Silico PCR tool of UCSC Genome Browser

## Sheet: (e) Differentiation Primers
	Supplementary Table 2e | Differentiation and control genes, whose expression was analyzed in this study, and sequences of the primers targeting them.
	#	Gene	Type	Targeted Locus on Chromosome	Exons spanned	gDNA Amplicon Size	cDNA Amplicon Size	Primer	rc-Primer (with rc-Adapter) sequence	Nested (sequencing) primer sequence
	1	CDX2	Paraxial/(pre-)somitic mesoderm	chr13:27,963,357-27,968,471	3	5115	165	Forward	[phos]GAGAGGCAGGTTAAAATCTGGTGAATGCGCAT	ACCAGATTTTAACCTGCCTCTCA
								Reverse	[phos]TTCGTCCTGGTTTTCACTTGGCAGGTTACGCT	GCCAAGTGAAAACCAGGACGAAA
	2	EOMES	Lateral mesoderm	chr3:27,717,015-27,717,199	1	185	185	Forward	[phos]TTTGCAGATGGACTTGGTGGTGGAATGCGCAT	CACCACCAAGTCCATCTGCAAAA
								Reverse	[phos]ACTGGAGTTGCTAGGAGACAGCAGGTTACGCT	GCTGTCTCCTAGCAACTCCAGTA
	3	EVX1	Pan-primitive streak	chr7:27,247,384-27,247,557	1	174	174	Forward	[phos]TTACCGCCAGATACCGAGAGAGGAATGCGCAT	CTCTCTCGGTATCTGGCGGTAAA
								Reverse	[phos]TCAGATACCAGTGGGAGCCTTCAGGTTACGCT	GAAGGCTCCCACTGGTATCTGAA
	4	FOXA2	Endoderm	chr20:22,581,785-22,581,882	1	98	98	Forward	[phos]CGAGGACAAGTGAGAGAGCAAGGAATGCGCAT	CTTGCTCTCTCACTTGTCCTCGA
								Reverse	[phos]TCATAATGGGCCGGGAGTACACAGGTTACGCT	GTGTACTCCCGGCCCATTATGAA
	5	GAPDH	Housekeeping	chr12:6,537,667-6,537,857	1	191	191	Forward	[phos]AGAGGCAGGGATGATGTTCTGGGAATGCGCAT	CCAGAACATCATCCCTGCCTCTA
								Reverse	[phos]GGTGAAGCAGGCGTCGGAGGTTACGCT	CCGACGCCTGCTTCACCA
	6	GSC	Pan-primitive streak	chr14:94,768,343-94,768,542	1	200	200	Forward	[phos]AGTGTACAGAGCCGGGAGGGAATGCGCAT	CCTCCCGGCTCTGTACACTA
								Reverse	[phos]CCTCTTCCCTCTTCTCCGGTAGGTTACGCT	ACCGGAGAAGAGGGAAGAGGA
	7	HAND1	Lateral mesoderm	chr5:154,475,054-154,475,164	1	111	111	Forward	[phos]CCCCAACCCTTTTCTACCTCAAGAATGCGCAT	TTGAGGTAGAAAAGGGTTGGGGA
								Reverse	[phos]CCAACACAGGGAAAGCTTTTATTAGGTTACGCT	AATAAAAGCTTTCCCTGTGTTGGA
	8	HOXA1	Paraxial/(pre-)somitic mesoderm	chr7:27,094,622-27,095,261	1	175	175	Forward	[phos]CAACGAGACCCAAGTGAAGATCTGAATGCGCAT	AGATCTTCACTTGGGTCTCGTTGA
								Reverse	[phos]AGCCGTACTCTCCAACTTTCCCAGGTTACGCT	GGGAAAGTTGGAGAGTACGGCTA
	9	MESP1	Lateral mesoderm	chr15:89,749,967-89,750,152	1	186	186	Forward	[phos]TCTCAGCCCCTCCCTCCATGAATGCGCAT	ATGGAGGGAGGGGCTGAGAA
								Reverse	[phos]CAGTTGTCCCTTGTCACTTGGGAGGTTACGCT	CCCAAGTGACAAGGGACAACTGA
	10	MIXL1	Pan-primitive streak	chr1:226,226,914-226,227,008	1	95	95	Forward	[phos]CAGACTTCAGAAGGCAGGTGGGAATGCGCAT	CCACCTGCCTTCTGAAGTCTGA
								Reverse	[phos]CCATTACCCTTAGCACTTGTTATTGTAGGTTACGCT	ACAATAACAAGTGCTAAGGGTAATGGA
	11	MSGN1	Paraxial/(pre-)somitic mesoderm	chr2:17,816,616-17,816,708	1	93	93	Forward	[phos]GATTCAGCTCAAAGGGCCCTGGAATGCGCAT	CAGGGCCCTTTGAGCTGAATCA
								Reverse	[phos]TCTTCTTCTCCCTGTCCAGCTGAGGTTACGCT	CAGCTGGACAGGGAGAAGAAGAA
	12	MSX1	Neural crest	chr4:4,863,263-4,863,396	1	134	134	Forward	[phos]CAGGGAGCAAAGAGGTGAAACTGAATGCGCAT	AGTTTCACCTCTTTGCTCCCTGA
								Reverse	[phos]AAAGATGGGGAAACTGAGGGCAAGGTTACGCT	TGCCCTCAGTTTCCCCATCTTTA
	13	NANOG	Pluripotency	chr12:7,795,613-7,795,789	1	177	177	Forward	[phos]GTCTTTTCTAGGCAGGGCGGAATGCGCAT	CGCCCTGCCTAGAAAAGACA
								Reverse	[phos]GTTTGGGATTGGGAGGCTTTGAGGTTACGCT	CAAAGCCTCCCAATCCCAAACA
	14	NODAL	Anterior primitive streak	chr10:70,432,830-70,432,955	1	126	126	Forward	[phos]AAGGAGAAACAGAGAGGGGCAAGAATGCGCAT	TTGCCCCTCTCTGTTTCTCCTTA
								Reverse	[phos]CATCAGAGGCACCCACATTCTTAGGTTACGCT	AAGAATGTGGGTGCCTCTGATGA
	15	PAX3	Paraxial/(pre-)somitic mesoderm	chr2:222,294,218-222,295,544	2	1327	101	Forward	[phos]GGAGAGGAAGGAGGCAGAGGGAATGCGCAT	CCTCTGCCTCCTTCCTCTCCA
								Reverse	[phos]CACTGACGGCACGGTGTTTAGGTTACGCT	AAACACCGTGCCGTCAGTGA
	16	SOX17	Endoderm	chr8:54,460,216-54,460,332	1	117	117	Forward	[phos]GGAAATAGGGTTTTGACAATCCAACTGAATGCGCAT	AGTTGGATTGTCAAAACCCTATTTCCA
								Reverse	[phos]CAAAGAAATGTTGTCCTGGGTGTAGGTTACGCT	ACACCCAGGACAACATTTCTTTGA
	17	T	Pan-primitive streak	chr6:166,165,727-166,166,648	2	922	171	Forward	[phos]GAGACCCAGTTCATAGCGGTGGAATGCGCAT	CACCGCTATGAACTGGGTCTCA
								Reverse	[phos]TTGCTGAAGGAGACGGGAGCAGGTTACGCT	GCTCCCGTCTCCTTCAGCAAA
	18	TBX6	Paraxial/(pre-)somitic mesoderm	chr16:30,086,220-30,086,394	1	175	175	Forward	[phos]CCAAACCCATGTACTGAACCACGAATGCGCAT	GTGGTTCAGTACATGGGTTTGGA
								Reverse	[phos]CCAGAAATGCAGCCGAGTAGGAGGTTACGCT	CCTACTCGGCTGCATTTCTGGA
	19	ZIC1	Neural crest	chr3:147,414,157-147,414,273	1	117	117	Forward	[phos]AATATTGGGTTAGGTCGACGTGGAGAATGCGCAT	TCCACGTCGACCTAACCCAATATTA
								Reverse	[phos]GCAGTAAAATGTTGTTTCATGTCCTGAGGTTACGCT	CAGGACATGAAACAACATTTTACTGCA
	20	RNA1	RNA spike-in control	-	-	-	95	Forward	[phos]GCAGCATATTCTCGGGGCGGAATGCGCAT	CGCCCCGAGAATATGCTGCA
								Reverse	[phos]CGCGCCAAAGTAGAGAGGGAGGTTACGCT	CCCTCTCTACTTTGGCGCGA
	21	RNA2	RNA spike-in control	-	-	-	179	Forward	[phos]ATCATCGGAGGGGCTACGGGAATGCGCAT	CCGTAGCCCCTCCGATGATA
								Reverse	[phos]GATGCAATGGTGGTACGCGAGGTTACGCT	CGCGTACCACCATTGCATCA
	22	RNA6	RNA spike-in control	-	-	-	181	Forward	[phos]TTGCCCACTATCTCGAAGCTCTGAATGCGCAT	AGAGCTTCGAGATAGTGGGCAAA
								Reverse	[phos]TTCGGCCAAGAGGAGAGACTTTAGGTTACGCT	AAAGTCTCTCCTCTTGGCCGAAA
	22 primers targeting the transcripts of human genes related to primitive streak stage and control genes, as well as artificial RNA spike-in controls.
	Reverse complementary (rc) primers are linked to rc-adapters, and they are used as templates for barcode-primer assembly.
	All the forward rc-primers are attached to the same forward rc-adapter (GAATGCGCAT), and all the reverse rc-primers are attached to the same reverse rc-adapter (AGGTTACGCT).
	Nested (sequencing) primers are analogous to the synthesized barcoded primers (reverse complement of rc-primers), excluding adapters and barcodes. They contain an additional A base at the 3', which is added to the synthesized barcoded primers by Klenow enzyme.
	* Based on the In-Silico PCR tool of UCSC Genome Browser
