# Supplementary material for: BART-Seq: cost-effective massively parallelized targeted sequencing for genomics, transcriptomics, and single-cell analysis
Source: Genome Biol. 2019 Aug 6;20:155. doi: 10.1186/s13059-019-1748-6 (PMC6683345; doi:10.1186/s13059-019-1748-6)
Supplement: Supplementary file 3 — Table S3. Genotyping experiment. De-multiplexed NGS read counts of the BRCA genotyping NGS experiments. (a) Genotyping using barcodes without a protection group, (b) frequencies of NNN protection groups, (c) genotyping using barcodes with 5′CCA protection group (XLSX 74 kb) [file 13059_2019_1748_MOESM3_ESM.xlsx]

## Sheet: Information
	Supplementary Table 3 |			De-multiplexed NGS read counts of the BRCA genotyping NGS experiments (Fig. 2b-d, Supplementary Fig. 2a-b)
			(a) (c)	The first panel of barcodes (v1) in the Supplementary Table 1, (a) without or (c) with the 5'CCA protection group were used in the two experiments.
				Tables show the read counts assigned to each barcode combination based on the amplicons from 10 target loci (wild-type or mutation).
				Each well ID or Forward-Reverse barcode combination represent one patient sample in the 96-well plates shown in Figure 2.
			(b)	Table shows the frequency of each of the 64 5'NNN trinucleutide protection group, sorted according to the barcodes.
				10 forward and 8 reverse barcodes (Supplementary Table 1b) were assembled with primers which were used to amplify the uniform matrix of 80 samples consisting of MCF7 gDNA (0.4 ng per well).

## Sheet: (a) Genotyping wo protection
well.ID	forward.barcode	reverse.barcode	Amp1wt	Amp2wt	Amp3wt	Amp4wt	Amp5wt	Amp6wt	Amp7wt	Amp8wt	Amp9wt	Amp10wt	Amp1m	Amp2m	Amp3m	Amp4m	Amp5m	Amp6m	Amp7m	Amp8m	Amp9m	Amp10m
A01	L01	R01	1874	7679	3261	5500	6388	1012	1607	2882	1354	8570	1197	12	6	12	6	2	14	10	8	8
A02	L01	R02	1211	4380	2434	2778	4307	349	1085	2139	713	4955	6	12	22	7	1	279	13	9	10	4
A03	L01	R03	3019	3931	3791	1228	6684	1064	1955	3112	1455	8245	12	5	10	3	9	8	19	14	15	7
A04	L01	R04	692	3647	1088	1985	2800	332	508	1146	262	3383	3	20	4	2	2	4	6	2	250	3
A05	L01	R05	984	7121	2081	2413	3636	561	1195	2355	443	4999	10	137	11	14	8	5	30	18	292	7
A06	L01	R06	2000	5945	3451	3560	5589	974	1722	1963	1298	7229	3	27	6	3	10	4	23	560	14	3
A07	L01	R07	450	2045	806	1932	2032	234	413	576	289	3012	2	13	0	2	2	2	3	3	4	7
A08	L01	R08	26	26	48	65	153	15	11	29	9	151	0	0	0	0	0	0	0	0	0	41
A09	L01	R09	1399	5731	2678	2751	4145	644	602	2521	1001	5436	7	10	8	15	0	3	458	5	12	16
A10	L01	R10	2490	8533	4188	5970	6208	1154	1791	3788	823	10353	35	18	12	10	6	7	32	15	773	5
A11	L01	R11	837	3384	1473	1619	2577	323	578	1242	439	2881	5	13	15	4	3	3	27	11	10	21
A12	L01	R12	1930	8561	4237	4322	6579	496	1703	3863	1452	7868	5	22	13	4	5	437	30	14	22	21
B01	L02	R01	254	1267	410	538	703	56	146	325	97	923	10	29	3	14	1	30	1	1	0	1
B02	L02	R02	900	3519	2069	1178	3698	530	901	1397	816	4327	2	20	7	1046	5	4	2	6	3	3
B03	L02	R03	1454	2370	2459	623	4286	323	1147	1465	1008	5434	3	19	1	8	6	298	10	1	4	5
B04	L02	R04	404	2002	503	871	1349	162	284	493	269	1668	0	16	2	11	1	4	2	1	2	0
B05	L02	R05	1908	8439	3003	2181	5211	1039	1916	3880	1547	8038	5	132	6	1518	7	14	20	6	11	9
B06	L02	R06	1548	4858	3111	2940	4756	461	1407	2765	1274	6172	4	52	4	28	4	384	6	8	7	8
B07	L02	R07	513	2786	1176	2822	3105	392	594	940	523	4357	267	13	5	27	2	2	9	5	2	5
B08	L02	R08	19	23	35	66	145	5	9	12	5	249	0	1	0	0	0	0	0	7	0	0
B09	L02	R09	1375	5588	2677	2623	4156	369	1001	2638	1161	5328	1	22	5	19	2	293	13	3	7	11
B10	L02	R10	958	3769	1920	2429	2670	236	713	1444	693	4344	11	33	7	48	1	173	10	2	3	6
B11	L02	R11	449	1603	898	919	1632	175	398	756	306	1809	1	546	4	15	1	3	5	1	2	17
B12	L02	R12	732	3152	1406	1125	2181	233	567	895	465	2571	2	39	4	29	0	4	2	8	4	7
C01	L03	R01	1878	6604	2950	4703	5775	776	1440	2440	1229	8013	14	63	25	7	6	3	12	7	10	12
C02	L03	R02	2686	8098	5436	6311	9713	1575	2487	4900	1112	12204	3	53	32	13	9	7	32	8	1078	11
C03	L03	R03	1170	2746	2955	835	5289	740	1408	1803	1099	6909	534	36	17	4	9	1	11	5	13	14
C04	L03	R04	548	2421	457	1446	2010	202	355	387	315	2484	1	61	262	2	2	1	8	2	7	10
C05	L03	R05	1375	6726	1539	2867	4178	533	1178	1914	795	5885	7	270	634	13	1	2	22	8	24	10
C06	L03	R06	1432	4635	2674	2938	4744	642	705	1910	945	6104	1	87	35	3	3	2	426	8	4	8
C07	L03	R07	716	1443	1017	2863	2964	258	472	600	348	4413	7	810	12	4	6	0	12	2	3	3
C08	L03	R08	21	26	43	74	157	13	6	31	13	262	0	1	0	0	0	0	3	0	0	0
C09	L03	R09	768	2169	1084	1115	1602	224	474	501	352	1987	2	56	14	5	3	2	12	96	7	16
C10	L03	R10	2757	8277	4434	6730	6509	1052	2016	2540	1613	11341	22	125	32	11	3	8	28	1	13	19
C11	L03	R11	351	2107	922	939	1663	129	344	458	238	1225	2	79	30	1	1	1	10	73	4	509
C12	L03	R12	1501	3501	2380	2272	4044	511	1080	1934	729	4808	4	1226	28	4	2	3	18	10	17	14
D01	L04	R01	2223	10318	4149	6371	7380	968	1575	2545	910	9625	39	653	52	24	34	6	26	5	822	6
D02	L04	R02	1921	8067	3176	4793	7560	1093	2009	2362	1836	8466	8	643	1646	28	30	9	34	6	38	2
D03	L04	R03	2184	3604	2981	839	3618	578	1213	1786	889	6649	24	343	38	11	1395	7	28	3	21	7
D04	L04	R04	2222	11829	3533	6394	8720	545	1614	3034	1915	10263	10	614	25	24	16	478	18	4	22	7
D05	L04	R05	10555	35644	20725	29783	36410	7395	13164	16284	13164	52222	63	23288	116	117	81	22	137	21	134	33
D06	L04	R06	1764	7455	3823	3803	5561	418	1430	2492	1098	6753	26	774	39	18	32	251	33	6	37	4
D07	L04	R07	982	5363	2197	5912	5550	575	919	861	805	7302	588	372	14	20	18	1	20	1	10	10
D08	L04	R08	32	51	104	167	352	25	25	36	30	513	10	4	1	0	1	1	0	0	0	1
D09	L04	R09	1804	8544	3647	2345	5450	723	1338	2576	1464	6843	15	558	28	1497	20	6	31	4	39	36
D10	L04	R10	6772	29005	15344	23687	20876	3650	5850	4010	6557	36261	4030	1252	105	57	44	12	82	4	66	42
D11	L04	R11	2947	17922	8534	10300	14370	1943	1936	5668	3738	15759	13	773	57	25	36	4	1621	9	40	79
D12	L04	R12	7982	29605	16423	15859	25044	3733	7927	7776	3472	29511	39	1314	83	42	62	14	112	18	3224	44
E01	L05	R01	1041	4827	1187	2793	3541	480	761	1420	769	5050	9	17	710	6	3	0	12	1	10	13
E02	L05	R02	1468	5518	3198	3452	5486	834	1302	2636	655	6723	2	10	30	12	4	5	19	2	581	9
E03	L05	R03	645	2168	1948	524	3196	445	837	1633	692	4468	215	9	13	4	8	7	12	7	9	13
E04	L05	R04	2337	8421	2598	5025	6729	922	1195	1290	1381	9040	2	20	15	11	5	8	19	3	12	18
E05	L05	R05	11372	42332	15644	22253	28286	6695	10225	16473	10485	47991	5	170	55	41	21	15	83	12	61	60
E06	L05	R06	741	3449	1641	1573	2518	176	558	1324	450	3162	3	34	12	1	2	129	11	4	3	3
E07	L05	R07	541	2342	885	2443	2267	242	336	370	302	3571	5	5	9	9	1	4	9	105	3	8
E08	L05	R08	49	67	122	208	401	28	15	81	33	751	0	0	0	0	1	18	0	0	0	1
E09	L05	R09	1178	4649	1995	2036	3032	466	424	1378	871	4319	0	7	7	13	1	5	306	3	7	23
E10	L05	R10	1128	6076	2681	3681	3645	526	666	2008	922	6335	27	22	26	9	1	4	319	6	8	10
E11	L05	R11	864	4716	1933	2251	3493	452	712	1447	712	2647	2	11	30	1	2	4	21	7	8	1423
E12	L05	R12	1453	7099	3042	2701	4712	650	1361	1824	1000	5893	3	29	27	1	1	3	18	10	13	24
F01	L06	R01	325	2137	833	1155	1520	163	238	599	204	1780	12	387	6	3	2	1	88	6	2	3
F02	L06	R02	552	1819	1308	1304	2023	258	475	937	277	2479	0	783	16	10	1	1	16	14	3	3
F03	L06	R03	2610	3088	3327	889	5624	876	1496	2498	419	7494	10	212	8	3	4	3	22	11	472	6
F04	L06	R04	689	3270	920	1748	2416	263	266	917	352	3026	0	335	7	1	1	0	153	4	1	0
F05	L06	R05	7393	11626	6561	9880	11383	2517	4030	7594	2964	18325	1	7373	19	27	5	15	50	33	18	18
F06	L06	R06	7922	8216	9917	10993	15970	2836	4269	8901	3348	20852	3	6561	25	19	4	10	26	27	23	18
F07	L06	R07	1292	4413	2189	5750	5213	699	575	1158	683	8421	6	247	5	6	2	1	366	3	3	6
F08	L06	R08	22	18	55	59	124	12	13	25	4	218	0	7	0	0	0	0	0	0	0	0
F09	L06	R09	2460	9362	4813	4960	6839	1195	1811	3102	1641	9401	4	376	13	10	1	6	22	17	9	19
F10	L06	R10	482	3171	1585	1677	1813	136	462	806	223	2781	14	681	4	3	6	38	28	10	8	6
F11	L06	R11	690	4211	1907	2076	3212	447	391	1459	525	3754	0	464	17	1	3	1	295	11	5	27
F12	L06	R12	3227	11940	6318	6042	9508	1754	3238	1675	2328	12724	0	738	7	9	4	7	54	1079	23	30
G01	L07	R01	275	1514	136	550	375	160	187	333	344	1146	1	29	1	443	4	0	8	1	1	1
G02	L07	R02	530	1821	230	1329	696	308	294	328	545	1822	0	34	2	6	4	0	7	115	2	3
G03	L07	R03	511	1008	238	265	569	144	303	598	542	2027	0	15	0	1	7	118	6	2	1	5
G04	L07	R04	305	1348	146	1281	590	206	185	511	514	1746	0	832	0	9	3	1	6	3	5	1
G05	L07	R05	470	3086	197	1308	392	274	373	584	598	2081	0	115	1	11	183	4	8	11	0	12
G06	L07	R06	598	2415	326	1602	781	366	422	822	780	2439	0	32	1	6	6	2	4	3	4	6
G07	L07	R07	46	420	29	499	175	32	45	50	69	438	0	14	0	4	2	0	2	12	0	1
G08	L07	R08	11	24	9	51	57	6	6	12	15	203	0	0	0	0	0	0	0	0	0	0
G09	L07	R09	208	1355	130	542	272	134	98	326	340	921	0	38	0	8	5	1	74	1	2	3
G10	L07	R10	374	2269	239	1483	513	231	319	342	624	2253	5	42	2	9	5	2	9	72	3	12
G11	L07	R11	464	2741	269	1451	715	287	380	381	746	2073	0	38	3	3	6	1	3	110	6	19
G12	L07	R12	329	2122	214	845	562	189	311	401	436	944	1	67	2	7	10	2	8	8	6	514
H01	L08	R01	1299	7055	2699	4417	5079	706	808	1265	1033	7251	746	47	37	12	4	2	44	0	8	8
H02	L08	R02	1204	5152	3122	3124	5131	749	974	1993	1031	6448	1	37	54	3	7	2	49	2	6	15
H03	L08	R03	1959	4111	4495	600	7203	1408	1602	2241	1918	9668	8	13	48	409	6	3	49	6	16	15
H04	L08	R04	969	5178	1504	2571	3804	487	611	689	719	4642	1	32	25	7	1	7	18	196	10	9
H05	L08	R05	1116	8118	2616	2896	4228	546	917	1805	769	6086	14	1193	78	21	6	2	127	7	20	17
H06	L08	R06	2609	8461	5430	5173	8375	1406	1866	3719	1023	11187	8	77	61	11	10	13	57	10	994	10
H07	L08	R07	783	4248	1788	4975	4828	557	333	1037	692	7318	2	27	33	13	5	2	324	2	6	11
H08	L08	R08	12	29	58	60	136	7	6	13	7	231	0	0	0	0	0	0	3	0	0	3
H09	L08	R09	505	3192	1457	1172	2008	251	393	852	397	1765	2	35	45	9	0	3	36	3	8	765
H10	L08	R10	2778	16773	9361	12735	12315	2457	1758	6310	4123	21167	25	71	92	36	8	9	1576	14	27	22
H11	L08	R11	3025	10162	2935	5567	8449	1222	1564	3169	2006	10261	2	50	2307	13	4	1	55	2	15	53
H12	L08	R12	3698	18117	9530	8495	13910	2218	1630	6539	3624	17968	1	93	72	16	6	9	1415	12	33	31

## Sheet: (b) NNN Protection Groups
barcode.ID	AAA	AAC	AAG	AAT	ACA	ACC	ACG	ACT	AGA	AGC	AGG	AGT	ATA	ATC	ATG	ATT	CAA	CAC	CAG	CAT	CCA	CCC	CCG	CCT	CGA	CGC	CGG	CGT	CTA	CTC	CTG	CTT	GAA	GAC	GAG	GAT	GCA	GCC	GCG	GCT	GGA	GGC	GGG	GGT	GTA	GTC	GTG	GTT	TAA
A	2532	2325	2635	1856	2449	1861	2201	2138	2245	2557	2234	2097	1975	1781	2204	2040	2611	2228	2969	2321	3031	1867	2523	2516	2207	1993	2708	2488	3089	2254	3053	3149	1939	2393	2355	1753	2130	2293	2100	2811	2210	2245	1914	2207	2235	2285	2378	2518	2252
B	2709	3412	2851	2333	3648	3495	2763	2930	2792	3002	3393	2995	2425	2311	3060	2528	3087	3737	3923	3255	4792	3488	3746	3957	2650	1823	3714	3261	3687	2627	4008	3328	2433	2857	2270	2246	2550	3301	1500	3101	3250	3155	3218	3991	3081	3038	3403	3826	2847
C	2531	2694	3056	2351	3188	2568	2447	2630	2772	2818	3119	2900	2287	1911	2776	2418	3476	3169	3626	3226	3813	2742	3301	3510	2499	2442	3427	3063	3087	2559	3683	3496	2160	2586	2400	2040	2876	2200	2277	3129	2565	2291	2613	3215	2528	2507	2857	3025	3010
D	2338	2584	2368	1710	2576	2037	1869	1776	2072	2214	2066	1838	1829	1980	2230	1837	2382	2971	2904	2417	3487	2833	2517	2374	2410	2114	2591	2118	2951	2652	3073	2650	2618	2837	2485	2028	2772	2613	1983	2469	2748	2496	2706	2386	2657	2792	2989	2883	2292
E	3662	4690	4352	3162	5078	5422	4435	4437	4365	4442	5838	4434	3469	3390	5231	3525	4645	6385	6475	5455	8299	7315	6459	6964	3543	3199	6340	5459	5806	4232	6429	5066	3505	4736	3695	3406	3588	5427	2445	4775	4822	4985	6140	5962	4193	4774	5475	4803	3707
F	3181	3088	3106	2570	3784	2436	2976	2822	2996	3450	3071	2839	2703	2208	3180	2797	4222	3526	4209	3744	4302	3006	3766	3599	3067	3290	3986	3686	3688	3095	4242	3896	2867	2583	2723	2219	3725	3099	2911	3629	2955	3298	2912	2937	3023	2461	3295	3305	3624
G	2277	2728	2474	1865	3160	2924	2564	2604	2401	2479	3320	2743	2030	2056	2846	2119	2952	3651	3874	3008	4817	3742	3756	3890	2871	1905	4010	3321	3497	2381	3863	3103	2299	2466	2225	2050	2376	2700	1517	2592	2940	2767	3387	3544	2593	2697	3355	3276	2397
H	2492	1446	2020	1193	2283	1050	1463	1369	1977	1405	1896	1343	1470	978	1576	1283	3056	1685	2474	1846	2782	1353	2264	2034	1763	1469	2254	1785	2384	1684	2362	2335	2042	1110	1606	1056	1953	918	1401	1519	1753	912	1384	1178	1595	890	1468	1385	2675
I	2302	2060	2307	1662	2610	2167	2346	2093	1903	2023	2568	2129	1747	1515	2458	1759	3742	3061	3507	2675	4392	2551	3107	3125	2818	2380	3580	2986	3533	2349	3524	2953	1984	2120	1988	1548	2423	2145	1951	2270	2135	2131	2318	2661	2085	2115	2561	2296	2255
J	4370	5280	4614	4088	6041	5638	4760	5076	4554	4656	5789	5482	3819	4094	5487	4359	5764	6596	6681	6442	7452	6619	6707	6533	4674	4595	7311	6711	5366	4591	6699	5502	4545	3841	3892	4263	5180	4230	3505	4799	5134	4304	6139	7259	4742	3959	5715	6085	4493
1	6879	7485	7013	6023	8669	6845	7215	7100	7175	5747	7896	7604	6685	4855	7996	6438	9060	9852	9512	8698	9730	7161	9140	8912	6677	5965	9242	9227	8217	5895	9702	8607	6552	5391	5022	4990	6636	5528	4795	6201	7639	5987	6986	8451	7338	5659	9435	8804	7654
2	5125	4906	5238	4192	5335	4697	4588	5035	5303	3877	5593	5232	4905	3395	5798	4636	5632	6770	7202	6496	7368	5905	6738	6710	4991	3331	7119	5808	6563	5021	7401	6555	4329	4050	4386	3493	4674	3880	2966	4656	5569	3833	5330	5671	6119	4220	6179	5868	5292
3	1495	554	1162	1023	1566	890	1274	990	1310	692	1252	1101	1073	568	1236	1236	1937	1080	1355	1220	2524	940	1719	1380	1660	1044	1727	1677	1668	852	1477	1360	1178	392	790	597	1096	668	1005	814	1174	709	1034	1207	962	404	1037	627	1737
4	2626	2306	2523	1366	3077	2372	2400	2406	2448	2035	2657	2634	2275	1693	2771	1343	3610	3465	3651	3038	4067	2680	3371	2896	2097	1883	3140	3003	3322	3094	3788	3178	2301	2127	3048	1806	2590	2079	1828	2335	3022	2024	2789	3011	3225	2206	3323	2626	3080
5	881	334	689	261	813	424	664	505	541	269	752	501	431	122	508	313	1037	599	1076	545	1300	726	1028	853	594	239	1009	822	1005	391	1123	834	400	136	360	123	376	208	168	284	501	185	669	448	373	134	479	369	933
6	4092	6716	6028	4589	5468	5912	5469	5319	4598	4917	7344	5791	4287	5173	7051	4927	5723	8062	7605	7453	9836	8694	8066	8075	5855	4221	8342	6448	6956	6665	7946	7206	4631	5724	5971	5498	4483	5371	3976	5458	5522	5429	8395	7001	5666	5932	7781	7341	4119
7	2206	2165	3176	1576	3080	2664	2758	2419	2406	2263	4073	2356	2060	1725	3535	1709	4041	4646	5019	3667	5813	4729	4554	4572	3534	2868	4810	3655	4497	3406	5230	3782	2245	2169	3060	1611	3171	3070	2392	2461	2886	2996	4292	3053	2663	2229	4264	2411	2960
8	6131	6695	5796	5094	6833	6224	5308	5433	5551	4742	6615	5747	5437	4859	6329	5914	6037	7865	7208	6444	8775	6769	7013	7153	5905	4300	7623	6717	7232	5567	7600	7134	5482	5686	5053	5162	6004	5622	3904	5547	6509	5731	6579	7843	6086	5918	7578	7886	5911
[truncated: 15 more columns]

## Sheet: (c) Genotyping withCCA
well.ID	forward.barcode	reverse.barcode	Amp1wt	Amp2wt	Amp3wt	Amp4wt	Amp5wt	Amp6wt	Amp7wt	Amp8wt	Amp9wt	Amp10wt	Amp1m	Amp2m	Amp3m	Amp4m	Amp5m	Amp6m	Amp7m	Amp8m	Amp9m	Amp10m
A1	L01	R01	2040	6579	4056	3387	3753	1366	1812	3814	1096	6637	1247	9	15	6	1	9	16	15	19	12
A2	L01	R02	1189	4521	2542	1731	2754	447	1134	2380	655	3987	14	12	21	4	3	331	18	12	11	10
A3	L01	R03	2133	4139	3004	845	3535	1029	1522	2643	892	4679	20	6	4	0	9	2	19	5	11	10
A4	L01	R04	705	2840	1513	1079	1744	423	648	1314	184	2314	3	16	10	2	2	11	4	3	163	9
A5	L01	R05	637	3878	2113	1080	1702	373	796	1544	260	2572	7	48	14	2	3	3	18	12	139	14
A6	L01	R06	1385	3958	2503	1743	3273	834	1321	1498	712	3934	12	18	8	1	6	8	19	481	14	9
A7	L01	R07	908	3180	1864	1221	2063	560	952	1581	440	2728	25	14	3	4	1	3	28	17	7	13
A8	L01	R08	1044	3360	2139	855	2381	567	1033	1418	529	1786	12	13	7	4	6	8	20	9	9	1175
A9	L01	R09	988	3543	2023	1291	1793	549	486	1727	642	3049	5	10	3	6	5	1	365	4	3	4
A10	L01	R10	1777	6481	3581	2788	2733	1045	1245	2814	550	6117	40	18	4	7	2	4	28	18	416	21
A11	L01	R11	391	1883	896	696	1004	226	291	673	213	1376	5	4	14	0	0	1	17	4	6	10
A12	L01	R12	966	4568	2229	1811	2303	381	950	2066	671	3767	6	12	0	3	2	298	30	5	13	23
A13	L01	R13	0	0	0	0	1	0	0	0	0	0	0	0	0	0	0	0	0	0	0	0
A14	L01	R14	0	0	0	0	0	0	0	0	0	0	0	0	0	0	0	0	0	0	0	0
A15	L01	R15	0	2	0	0	0	0	0	0	0	0	0	0	0	0	0	0	0	0	0	0
A16	L01	R16	0	0	0	0	0	0	0	0	0	0	0	0	0	0	0	0	0	0	0	0
A17	L01	R17	0	0	0	0	0	0	0	0	0	0	0	0	0	0	0	0	0	0	0	0
A18	L01	R18	1	0	0	0	0	0	0	0	0	0	0	0	0	0	0	0	0	0	0	0
A19	L01	R19	0	1	0	0	0	0	0	0	0	0	0	0	0	0	0	0	0	0	0	0
B1	L02	R01	274	1249	590	279	521	74	241	498	138	808	16	36	7	7	1	44	8	4	2	2
B2	L02	R02	669	2719	1563	600	1596	444	676	1107	581	2384	3	57	3	405	2	5	5	8	3	2
B3	L02	R03	931	2345	1680	441	1920	289	807	1212	628	2729	8	21	2	6	1	244	8	9	34	2
B4	L02	R04	302	1276	616	413	723	185	194	558	198	1019	1	35	3	3	2	3	10	1	1	0
B5	L02	R05	1029	3868	2189	926	2074	619	983	2004	873	3474	4	270	10	488	1	9	13	6	6	3
B6	L02	R06	996	2724	1801	1208	2364	356	798	1845	795	2976	2	226	4	13	2	211	9	3	1	2
B7	L02	R07	886	3573	2279	1523	2777	689	927	2115	960	3728	416	51	10	8	3	6	49	5	2	1
B8	L02	R08	897	2260	1228	488	1625	352	541	737	355	2109	5	91	5	8	1	6	5	192	3	14
B9	L02	R09	850	2804	1789	1049	1430	262	621	1602	844	2621	3	27	8	6	1	230	5	2	4	3
B10	L02	R10	536	2631	1368	893	942	196	445	908	418	2235	9	63	0	15	0	128	12	5	0	1
B11	L02	R11	200	836	502	335	571	95	155	365	134	837	1	261	5	5	0	5	15	2	2	10
B12	L02	R12	287	1645	797	404	748	177	270	454	276	1193	2	31	1	21	0	6	0	31	1	4
B13	L02	R13	0	0	0	0	0	0	0	0	0	0	0	0	0	0	0	0	0	0	0	0
B14	L02	R14	0	1	1	0	0	0	0	0	0	0	0	0	0	0	0	0	0	0	0	0
B15	L02	R15	1	0	0	0	0	0	0	0	0	0	0	0	0	0	0	0	0	0	0	0
B16	L02	R16	0	0	0	0	0	0	0	0	0	0	0	0	0	0	0	0	0	0	0	0
B17	L02	R17	0	0	0	0	0	0	0	0	0	0	0	0	0	0	0	0	0	0	0	0
B18	L02	R18	0	0	0	0	0	0	0	0	0	0	0	0	0	0	0	0	0	0	0	0
B19	L02	R19	0	0	0	0	0	0	0	0	0	0	0	0	0	0	0	0	0	0	0	0
C1	L03	R01	2059	5807	3666	2689	3502	1237	1732	3076	1384	6557	18	86	33	9	1	5	28	4	9	5
C2	L03	R02	2172	6823	4410	3017	4673	1541	1993	4371	1045	7425	2	89	36	4	3	6	32	7	954	6
C3	L03	R03	797	3272	2514	595	2662	713	1101	1707	903	4041	394	70	14	6	3	0	19	5	11	6
C4	L03	R04	488	1959	789	722	1237	273	408	564	284	1616	5	79	345	0	0	0	9	2	5	3
C5	L03	R05	765	3834	1578	1174	1731	478	778	1331	526	2955	7	176	516	5	2	2	18	8	17	8
C6	L03	R06	938	3062	1882	1258	2375	537	536	1461	689	3007	2	102	29	0	1	7	333	11	12	5
C7	L03	R07	1228	2633	2374	1501	2786	662	1016	1636	871	3815	9	1176	26	0	1	1	31	6	7	8
C8	L03	R08	925	2894	1881	689	2182	504	490	1454	649	2744	10	83	23	1	0	6	270	7	11	28
C9	L03	R09	565	1553	955	507	671	219	337	480	249	1245	2	70	9	4	1	3	9	105	15	7
C10	L03	R10	2085	6283	3818	2934	2998	1120	1351	2136	1282	6777	23	128	32	1	4	6	27	9	14	7
C11	L03	R11	191	1322	596	403	664	123	171	307	158	677	2	59	22	1	1	1	8	52	3	233
C12	L03	R12	742	2090	1432	914	1438	342	550	1086	451	2370	2	640	29	0	2	5	19	11	8	13
C13	L03	R13	0	0	0	0	0	0	0	0	0	0	0	0	0	0	0	0	0	0	0	0
C14	L03	R14	0	0	0	0	0	0	0	0	0	0	0	0	0	0	0	0	0	0	0	0
C15	L03	R15	0	1	0	0	0	0	0	0	0	0	0	0	0	0	0	0	0	0	0	0
C16	L03	R16	0	0	0	0	0	0	0	0	0	0	0	0	0	0	0	0	0	0	0	0
C17	L03	R17	0	0	0	0	0	0	0	0	0	0	0	0	0	0	0	0	0	0	0	0
C18	L03	R18	0	0	0	0	0	0	0	0	0	0	0	0	0	0	0	0	0	0	0	0
C19	L03	R19	0	1	0	0	0	0	0	0	0	0	0	0	0	0	0	0	0	0	0	0
D1	L04	R01	2004	7143	4287	2972	4066	1313	1988	3488	567	6608	52	287	36	18	16	7	30	12	516	3
D2	L04	R02	1254	5807	2402	2160	3452	934	1297	2444	761	4724	27	307	968	23	25	7	23	8	18	7
D3	L04	R03	1179	3650	2278	572	1945	553	885	1761	389	3383	32	219	19	7	621	12	16	2	20	0
D4	L04	R04	1765	6932	3813	2967	4983	633	1417	3313	994	5923	23	225	18	4	24	502	27	7	13	6
D5	L04	R05	3464	11934	10536	7772	10018	3224	4736	7269	3049	15782	57	6514	86	26	33	15	71	9	52	6
D6	L04	R06	869	4020	2263	1329	2688	308	925	1763	428	3064	28	302	37	7	13	179	25	6	16	0
D7	L04	R07	1734	7162	4396	3036	5242	1266	1946	2811	1144	6111	1057	353	39	15	32	2	53	7	14	3
D8	L04	R08	1435	7569	4642	1908	5705	1313	2022	2949	1198	6199	755	285	30	5	14	15	25	6	18	43
D9	L04	R09	998	4224	2532	972	2047	553	860	2043	573	3338	20	185	18	607	11	13	18	3	18	14
D10	L04	R10	3768	17615	10035	9335	8457	3256	3454	3767	2754	18572	2316	483	64	17	23	23	51	8	30	13
D11	L04	R11	1216	7475	3458	3434	4384	1047	648	2704	992	5881	12	199	31	3	11	4	506	5	12	35
D12	L04	R12	2931	11194	6328	5119	6960	2054	3046	4089	1045	11072	22	331	37	11	23	7	44	14	980	18
D13	L04	R13	0	0	1	0	0	0	0	0	0	0	0	0	0	0	0	0	0	0	0	0
D14	L04	R14	0	0	0	0	0	0	0	0	0	0	0	0	0	0	0	0	0	0	0	0
D15	L04	R15	0	0	1	0	0	0	0	0	1	0	0	0	0	0	0	0	0	0	0	0
D16	L04	R16	0	1	0	0	0	0	0	0	0	0	0	0	0	0	0	0	0	0	0	0
D17	L04	R17	0	0	0	0	0	0	0	0	0	0	0	0	0	0	0	0	0	0	0	0
D18	L04	R18	0	0	0	0	1	0	0	0	0	0	0	0	0	0	0	0	0	0	0	0
D19	L04	R19	0	0	0	0	0	0	0	0	0	0	0	0	0	0	0	0	0	0	0	0
E1	L05	R01	886	3770	1404	1271	1842	495	726	1594	621	3189	19	16	594	2	0	1	14	7	5	6
E2	L05	R02	1048	4125	2283	1450	2434	629	860	1996	450	3687	3	12	28	2	4	0	13	9	372	7
E3	L05	R03	471	2454	1635	370	1623	385	655	1204	463	2221	152	6	10	0	2	7	6	6	6	2
E4	L05	R04	1715	5168	2763	2219	3541	948	1021	1474	1005	5090	1	9	18	0	4	16	9	5	10	4
E5	L05	R05	5925	18751	11261	7909	11018	4083	4988	8724	5533	20524	1	59	69	10	12	10	48	11	33	14
E6	L05	R06	482	2272	1205	587	1423	176	444	961	302	1729	2	21	25	1	2	81	14	6	11	6
E7	L05	R07	909	3356	1811	1072	2108	431	690	968	610	2735	11	20	30	4	6	5	28	252	11	6
E8	L05	R08	2883	6771	4237	1759	5371	733	1798	3788	1658	7168	4	10	20	0	10	678	25	10	3	34
E9	L05	R09	762	2586	1442	791	1125	387	325	1102	524	2232	0	5	18	5	0	7	176	5	6	9
E10	L05	R10	789	4346	2174	1316	1530	514	474	1396	572	3529	24	17	31	1	3	4	199	11	6	4
E11	L05	R11	365	2150	988	698	1110	225	307	715	315	1068	2	13	15	0	3	1	6	7	0	482
E12	L05	R12	564	2995	1397	847	1443	329	517	861	431	2293	4	13	23	0	0	3	14	9	6	15
E13	L05	R13	1	0	0	0	0	0	0	0	0	0	0	0	0	0	0	0	0	0	0	0
E14	L05	R14	0	0	0	0	0	0	0	1	0	0	0	0	0	0	0	0	0	0	0	0
E15	L05	R15	0	0	0	0	0	0	0	0	0	1	0	0	0	0	0	0	0	0	0	0
E16	L05	R16	0	0	0	0	0	0	0	1	0	1	0	0	0	0	0	0	0	0	0	0
E17	L05	R17	0	0	0	0	0	0	0	0	0	0	0	0	0	0	0	0	0	0	0	0
E18	L05	R18	0	1	0	0	0	0	0	0	0	0	0	0	0	0	0	0	0	0	0	0
E19	L05	R19	0	1	0	0	0	0	0	1	0	0	0	0	0	0	0	0	0	0	0	0
F1	L06	R01	402	2002	1184	613	1041	260	350	951	264	1583	15	327	9	3	1	0	131	7	3	3
F2	L06	R02	444	1702	1216	694	1202	274	451	968	281	1727	0	602	16	2	2	3	29	11	8	1
F3	L06	R03	1612	3273	2572	696	2825	795	1156	2084	406	4107	5	254	5	3	3	10	32	10	408	3
F4	L06	R04	541	2217	1262	888	1502	291	269	1010	328	2058	1	227	6	1	1	8	145	7	3	6
F5	L06	R05	3370	5039	4692	3687	4454	1625	2009	3823	1789	7674	3	2961	17	10	2	10	51	14	12	8
F6	L06	R06	3950	4520	5311	4148	7092	1888	2365	4962	2144	9150	0	3274	11	3	8	5	38	31	13	5
F7	L06	R07	2373	6800	4565	3306	5555	1446	1079	3586	1695	7669	19	346	12	3	4	3	789	13	8	3
F8	L06	R08	891	2061	1792	694	2219	472	756	1520	487	2649	6	1024	4	1	1	7	32	9	6	22
F9	L06	R09	1630	5073	3164	2163	2725	938	1199	2495	1328	5164	0	208	11	10	3	3	24	11	6	14
F10	L06	R10	433	2595	1466	800	971	162	340	719	214	2026	21	501	6	1	3	46	49	9	3	2
F11	L06	R11	334	1911	1010	825	1129	223	179	746	295	1615	0	220	11	0	1	0	117	8	6	22
F12	L06	R12	1302	5453	3019	2305	3111	1002	1389	1093	1294	5570	0	340	6	5	3	5	31	736	8	27
F13	L06	R13	0	0	0	0	0	0	0	0	0	1	0	0	0	0	0	0	0	0	0	0
F14	L06	R14	0	0	0	0	0	0	0	0	0	0	0	0	0	0	0	0	0	0	0	0
F15	L06	R15	0	0	0	0	0	0	0	0	0	1	0	0	0	0	0	0	0	0	0	0
F16	L06	R16	0	0	0	0	0	0	0	0	0	0	0	0	0	0	0	0	0	0	0	0
F17	L06	R17	0	0	0	0	0	0	0	0	0	0	0	0	0	0	0	0	0	0	0	0
F18	L06	R18	0	0	0	0	0	0	0	0	0	1	0	0	0	0	0	0	0	0	0	0
F19	L06	R19	0	0	0	0	0	0	0	0	0	0	0	0	0	0	0	0	0	0	0	0
G1	L07	R01	840	3070	1371	688	1638	525	770	1543	594	2843	14	70	5	490	10	1	7	15	7	4
G2	L07	R02	1594	3897	1973	1666	2667	892	1082	1251	905	3801	0	55	10	3	9	6	9	476	13	5
G3	L07	R03	1234	2924	1572	543	2401	361	973	2016	676	3522	5	49	2	4	13	271	5	18	3	6
G4	L07	R04	980	2192	1481	1516	2349	601	775	1751	662	3370	0	1225	9	6	13	4	14	21	2	8
G5	L07	R05	938	3746	1624	1188	1276	493	855	1365	599	3120	0	139	4	17	556	1	12	33	3	17
G6	L07	R06	1299	3452	1795	1588	2967	692	1085	2116	838	3598	0	60	5	8	15	6	18	25	6	6
G7	L07	R07	421	2064	988	625	1221	229	467	616	281	1489	11	70	5	6	21	1	15	150	0	4
G8	L07	R08	2093	5216	2873	1451	4667	1161	1644	3123	1258	5358	1	57	5	8	29	9	13	15	6	19
G9	L07	R09	485	1761	852	605	774	238	245	889	343	1479	0	30	2	5	13	3	124	12	1	13
G10	L07	R10	949	4050	1760	1601	1628	560	775	909	641	3786	21	81	7	7	22	8	9	255	5	12
G11	L07	R11	729	2983	1254	1326	1775	470	542	728	546	2681	2	30	8	1	11	2	8	241	0	12
G12	L07	R12	461	2432	1044	756	1279	294	501	791	312	1296	1	73	3	4	15	2	10	18	3	575
G13	L07	R13	0	0	0	0	0	0	0	0	0	0	0	0	0	0	0	0	0	0	0	0
G14	L07	R14	0	0	0	0	0	0	0	0	0	0	0	0	0	0	0	0	0	0	0	0
G15	L07	R15	0	1	0	0	0	0	0	0	0	0	0	0	0	0	0	0	0	0	0	0
G16	L07	R16	0	0	0	0	0	0	0	0	0	0	0	0	0	0	0	0	0	0	0	0
G17	L07	R17	0	0	0	0	0	0	0	0	0	1	0	0	0	0	0	0	0	0	0	0
G18	L07	R18	0	0	0	0	0	0	0	1	0	0	0	0	0	0	0	0	0	0	0	0
G19	L07	R19	1	0	0	0	0	0	0	0	0	0	0	0	0	0	0	0	0	0	0	0
H1	L08	R01	1536	6733	3389	2618	3159	1188	1495	1582	1296	6330	845	42	44	13	6	5	62	9	17	4
H2	L08	R02	1021	4951	2639	1620	2615	794	1099	1403	913	4070	5	43	48	5	5	3	57	6	14	7
H3	L08	R03	1606	5406	3915	531	4221	1291	1987	1827	1655	6173	8	22	26	392	5	7	75	5	16	8
H4	L08	R04	950	3902	2117	1344	2432	554	749	702	738	3240	5	32	24	6	2	4	42	188	6	6
H5	L08	R05	654	4695	2417	1178	1945	422	766	940	514	3062	11	552	65	13	5	3	113	3	18	9
H6	L08	R06	1747	5990	3583	2335	4492	1101	1737	2048	786	6086	11	42	49	9	3	12	69	7	679	6
H7	L08	R07	2086	7991	4924	3048	5498	1592	1217	2770	1996	7563	16	42	32	9	2	5	929	5	21	7
H8	L08	R08	830	3834	1927	650	2316	483	761	1025	587	2870	18	38	28	0	4	8	55	7	8	39
H9	L08	R09	373	2115	1079	515	772	216	320	568	280	997	3	23	21	2	1	3	30	7	7	388
H10	L08	R10	1954	12568	6757	5367	5151	2053	1353	3458	2776	12305	42	41	61	3	2	10	1142	12	18	14
H11	L08	R11	1284	4721	1479	1902	2634	667	821	1132	897	4238	2	28	1023	2	1	1	34	2	6	20
H12	L08	R12	1578	8519	4067	3332	4191	1277	901	2412	1780	7587	8	34	27	11	3	2	672	1	16	17
H13	L08	R13	1	0	0	0	0	0	0	0	0	0	0	0	0	0	0	0	0	0	0	0
H14	L08	R14	0	1	0	0	0	0	0	1	0	0	0	0	0	0	0	0	0	0	0	0
H15	L08	R15	0	0	1	0	1	0	0	0	0	1	0	0	0	0	0	0	0	0	0	0
H16	L08	R16	0	0	0	0	0	0	0	0	0	0	0	0	0	0	0	0	0	0	0	0
H17	L08	R17	0	0	0	0	0	0	0	0	0	0	0	0	0	0	0	0	0	0	0	0
H18	L08	R18	0	0	0	1	0	0	0	0	0	0	0	0	0	0	0	0	0	0	0	0
H19	L08	R19	0	0	0	0	1	0	0	0	0	0	0	0	0	0	0	0	0	0	0	0
I1	L09	R01	0	0	0	0	0	0	0	0	0	0	0	0	0	0	0	0	0	0	0	0
I2	L09	R02	0	0	0	0	0	0	0	0	0	0	0	0	0	0	0	0	0	0	0	0
I3	L09	R03	0	0	0	0	0	0	0	0	0	0	0	0	0	0	0	0	0	0	0	0
I4	L09	R04	0	0	0	0	0	0	0	0	0	0	0	0	0	0	0	0	0	0	0	0
I5	L09	R05	0	0	0	0	0	0	0	0	0	0	0	0	0	0	0	0	0	0	0	0
I6	L09	R06	0	0	0	0	0	0	0	0	0	0	0	0	0	0	0	0	0	0	0	0
I7	L09	R07	0	1	1	0	1	0	0	1	0	0	0	0	0	0	0	0	0	0	0	0
I8	L09	R08	0	0	0	0	0	0	0	0	0	0	0	0	0	0	0	0	0	0	0	0
I9	L09	R09	0	0	0	0	0	0	0	0	1	0	0	0	0	0	0	0	0	0	0	0
I10	L09	R10	0	0	0	0	0	0	0	0	0	0	0	0	0	0	0	0	0	0	0	0
I11	L09	R11	0	1	0	0	0	0	0	0	0	0	0	0	0	0	0	0	0	0	0	0
I12	L09	R12	0	0	0	0	0	0	0	0	0	0	0	0	0	0	0	0	0	0	0	0
I13	L09	R13	0	0	0	0	0	0	0	0	0	0	0	0	0	0	0	0	0	0	0	0
I14	L09	R14	0	0	0	0	0	0	0	0	0	0	0	0	0	0	0	0	0	0	0	0
I15	L09	R15	0	0	0	0	0	0	0	0	0	0	0	0	0	0	0	0	0	0	0	0
I16	L09	R16	0	0	0	0	0	0	0	0	0	0	0	0	0	0	0	0	0	0	0	0
I17	L09	R17	0	0	0	0	0	0	0	0	0	0	0	0	0	0	0	0	0	0	0	0
I18	L09	R18	0	0	0	0	0	0	0	0	0	0	0	0	0	0	0	0	0	0	0	0
I19	L09	R19	0	0	0	0	0	0	0	0	0	0	0	0	0	0	0	0	0	0	0	0
J1	L10	R01	0	0	0	0	0	0	0	0	0	0	0	0	0	0	0	0	0	0	0	0
J2	L10	R02	0	0	0	0	0	0	0	0	0	0	0	0	0	0	0	0	0	0	0	0
J3	L10	R03	0	0	0	0	0	0	0	0	0	0	0	0	0	0	0	0	0	0	0	0
J4	L10	R04	0	0	0	0	0	0	0	0	0	0	0	0	0	0	0	0	0	0	0	0
J5	L10	R05	0	0	1	0	0	0	0	0	0	0	0	0	0	0	0	0	0	0	0	0
J6	L10	R06	0	0	0	0	0	0	0	0	0	0	0	0	0	0	0	0	0	0	0	0
J7	L10	R07	0	0	0	0	0	0	0	0	0	0	0	0	0	0	0	0	0	0	0	0
J8	L10	R08	0	0	0	0	0	0	0	0	0	0	0	0	0	0	0	0	0	0	0	0
J9	L10	R09	0	0	0	0	0	0	0	0	0	0	0	0	0	0	0	0	0	0	0	0
J10	L10	R10	0	0	0	0	1	0	0	0	0	0	0	0	0	0	0	0	0	0	0	0
J11	L10	R11	0	0	0	0	0	0	0	0	0	0	0	0	0	0	0	0	0	0	0	0
J12	L10	R12	0	0	0	0	0	0	0	0	0	0	0	0	0	0	0	0	0	0	0	0
J13	L10	R13	0	0	0	0	0	0	0	0	0	0	0	0	0	0	0	0	0	0	0	0
J14	L10	R14	0	0	0	0	0	0	0	0	0	0	0	0	0	0	0	0	0	0	0	0
J15	L10	R15	0	0	0	0	0	0	0	0	0	0	0	0	0	0	0	0	0	0	0	0
J16	L10	R16	0	0	0	0	0	0	0	0	0	0	0	0	0	0	0	0	0	0	0	0
J17	L10	R17	0	0	0	0	0	0	0	0	0	0	0	0	0	0	0	0	0	0	0	0
J18	L10	R18	0	0	0	0	0	0	0	0	0	0	0	0	0	0	0	0	0	0	0	0
J19	L10	R19	0	0	0	0	0	0	0	0	0	0	0	0	0	0	0	0	0	0	0	0
K1	L11	R01	0	0	0	0	0	0	0	1	0	0	0	0	0	0	0	0	0	0	0	0
K2	L11	R02	0	0	0	0	0	0	0	0	0	0	0	0	0	0	0	0	0	0	0	0
K3	L11	R03	0	0	0	1	0	0	0	0	0	0	0	0	0	0	0	0	0	0	0	0
K4	L11	R04	0	0	0	0	0	0	0	0	0	0	0	0	0	0	0	0	0	0	0	0
K5	L11	R05	0	0	0	0	0	0	0	0	0	0	0	0	0	0	0	0	0	0	0	0
K6	L11	R06	0	0	0	0	0	0	0	0	0	0	0	0	0	0	0	0	0	0	0	0
K7	L11	R07	0	0	0	0	0	0	0	0	0	0	0	0	0	0	0	0	0	0	0	0
K8	L11	R08	0	0	0	0	0	0	0	1	0	0	0	0	0	0	0	0	0	0	0	0
K9	L11	R09	0	0	0	0	0	0	0	0	0	0	0	0	0	0	0	0	0	0	0	0
K10	L11	R10	0	1	1	0	0	0	0	0	0	0	0	0	0	0	0	0	0	0	0	0
K11	L11	R11	0	0	0	0	0	0	0	0	0	0	0	0	0	0	0	0	0	0	0	0
K12	L11	R12	0	0	0	0	0	0	0	0	0	0	0	0	1	0	0	0	0	0	0	0
K13	L11	R13	0	0	0	0	0	0	0	0	0	0	0	0	0	0	0	0	0	0	0	0
K14	L11	R14	0	0	0	0	0	0	0	0	0	0	0	0	0	0	0	0	0	0	0	0
K15	L11	R15	0	0	0	0	0	0	0	0	0	0	0	0	0	0	0	0	0	0	0	0
K16	L11	R16	0	0	0	0	0	0	0	0	0	0	0	0	0	0	0	0	0	0	0	0
K17	L11	R17	0	0	0	0	0	0	0	0	0	0	0	0	0	0	0	0	0	0	0	0
K18	L11	R18	0	0	0	0	0	0	0	0	0	0	0	0	0	0	0	0	0	0	0	0
K19	L11	R19	0	0	0	0	0	0	0	0	0	0	0	0	0	0	0	0	0	0	0	0
L1	L12	R01	0	0	0	0	0	0	0	0	0	0	0	0	0	0	0	0	0	0	0	0
L2	L12	R02	0	0	0	0	0	0	0	0	0	1	0	0	0	0	0	0	0	0	0	0
L3	L12	R03	0	0	0	0	0	0	0	0	0	0	0	0	0	0	0	0	0	0	0	0
L4	L12	R04	0	0	0	0	0	0	0	0	0	0	0	0	0	0	0	0	0	0	0	0
L5	L12	R05	0	1	0	0	0	0	0	0	0	0	0	0	0	0	0	0	0	0	0	0
L6	L12	R06	0	0	0	0	0	0	0	0	0	0	0	0	0	0	0	0	0	0	0	0
L7	L12	R07	0	0	0	0	0	0	0	0	0	0	0	0	0	0	0	0	0	0	0	0
L8	L12	R08	0	0	0	0	0	0	0	0	0	0	0	0	0	0	0	0	0	0	0	0
L9	L12	R09	0	0	0	0	0	0	0	0	0	0	0	0	0	0	0	0	0	0	0	0
L10	L12	R10	0	0	0	0	0	0	0	0	0	0	0	0	0	0	0	0	0	0	0	0
L11	L12	R11	0	0	0	0	0	0	0	0	0	0	0	0	0	0	0	0	0	0	0	0
L12	L12	R12	0	0	0	0	0	0	0	0	0	0	0	0	0	0	0	0	0	0	0	0
L13	L12	R13	0	0	0	0	0	0	0	0	0	0	0	0	0	0	0	0	0	0	0	0
L14	L12	R14	0	0	0	0	0	0	0	0	0	0	0	0	0	0	0	0	0	0	0	0
L15	L12	R15	0	0	0	0	0	0	0	0	0	0	0	0	0	0	0	0	0	0	0	0
L16	L12	R16	0	0	0	0	0	0	0	0	0	0	0	0	0	0	0	0	0	0	0	0
L17	L12	R17	0	0	0	0	0	0	0	0	0	0	0	0	0	0	0	0	0	0	0	0
L18	L12	R18	0	0	0	0	0	0	0	0	0	0	0	0	0	0	0	0	0	0	0	0
L19	L12	R19	0	0	0	0	0	0	0	0	0	0	0	0	0	0	0	0	0	0	0	0
M1	L13	R01	1	0	0	0	0	0	0	0	0	0	0	0	0	0	0	0	0	0	0	0
M2	L13	R02	0	0	0	0	0	0	0	0	0	0	0	0	0	0	0	0	0	0	0	0
M3	L13	R03	0	0	0	0	0	0	0	0	0	0	0	0	0	0	0	0	0	0	0	0
M4	L13	R04	0	1	0	0	0	0	0	0	0	0	0	0	0	0	0	0	0	0	0	0
M5	L13	R05	0	0	0	0	0	0	0	0	0	0	0	0	0	0	0	0	0	0	0	0
M6	L13	R06	0	0	0	0	0	0	0	0	0	0	0	0	0	0	0	0	0	0	0	0
M7	L13	R07	0	0	0	0	0	0	0	0	0	0	0	0	0	0	0	0	0	0	0	0
M8	L13	R08	0	0	0	0	0	0	0	0	0	1	0	0	0	0	0	0	0	0	0	0
M9	L13	R09	0	0	0	0	0	0	0	0	0	0	0	0	0	0	0	0	0	0	0	0
M10	L13	R10	0	0	0	0	0	0	0	0	0	0	0	0	0	0	0	0	0	0	0	0
M11	L13	R11	0	0	0	0	0	0	0	0	0	0	0	0	0	0	0	0	0	0	0	0
M12	L13	R12	0	1	0	1	0	0	0	0	0	0	0	0	0	0	0	0	0	0	0	0
M13	L13	R13	0	0	0	0	0	0	0	0	0	0	0	0	0	0	0	0	0	0	0	0
M14	L13	R14	0	0	0	0	0	0	0	0	0	0	0	0	0	0	0	0	0	0	0	0
M15	L13	R15	0	0	0	0	0	0	0	0	0	0	0	0	0	0	0	0	0	0	0	0
M16	L13	R16	0	0	0	0	0	0	0	0	0	0	0	0	0	0	0	0	0	0	0	0
M17	L13	R17	0	0	0	0	0	0	0	0	0	0	0	0	0	0	0	0	0	0	0	0
M18	L13	R18	0	0	0	0	0	0	0	0	0	0	0	0	0	0	0	0	0	0	0	0
M19	L13	R19	0	0	0	0	0	0	0	0	0	0	0	0	0	0	0	0	0	0	0	0
N1	L14	R01	0	0	0	0	0	0	0	0	0	0	0	0	0	0	0	0	0	0	0	0
N2	L14	R02	0	0	0	0	0	0	0	0	0	0	0	0	0	0	0	0	0	0	0	0
N3	L14	R03	0	0	0	0	0	0	0	0	0	0	0	0	0	0	0	0	0	0	0	0
N4	L14	R04	0	0	0	0	0	0	0	0	0	0	0	0	0	0	0	0	0	0	0	0
N5	L14	R05	0	0	0	1	0	0	0	0	0	0	0	0	0	0	0	0	0	0	0	0
N6	L14	R06	0	2	0	0	0	0	0	0	0	1	0	0	0	0	0	0	0	0	0	0
N7	L14	R07	0	0	0	0	0	0	0	0	0	0	0	0	0	0	0	0	0	0	0	0
N8	L14	R08	0	0	0	0	0	0	0	0	0	0	0	0	0	0	0	0	0	0	0	0
N9	L14	R09	0	0	0	0	0	0	0	0	0	0	0	0	0	0	0	0	0	0	0	0
N10	L14	R10	0	0	0	0	0	0	0	0	0	0	0	0	0	0	0	0	0	0	0	0
N11	L14	R11	0	1	0	0	0	0	0	0	0	0	0	0	0	0	0	0	0	0	0	0
N12	L14	R12	0	0	0	0	0	0	0	0	0	0	0	0	0	0	0	0	0	0	0	0
N13	L14	R13	0	0	0	0	0	0	0	0	0	0	0	0	0	0	0	0	0	0	0	0
N14	L14	R14	0	0	0	0	0	0	0	0	0	0	0	0	0	0	0	0	0	0	0	0
N15	L14	R15	0	0	0	0	0	0	0	0	0	0	0	0	0	0	0	0	0	0	0	0
N16	L14	R16	0	0	0	0	0	0	0	0	0	0	0	0	0	0	0	0	0	0	0	0
N17	L14	R17	0	0	0	0	0	0	0	0	0	0	0	0	0	0	0	0	0	0	0	0
N18	L14	R18	0	0	0	0	0	0	0	0	0	0	0	0	0	0	0	0	0	0	0	0
N19	L14	R19	0	0	0	0	0	0	0	0	0	0	0	0	0	0	0	0	0	0	0	0
O1	L15	R01	0	0	0	0	0	0	0	0	0	0	0	0	0	0	0	0	0	0	0	0
O2	L15	R02	0	0	0	0	1	0	0	0	0	0	0	0	0	0	0	0	0	0	0	0
O3	L15	R03	0	0	0	0	0	0	0	0	0	0	0	0	0	0	0	0	0	0	0	0
O4	L15	R04	0	0	0	0	0	0	0	0	0	0	0	0	0	0	0	0	0	0	0	0
O5	L15	R05	0	0	0	0	0	0	0	0	0	0	0	0	0	0	0	0	0	0	0	0
O6	L15	R06	0	0	0	0	0	0	0	0	0	0	0	0	0	0	0	0	0	0	0	0
O7	L15	R07	0	0	0	0	0	0	0	0	0	0	0	0	0	0	0	0	0	0	0	0
O8	L15	R08	0	0	0	0	0	0	0	0	0	0	0	0	0	0	0	0	0	0	0	0
O9	L15	R09	0	0	0	0	0	0	0	0	0	0	0	0	0	0	0	0	0	0	0	0
O10	L15	R10	0	0	0	0	0	0	0	0	0	0	0	0	0	0	0	0	0	0	0	0
O11	L15	R11	0	0	0	0	0	0	0	0	0	0	0	0	0	0	0	0	0	0	0	0
O12	L15	R12	0	0	0	0	0	0	0	0	0	0	0	0	0	0	0	0	0	0	0	0
O13	L15	R13	0	0	0	0	0	0	0	0	0	0	0	0	0	0	0	0	0	0	0	0
O14	L15	R14	0	0	0	0	0	0	0	0	0	0	0	0	0	0	0	0	0	0	0	0
O15	L15	R15	0	0	0	0	0	0	0	0	0	0	0	0	0	0	0	0	0	0	0	0
O16	L15	R16	0	0	0	0	0	0	0	0	0	0	0	0	0	0	0	0	0	0	0	0
O17	L15	R17	0	0	0	0	0	0	0	0	0	0	0	0	0	0	0	0	0	0	0	0
O18	L15	R18	0	0	0	0	0	0	0	0	0	0	0	0	0	0	0	0	0	0	0	0
O19	L15	R19	0	0	0	0	0	0	0	0	0	0	0	0	0	0	0	0	0	0	0	0
P1	L16	R01	0	0	0	0	0	0	0	0	0	0	0	0	0	0	0	0	0	0	0	0
P2	L16	R02	0	0	0	0	0	0	0	0	0	0	0	0	0	0	0	0	0	0	0	0
P3	L16	R03	0	0	0	0	0	0	0	0	0	0	0	0	0	0	0	0	0	0	0	0
P4	L16	R04	0	0	0	0	0	0	0	0	0	0	0	0	0	0	0	0	0	0	0	0
P5	L16	R05	0	0	0	0	0	0	0	0	0	0	0	0	0	0	0	0	0	0	0	0
P6	L16	R06	0	0	0	0	0	0	0	0	0	0	0	0	0	0	0	0	0	0	0	0
P7	L16	R07	0	0	0	0	0	0	1	0	0	0	0	0	0	0	0	0	0	0	0	0
P8	L16	R08	0	0	0	0	0	0	0	0	0	0	0	0	0	0	0	0	0	0	0	0
P9	L16	R09	0	0	0	0	0	0	0	0	0	0	0	0	0	0	0	0	0	0	0	0
P10	L16	R10	0	0	0	0	0	0	0	0	0	0	0	0	0	0	0	0	0	0	0	0
P11	L16	R11	0	0	0	0	0	0	0	0	0	0	0	0	0	0	0	0	0	0	0	0
P12	L16	R12	0	0	0	0	0	0	0	0	1	0	0	0	0	0	0	0	0	0	0	0
P13	L16	R13	0	0	0	0	0	0	0	0	0	0	0	0	0	0	0	0	0	0	0	0
P14	L16	R14	0	0	0	0	0	0	0	0	0	0	0	0	0	0	0	0	0	0	0	0
P15	L16	R15	0	0	0	0	0	0	0	0	0	0	0	0	0	0	0	0	0	0	0	0
P16	L16	R16	0	0	0	0	0	0	0	0	0	0	0	0	0	0	0	0	0	0	0	0
P17	L16	R17	0	0	0	0	0	0	0	0	0	0	0	0	0	0	0	0	0	0	0	0
P18	L16	R18	0	0	0	0	0	0	0	0	0	0	0	0	0	0	0	0	0	0	0	0
P19	L16	R19	0	0	0	0	0	0	0	0	0	0	0	0	0	0	0	0	0	0	0	0
Q1	L17	R01	0	0	0	0	1	0	0	0	0	0	0	0	0	0	0	0	0	0	0	0
Q2	L17	R02	0	0	0	0	0	0	0	0	0	0	0	0	0	0	0	0	0	0	0	0
Q3	L17	R03	0	0	0	0	0	0	0	0	0	0	0	0	0	0	0	0	0	0	0	0
Q4	L17	R04	0	0	0	0	0	0	0	0	0	0	0	0	0	0	0	0	0	0	0	0
Q5	L17	R05	0	0	0	0	0	0	0	0	0	0	0	0	0	0	0	0	0	0	0	0
Q6	L17	R06	0	1	0	0	0	0	0	0	0	0	0	0	0	0	0	0	0	0	0	0
Q7	L17	R07	0	1	0	0	1	0	1	0	0	1	0	0	0	0	0	0	0	0	0	0
Q8	L17	R08	0	1	0	0	0	0	0	0	0	0	0	0	0	0	0	0	0	0	0	0
Q9	L17	R09	0	0	0	0	0	0	1	0	0	0	0	0	0	0	0	0	0	0	0	0
Q10	L17	R10	0	0	0	0	0	0	0	0	0	1	0	0	0	0	0	0	0	0	0	0
Q11	L17	R11	0	0	0	0	0	0	0	0	0	0	0	0	0	0	0	0	0	0	0	0
Q12	L17	R12	0	0	0	0	0	0	0	0	0	0	0	0	0	0	0	0	0	0	0	0
Q13	L17	R13	0	0	0	0	0	0	0	0	0	0	0	0	0	0	0	0	0	0	0	0
Q14	L17	R14	0	0	0	0	0	0	0	0	0	0	0	0	0	0	0	0	0	0	0	0
Q15	L17	R15	0	0	0	0	0	0	0	0	0	0	0	0	0	0	0	0	0	0	0	0
Q16	L17	R16	0	0	0	0	0	0	0	0	0	0	0	0	0	0	0	0	0	0	0	0
Q17	L17	R17	0	0	0	0	0	0	0	0	0	0	0	0	0	0	0	0	0	0	0	0
Q18	L17	R18	0	0	0	0	0	0	0	0	0	0	0	0	0	0	0	0	0	0	0	0
Q19	L17	R19	0	0	0	0	0	0	0	0	0	0	0	0	0	0	0	0	0	0	0	0
R1	L18	R01	0	0	0	1	1	0	0	1	0	1	0	0	0	0	0	0	0	0	0	0
R2	L18	R02	0	2	0	0	0	0	2	0	0	1	0	2	0	0	0	0	0	0	0	0
R3	L18	R03	2	3	1	0	0	0	0	1	0	3	0	0	0	0	0	0	0	0	0	0
R4	L18	R04	1	1	1	0	1	0	2	1	0	0	0	0	0	0	0	0	0	0	0	0
R5	L18	R05	5	1	3	1	1	0	0	0	3	4	0	2	0	0	0	0	0	0	0	0
R6	L18	R06	0	2	2	0	2	0	0	4	4	6	0	1	0	0	0	0	0	0	0	0
R7	L18	R07	4	4	1	0	5	0	0	2	1	6	0	0	0	0	0	0	1	0	0	0
R8	L18	R08	1	2	3	0	3	0	1	0	0	0	0	1	0	0	0	0	0	0	0	0
R9	L18	R09	1	4	2	0	2	0	0	1	0	2	0	0	0	0	0	0	0	0	0	0
R10	L18	R10	0	2	0	0	0	0	1	0	0	1	0	0	0	0	0	0	0	0	0	0
R11	L18	R11	0	1	0	0	1	0	0	0	0	0	0	0	0	0	0	0	0	0	0	0
R12	L18	R12	1	2	0	1	4	0	0	3	0	0	0	0	0	0	0	0	0	1	0	0
R13	L18	R13	0	0	0	0	0	0	0	0	0	0	0	0	0	0	0	0	0	0	0	0
R14	L18	R14	0	0	0	0	0	0	0	0	0	0	0	0	0	0	0	0	0	0	0	0
R15	L18	R15	0	0	0	0	0	0	0	0	0	0	0	0	0	0	0	0	0	0	0	0
R16	L18	R16	0	0	0	0	0	0	0	0	0	0	0	0	0	0	0	0	0	0	0	0
R17	L18	R17	0	0	0	0	0	0	0	0	0	0	0	0	0	0	0	0	0	0	0	0
R18	L18	R18	0	0	0	0	0	0	0	0	0	0	0	0	0	0	0	0	0	0	0	0
R19	L18	R19	0	0	0	0	0	0	0	0	0	0	0	0	0	0	0	0	0	0	0	0
S1	L19	R01	0	0	0	0	0	0	0	0	0	0	0	0	0	0	0	0	0	0	0	0
S2	L19	R02	0	0	0	0	0	0	0	0	0	0	0	0	0	0	0	0	0	0	0	0
S3	L19	R03	0	0	0	0	0	0	0	0	0	0	0	0	0	0	0	0	0	0	0	0
S4	L19	R04	0	0	0	0	0	0	0	1	0	0	0	0	0	0	0	0	0	0	0	0
S5	L19	R05	0	0	0	0	0	0	0	0	0	0	0	0	0	0	0	0	0	0	0	0
S6	L19	R06	0	0	0	0	0	0	0	0	0	0	0	0	0	0	0	0	0	0	0	0
S7	L19	R07	0	0	0	0	0	0	0	0	0	0	0	0	0	0	0	0	0	0	0	0
S8	L19	R08	0	0	0	0	0	0	0	0	0	0	0	0	0	0	0	0	0	0	0	0
S9	L19	R09	0	0	0	0	0	0	0	0	0	0	0	0	0	0	0	0	0	0	0	0
S10	L19	R10	0	0	0	0	0	0	0	0	0	0	0	0	0	0	0	0	0	0	0	0
S11	L19	R11	0	0	0	0	0	0	0	0	0	0	0	0	0	0	0	0	0	0	0	0
S12	L19	R12	0	0	0	0	0	0	0	0	0	0	0	0	0	0	0	0	0	0	0	0
S13	L19	R13	0	0	0	0	0	0	0	0	0	0	0	0	0	0	0	0	0	0	0	0
S14	L19	R14	0	0	0	0	0	0	0	0	0	0	0	0	0	0	0	0	0	0	0	0
S15	L19	R15	0	0	0	0	0	0	0	0	0	0	0	0	0	0	0	0	0	0	0	0
S16	L19	R16	0	0	0	0	0	0	0	0	0	0	0	0	0	0	0	0	0	0	0	0
S17	L19	R17	0	0	0	0	0	0	0	0	0	0	0	0	0	0	0	0	0	0	0	0
S18	L19	R18	0	0	0	0	0	0	0	0	0	0	0	0	0	0	0	0	0	0	0	0
S19	L19	R19	0	0	0	0	0	0	0	0	0	0	0	0	0	0	0	0	0	0	0	0
