# Supplementary material for: BART-Seq: cost-effective massively parallelized targeted sequencing for genomics, transcriptomics, and single-cell analysis
Source: Genome Biol. 2019 Aug 6;20:155. doi: 10.1186/s13059-019-1748-6 (PMC6683345; doi:10.1186/s13059-019-1748-6)
Supplement: Supplementary file 4 — Table S4. RNA dilution experiment. De-multiplexed NGS read counts of the RNA/cDNA dilution experiments starting from (a) RNA or (b) cDNA templates (XLSX 32 kb) [file 13059_2019_1748_MOESM4_ESM.xlsx]

## Sheet: Information
	Supplementary Table 4 |			De-multiplexed NGS read counts of the RNA/cDNA dilution experiments (Fig. 3, Supplementary Fig. 2).
				Tables show the read counts assigned to each barcode combination based on the amplicons from 15 target loci.
				Barcodes v2 (Supplementary Table 1c) and pluripotency primers (Supplementary Table 2d) were used in the experiments.
				Each well ID or Forward-Reverse barcode combination represent one well in the scheme shown in Figure 3a.
			(a)	RNA dilution
			(b)	cDNA dilution

## Sheet: (a) RNA
forward.barcode	reverse.barcode	library.ID	well.y	well.x	pg.bulk.RNA	bulk.RNA	B2M	CCND1	CCNE1	CER1	DNMT3B	GAPDH	LIN28A	NANOG	POU5F1	SOX2	ZFP42	RNA1	RNA2	RNA6	RNA8
L40	R15	Lib1	1	1	256	256 pg	5884	7278	1097	329	16137	34452	36507	955	32668	12196	4799	1145	815	867	971
L40	R17	Lib1	3	1	256	256 pg	5911	7350	929	594	18350	69230	42970	1226	40130	18849	6179	2120	1117	663	1889
L40	R24	Lib1	5	1	64	64 pg	2153	1779	314	95	4935	17062	12651	270	11780	4554	1560	1946	1078	1099	2224
L40	R27	Lib1	7	1	16	16 pg	399	430	25	57	1154	4387	3196	77	2965	1031	407	2062	1185	1094	1848
L40	R28	Lib1	9	1	16	16 pg	431	461	9	29	1216	3939	2096	57	2600	1071	255	1862	830	1471	1926
L40	R34	Lib1	11	1	4	4 pg	156	110	21	38	263	1103	760	28	739	198	91	1999	1201	1226	2325
L40	R35	Lib1	13	1	0	0 pg	1	2	0	1	5	4	0	0	6	0	0	1958	993	1559	1666
L40	R45	Lib1	15	1	0	0 pg	4	0	1	0	1	12	8	0	6	4	0	1383	915	1053	1187
L40	R46	Lib1	2	1	256	256 pg	5102	7376	934	428	16294	32957	30196	1019	24316	11498	4569	1098	934	682	3908
L40	R49	Lib1	4	1	64	64 pg	1152	1757	251	90	3895	9593	9992	277	8869	3100	1218	1045	1223	634	1462
L40	R53	Lib1	6	1	64	64 pg	1650	1882	292	134	4516	13684	7338	293	8735	3829	1256	1790	815	1325	1237
L40	R61	Lib1	8	1	16	16 pg	492	472	55	53	1056	4221	3067	84	2611	1084	410	1922	854	1125	2000
L40	R68	Lib1	10	1	4	4 pg	81	104	11	9	305	732	731	14	581	274	83	1365	1025	1156	1768
L40	R71	Lib1	12	1	4	4 pg	129	131	0	0	445	1128	769	5	717	383	93	1855	1425	1665	2760
L40	R73	Lib1	14	1	0	0 pg	0	0	0	0	0	0	3	0	0	1	0	1823	1313	962	1283
L51	R15	Lib1	1	2	256	256 pg	4822	6493	904	318	13343	30550	32015	988	26525	10677	4379	1238	640	678	1213
L51	R17	Lib1	3	2	256	256 pg	5881	6822	895	513	16272	62122	41611	1115	35978	17520	5958	2224	792	686	1655
L51	R24	Lib1	5	2	64	64 pg	1736	1554	225	123	3760	13920	11825	259	9554	3772	1270	2391	1082	973	2102
L51	R27	Lib1	7	2	16	16 pg	498	498	35	12	1006	3982	3171	45	2441	1083	331	2500	912	905	1549
L51	R28	Lib1	9	2	16	16 pg	213	366	35	10	993	3724	1709	40	2428	958	402	2345	726	1196	2130
L51	R34	Lib1	11	2	4	4 pg	100	112	4	0	194	948	583	9	544	251	63	2073	786	1032	1624
L51	R35	Lib1	13	2	0	0 pg	1	1	0	0	1	1	1	0	3	0	1	1899	789	1051	1307
L51	R45	Lib1	15	2	0	0 pg	0	3	0	0	3	12	5	0	7	3	0	1552	662	836	994
L51	R46	Lib1	2	2	256	256 pg	4926	6221	880	342	13641	28377	25632	765	19703	9838	4117	1045	590	629	782
L51	R49	Lib1	4	2	64	64 pg	1181	1650	144	84	2934	8243	8475	197	7396	2546	1224	1424	1178	604	1288
L51	R53	Lib1	6	2	64	64 pg	1330	1639	284	69	3622	11240	6075	252	7505	3134	1222	1837	756	915	1186
L51	R61	Lib1	8	2	16	16 pg	461	411	55	36	906	3766	3071	83	2265	894	426	3138	1179	877	1597
L51	R68	Lib1	10	2	4	4 pg	82	53	0	9	218	667	651	7	472	183	132	1902	1072	720	1607
L51	R71	Lib1	12	2	4	4 pg	52	57	0	0	295	923	671	25	706	237	90	2338	982	1180	2226
L51	R73	Lib1	14	2	0	0 pg	0	0	0	0	1	0	6	0	1	1	0	2213	997	898	1299
L72	R15	Lib1	1	3	256	256 pg	5868	7840	1318	443	16999	35751	37588	1191	32465	12529	4839	1814	1121	936	1226
L72	R17	Lib1	3	3	256	256 pg	7498	8159	1122	563	19419	71019	44314	1324	41626	19059	6834	2255	915	742	2233
L72	R24	Lib1	5	3	64	64 pg	1845	1853	432	106	4391	16126	13311	361	11829	4316	1478	2273	880	1135	2500
L72	R27	Lib1	7	3	16	16 pg	614	354	40	6	1239	4124	3643	60	2489	1201	392	2969	1358	1047	2067
L72	R28	Lib1	9	3	16	16 pg	334	433	58	19	1168	4105	2210	79	2755	1163	264	2813	815	1470	2485
L72	R34	Lib1	11	3	4	4 pg	147	107	11	0	282	1127	590	58	686	259	89	2491	1053	1181	2027
L72	R35	Lib1	13	3	0	0 pg	1	0	0	0	1	8	4	0	4	1	1	2927	946	1313	1778
L72	R45	Lib1	15	3	0	0 pg	1	2	0	0	3	11	2	0	9	1	1	2322	1148	1082	1144
L72	R46	Lib1	2	3	256	256 pg	5536	7274	1167	440	16501	33084	30338	1052	23330	11281	4715	1227	968	757	928
L72	R49	Lib1	4	3	64	64 pg	1497	1716	205	95	3431	9263	9723	265	8380	3082	1288	1369	945	644	1410
L72	R53	Lib1	6	3	64	64 pg	1305	1700	347	60	4541	13251	7485	304	9256	3399	1402	1931	864	1241	1512
L72	R61	Lib1	8	3	16	16 pg	352	493	66	46	1368	4083	3686	96	2679	1335	411	2810	980	1302	2458
L72	R68	Lib1	10	3	4	4 pg	181	145	0	8	303	831	773	23	704	186	103	2438	750	1043	2116
L72	R71	Lib1	12	3	4	4 pg	96	98	12	0	302	1140	874	1	716	322	132	2647	1295	1284	2444
L72	R73	Lib1	14	3	0	0 pg	0	1	0	0	2	1	5	0	1	1	1	2504	1306	915	1521

## Sheet: (b) cDNA
forward.barcode	reverse.barcode	library.ID	well.y	well.x	pg.bulk.RNA	bulk.RNA	B2M	CCND1	CCNE1	CER1	DNMT3B	GAPDH	LIN28A	NANOG	POU5F1	SOX2	ZFP42	RNA1	RNA2	RNA6	RNA8
L40	R15	Lib2	1	1	256	256 pg	5436	3882	826	453	15983	26374	41262	849	21011	12488	4203	968	1189	535	743
L40	R17	Lib2	3	1	256	256 pg	6337	3547	737	576	19279	47927	44727	928	23522	17475	5124	1460	1184	489	1318
L40	R24	Lib2	5	1	64	64 pg	1597	824	153	92	4200	9880	12651	235	7283	3977	1170	1219	1131	715	1414
L40	R27	Lib2	7	1	16	16 pg	541	255	75	13	1218	3145	3516	47	2023	1294	308	1461	1222	783	904
L40	R28	Lib2	9	1	16	16 pg	437	210	51	45	1164	2938	2493	52	1970	1070	384	1458	837	703	1604
L40	R34	Lib2	11	1	4	4 pg	80	40	10	0	258	595	811	19	462	285	62	1256	1027	782	1309
L40	R35	Lib2	13	1	0	0 pg	1	0	0	0	2	4	5	0	2	3	1	1358	1191	1003	1113
L40	R45	Lib2	15	1	0	0 pg	1	1	1	0	2	14	5	0	6	1	0	929	1004	716	743
L40	R46	Lib2	2	1	256	256 pg	4540	2930	715	236	12591	21452	30252	752	14207	10505	3933	741	1000	460	531
L40	R49	Lib2	4	1	64	64 pg	1429	866	207	91	3521	6992	11197	219	6221	3207	1132	979	1073	453	963
L40	R53	Lib2	6	1	64	64 pg	1266	669	141	71	3709	7821	6893	217	5439	3079	1083	810	806	652	732
L40	R61	Lib2	8	1	16	16 pg	496	200	33	23	1155	3297	3470	41	1661	1213	379	1280	1089	704	1533
L40	R68	Lib2	10	1	4	4 pg	111	51	0	8	307	643	619	19	438	210	64	1293	1150	728	1291
L40	R71	Lib2	12	1	4	4 pg	58	56	18	32	290	818	840	27	549	365	66	1486	1371	1046	1638
L40	R73	Lib2	14	1	0	0 pg	0	0	0	0	1	0	8	0	0	0	0	1391	1067	648	967
L51	R15	Lib2	1	2	256	256 pg	4594	2923	656	329	12438	22049	32457	632	16756	10413	3759	771	790	534	683
L51	R17	Lib2	3	2	256	256 pg	5247	2954	620	350	16611	41207	39190	786	20087	15260	4605	1537	1045	418	1135
L51	R24	Lib2	5	2	64	64 pg	1289	662	145	95	3973	8722	11760	186	6723	3632	985	1600	777	746	1444
L51	R27	Lib2	7	2	16	16 pg	368	181	32	11	1001	2439	2855	47	1661	932	207	1312	958	625	877
L51	R28	Lib2	9	2	16	16 pg	383	175	38	43	1132	2546	2449	57	1747	983	302	1613	718	741	1237
L51	R34	Lib2	11	2	4	4 pg	81	52	10	0	220	648	725	3	432	212	87	1642	887	712	1226
L51	R35	Lib2	13	2	0	0 pg	2	0	0	0	1	2	5	0	2	0	1	1524	914	705	847
L51	R45	Lib2	15	2	0	0 pg	3	0	1	0	3	7	4	0	1	2	0	1244	1055	714	621
L51	R46	Lib2	2	2	256	256 pg	4484	2718	689	281	12252	20482	28888	642	12443	9611	3724	857	747	430	564
L51	R49	Lib2	4	2	64	64 pg	1436	731	125	114	3164	6581	10552	215	5737	2818	1019	1086	962	413	976
L51	R53	Lib2	6	2	64	64 pg	1326	812	169	122	3795	7501	7223	186	5168	3015	1028	1222	730	576	723
L51	R61	Lib2	8	2	16	16 pg	482	261	23	33	1182	3022	3316	54	1638	982	327	1315	1011	583	1619
L51	R68	Lib2	10	2	4	4 pg	110	52	13	4	269	395	695	6	420	206	58	1106	940	663	1182
L51	R71	Lib2	12	2	4	4 pg	133	50	24	0	264	731	697	8	512	240	80	1575	1175	820	1338
L51	R73	Lib2	14	2	0	0 pg	0	0	0	0	2	0	7	0	0	1	0	1673	1024	638	879
L72	R15	Lib2	1	3	256	256 pg	5121	3472	784	337	13865	25930	39102	865	20144	11978	4416	1261	904	477	745
L72	R17	Lib2	3	3	256	256 pg	5985	3042	780	389	18875	46577	44345	961	22934	16220	5164	1713	834	510	1116
L72	R24	Lib2	5	3	64	64 pg	1055	804	162	60	4222	9030	12040	202	7750	3848	1175	1679	912	682	1542
L72	R27	Lib2	7	3	16	16 pg	313	176	48	17	1035	2906	3426	94	2027	1142	409	1794	1128	667	946
L72	R28	Lib2	9	3	16	16 pg	417	190	36	10	1294	2905	2590	74	2022	998	377	2134	714	897	1530
L72	R34	Lib2	11	3	4	4 pg	92	63	12	0	169	620	847	6	521	220	61	1690	974	805	1348
L72	R35	Lib2	13	3	0	0 pg	1	1	0	0	1	7	3	0	1	1	1	1841	996	822	1121
L72	R45	Lib2	15	3	0	0 pg	1	2	0	0	2	9	7	0	7	1	2	1215	965	695	778
L72	R46	Lib2	2	3	256	256 pg	4411	3195	811	355	12882	22546	31768	806	14016	10990	4187	992	913	469	607
L72	R49	Lib2	4	3	64	64 pg	1331	712	197	77	3566	7108	11064	211	5961	2999	1019	1176	999	547	1149
L72	R53	Lib2	6	3	64	64 pg	1343	947	156	93	4164	8344	7950	222	5878	3265	1375	1598	751	859	893
L72	R61	Lib2	8	3	16	16 pg	347	204	72	24	1149	2520	3552	50	1861	991	288	1669	985	667	1617
L72	R68	Lib2	10	3	4	4 pg	80	69	19	12	310	473	709	11	457	259	103	1471	1011	778	1404
L72	R71	Lib2	12	3	4	4 pg	133	62	35	0	325	865	979	10	556	330	64	1971	1240	984	1549
L72	R73	Lib2	14	3	0	0 pg	0	0	0	0	1	0	11	0	0	3	0	1540	1017	580	956
