# Supplementary material for: BART-Seq: cost-effective massively parallelized targeted sequencing for genomics, transcriptomics, and single-cell analysis
Source: Genome Biol. 2019 Aug 6;20:155. doi: 10.1186/s13059-019-1748-6 (PMC6683345; doi:10.1186/s13059-019-1748-6)
Supplement: Supplementary file 5 — Table S5. Growth media experiment. De-multiplexed NGS read counts of the media comparison experiment. (a) Replicate 1 and (b) replicate 2 (XLSX 662 kb) [file 13059_2019_1748_MOESM5_ESM.xlsx]

## Sheet: Information
	Supplementary Table 5 |			De-multiplexed NGS read counts of the media comparison experiment (Fig. 4, Supplementary Fig. 4).
				Tables show the read counts assigned to each barcode combination based on the amplicons from 15 target loci.
				Barcodes v2 (Supplementary Table 1c) and pluripotency primers (Supplementary Table 2d) were used in the experiments.
				Each well ID or Forward-Reverse barcode combination represent one well in the sample 384-well plates.
			(a)	Replicate 1
			(b)	Replicate 2

## Sheet: (a) Replicate 1
forward.barcode	reverse.barcode	well.y	well.x	cell.ID	condition	cell.count	cells	cell.type	plate.ID	well.location	B2M	CCND1	CCNE1	CER1	DNMT3B	GAPDH	LIN28A	NANOG	POU5F1	SOX2	ZFP42	RNA1	RNA2	RNA6	RNA8
L01	R01	1	1	L01-R01	mTeSR	4	4 cells	H9	Plate 1	corner	23	10	0	0	3	11	421	3	617	63	30	1476	51	432	68
L01	R03	1	3	L01-R03	mTeSR	1	1 cell	H9	Plate 1	corner	2	0	0	0	0	4	54	0	53	8	0	2294	127	570	92
L01	R04	1	5	L01-R04	mTeSR	1	1 cell	H9	Plate 1	side	9	0	0	0	2	8	50	0	64	19	3	1628	207	630	139
L01	R05	1	7	L01-R05	mTeSR	1	1 cell	H9	Plate 1	side	158	1	37	0	59	89	3138	14	2373	1310	163	2326	180	775	181
L01	R06	1	9	L01-R06	mTeSR	1	1 cell	H9	Plate 1	side	144	18	76	6	282	261	3095	53	4462	843	252	2773	150	698	271
L01	R07	1	11	L01-R07	mTeSR	1	1 cell	H9	Plate 1	side	306	18	50	0	300	294	7035	73	4784	1297	284	2258	198	1008	203
L01	R08	1	13	L01-R08	mTeSR	1	1 cell	H9	Plate 1	side	317	19	289	0	325	335	4554	70	5093	1174	257	2011	160	833	183
L01	R09	1	15	L01-R09	mTeSR	1	1 cell	H9	Plate 1	side	19	0	0	0	5	4	266	0	121	13	2	1829	76	310	103
L01	R10	1	17	L01-R10	mTeSR	1	1 cell	H9	Plate 1	side	50	0	6	0	2	24	402	1	171	55	5	3069	194	784	151
L01	R11	1	19	L01-R11	mTeSR	1	1 cell	H9	Plate 1	side	28	0	0	0	16	18	523	1	309	41	9	2492	187	766	292
L01	R13	1	21	L01-R13	mTeSR	1	1 cell	H9	Plate 1	side	197	24	132	0	233	127	3850	16	2697	1444	219	1741	164	654	173
L01	R14	1	23	L01-R14	mTeSR	32	32 cells	H9	Plate 1	corner	1689	65	316	0	887	773	25006	207	14323	5151	1638	1731	139	456	113
L01	R16	1	2	L01-R16	mTeSR	2	2 cells	H9	Plate 1	corner	4	0	0	0	5	14	169	1	71	31	4	1642	140	809	210
L01	R17	1	4	L01-R17	mTeSR	1	1 cell	H9	Plate 1	side	7	0	0	0	4	12	227	1	97	24	6	2338	155	618	142
L01	R18	1	6	L01-R18	mTeSR	1	1 cell	H9	Plate 1	side	16	0	1	0	7	11	363	2	165	27	4	2234	217	733	337
L01	R19	1	8	L01-R19	mTeSR	1	1 cell	H9	Plate 1	side	80	8	1	0	22	62	686	11	1166	138	44	2659	163	753	274
L01	R21	1	10	L01-R21	mTeSR	1	1 cell	H9	Plate 1	side	8	0	0	0	2	18	502	1	191	42	7	1741	186	608	551
L01	R22	1	12	L01-R22	mTeSR	1	1 cell	H9	Plate 1	side	19	1	0	0	7	39	447	2	316	39	6	2069	197	334	195
L01	R23	1	14	L01-R23	mTeSR	1	1 cell	H9	Plate 1	side	5	2	1	0	7	26	410	0	23	48	8	2895	278	913	383
L01	R26	1	16	L01-R26	mTeSR	1	1 cell	H9	Plate 1	side	12	0	2	0	4	19	435	1	324	47	3	1407	168	788	221
L01	R27	1	18	L01-R27	mTeSR	1	1 cell	H9	Plate 1	side	422	14	41	0	244	259	7840	37	5581	1475	401	1849	188	697	83
L01	R28	1	20	L01-R28	mTeSR	1	1 cell	H9	Plate 1	side	21	1	1	0	7	23	267	1	276	45	5	2038	90	693	159
L01	R29	1	22	L01-R29	mTeSR	1	1 cell	H9	Plate 1	corner	5	0	0	0	6	8	275	0	214	27	3	1684	71	184	119
L01	R30	1	24	L01-R30	mTeSR	1	1 cell	H9	Plate 1	corner	8	0	1	0	7	21	575	0	330	61	14	1729	42	279	75
L01	R31	1	25	L01-R31	mTeSR	1	1 cell	H9	Plate 2	corner	4	0	0	0	0	2	81	0	37	6	1	503	48	188	9
L01	R32	1	27	L01-R32	mTeSR	1	1 cell	H9	Plate 2	corner	2	0	0	0	3	2	35	0	33	4	3	1108	88	703	162
L01	R33	1	29	L01-R33	mTeSR	1	1 cell	H9	Plate 2	side	2	0	1	0	4	11	96	1	47	9	2	2612	188	1	262
L01	R34	1	31	L01-R34	mTeSR	1	1 cell	H9	Plate 2	side	310	24	89	0	379	152	6657	24	4356	1350	398	2125	143	681	282
L01	R35	1	33	L01-R35	mTeSR	1	1 cell	H9	Plate 2	side	143	4	29	0	219	94	2987	32	2186	779	147	1643	158	610	165
L01	R36	1	35	L01-R36	mTeSR	1	1 cell	H9	Plate 2	side	1	1	0	0	2	17	157	0	57	18	2	3082	299	880	384
L01	R37	1	37	L01-R37	mTeSR	1	1 cell	H9	Plate 2	side	0	0	0	0	2	2	65	0	69	7	1	1294	56	314	138
L01	R38	1	39	L01-R38	mTeSR	1	1 cell	H9	Plate 2	side	5	1	0	0	12	10	364	1	162	37	9	3565	171	881	289
L01	R39	1	41	L01-R39	mTeSR	1	1 cell	H9	Plate 2	side	4	0	0	0	3	13	102	0	120	20	2	2625	182	852	232
L01	R40	1	43	L01-R40	mTeSR	1	1 cell	H9	Plate 2	side	3	0	0	0	8	6	199	0	124	21	0	2654	154	680	154
L01	R41	1	45	L01-R41	mTeSR	1	1 cell	H9	Plate 2	side	0	0	0	0	2	8	102	0	107	15	1	1358	75	268	148
L01	R42	1	47	L01-R42	mTeSR	1	1 cell	H9	Plate 2	corner	256	14	51	8	381	200	1748	55	4793	1689	323	2976	227	986	130
L01	R43	1	26	L01-R43	mTeSR	1	1 cell	H9	Plate 2	corner	1	0	0	0	1	3	59	0	33	16	2	2712	178	706	344
L01	R44	1	28	L01-R44	mTeSR	1	1 cell	H9	Plate 2	side	0	0	0	0	1	2	45	0	34	5	1	2302	124	472	141
L01	R45	1	30	L01-R45	mTeSR	1	1 cell	H9	Plate 2	side	0	3	1	0	0	2	99	5	193	37	13	2353	141	655	190
L01	R46	1	32	L01-R46	mTeSR	1	1 cell	H9	Plate 2	side	159	39	91	5	469	446	2732	51	3258	1096	186	2738	225	805	246
L01	R47	1	34	L01-R47	mTeSR	1	1 cell	H9	Plate 2	side	114	6	44	8	286	229	1110	30	2573	248	118	1922	154	618	153
L01	R48	1	36	L01-R48	mTeSR	1	1 cell	H9	Plate 2	side	283	24	63	0	332	254	2939	56	4297	1003	53	3015	192	648	187
L01	R49	1	38	L01-R49	mTeSR	1	1 cell	H9	Plate 2	side	5	0	0	0	2	4	136	0	113	15	3	1900	102	725	16
L01	R50	1	40	L01-R50	mTeSR	1	1 cell	H9	Plate 2	side	0	0	2	0	3	9	137	0	102	17	1	2337	177	776	358
L01	R51	1	42	L01-R51	mTeSR	1	1 cell	H9	Plate 2	side	486	40	330	0	713	537	5419	33	8425	739	206	2393	123	627	221
L01	R52	1	44	L01-R52	mTeSR	1	1 cell	H9	Plate 2	side	2	1	1	0	6	18	115	0	147	13	1	1625	172	545	107
L01	R53	1	46	L01-R53	mTeSR	1	1 cell	H9	Plate 2	corner	1	0	2	0	3	9	125	1	163	18	3	2822	122	489	226
L01	R54	1	48	L01-R54	mTeSR	1	1 cell	H9	Plate 2	corner	1	0	0	0	6	6	208	0	141	19	3	1659	31	219	53
L02	R01	3	1	L02-R01	mTeSR	2	2 cells	H9	Plate 1	corner	29	7	0	0	0	43	308	11	359	243	6	1062	172	628	76
L02	R03	3	3	L02-R03	mTeSR	8	8 cells	H9	Plate 1	middle	35	17	1	0	33	119	775	10	745	202	56	1569	180	784	104
L02	R04	3	5	L02-R04	mTeSR	8	8 cells	H9	Plate 1	middle	464	18	185	0	173	699	4067	83	4060	2689	1075	999	183	537	72
L02	R05	3	7	L02-R05	mTeSR	2	2 cells	H9	Plate 1	middle	186	14	35	0	47	422	4236	56	3308	1194	331	1843	255	822	159
L02	R06	3	9	L02-R06	mTeSR	1	1 cell	H9	Plate 1	middle	7	1	0	0	3	32	219	2	146	27	5	1699	269	1062	273
L02	R07	3	11	L02-R07	mTeSR	1	1 cell	H9	Plate 1	middle	3	1	1	0	3	54	576	2	258	49	7	1760	341	1055	260
L02	R08	3	13	L02-R08	mTeSR	1	1 cell	H9	Plate 1	middle	17	0	0	0	1	16	120	0	93	26	3	1602	210	1050	183
L02	R09	3	15	L02-R09	mTeSR	1	1 cell	H9	Plate 1	middle	53	7	40	0	9	161	2373	18	910	351	118	1097	145	330	92
L02	R10	3	17	L02-R10	mTeSR	1	1 cell	H9	Plate 1	middle	48	0	0	0	4	44	456	0	140	45	7	1713	247	907	204
L02	R11	3	19	L02-R11	mTeSR	1	1 cell	H9	Plate 1	middle	588	25	110	0	305	632	9125	84	5627	1639	478	2517	273	1157	179
L02	R13	3	21	L02-R13	mTeSR	1	1 cell	H9	Plate 1	middle	26	1	0	1	7	57	467	2	194	49	4	2173	300	1030	246
L02	R14	3	23	L02-R14	mTeSR	1	1 cell	H9	Plate 1	middle	23	0	3	0	12	78	1071	0	419	102	13	2025	288	908	319
L02	R16	3	2	L02-R16	mTeSR	4	4 cells	H9	Plate 1	middle	166	30	131	0	312	692	2958	38	2305	821	347	1735	226	1102	184
L02	R17	3	4	L02-R17	mTeSR	16	16 cells	H9	Plate 1	middle	776	28	134	0	352	793	15557	160	6721	4003	1108	1827	237	730	111
L02	R18	3	6	L02-R18	mTeSR	4	4 cells	H9	Plate 1	middle	774	50	115	0	296	708	11980	128	5855	1448	973	2370	275	831	149
L02	R19	3	8	L02-R19	mTeSR	2	2 cells	H9	Plate 1	middle	22	0	0	0	3	56	340	0	177	28	11	2018	250	756	208
L02	R21	3	10	L02-R21	mTeSR	1	1 cell	H9	Plate 1	middle	41	1	3	0	41	87	703	3	303	48	19	1769	316	1031	284
L02	R22	3	12	L02-R22	mTeSR	1	1 cell	H9	Plate 1	middle	26	1	2	0	8	75	544	0	224	36	9	2026	287	369	281
L02	R23	3	14	L02-R23	mTeSR	1	1 cell	H9	Plate 1	middle	10	0	0	0	3	46	489	1	16	49	4	1349	366	1066	266
L02	R26	3	16	L02-R26	mTeSR	1	1 cell	H9	Plate 1	middle	17	1	0	0	2	37	455	0	279	35	4	1545	261	856	264
L02	R27	3	18	L02-R27	mTeSR	1	1 cell	H9	Plate 1	middle	73	0	0	0	3	63	662	0	262	64	7	1814	261	877	183
L02	R28	3	20	L02-R28	mTeSR	1	1 cell	H9	Plate 1	middle	29	1	2	0	3	44	309	0	220	52	15	1598	146	805	536
L02	R29	3	22	L02-R29	mTeSR	1	1 cell	H9	Plate 1	middle	8	1	1	0	4	20	369	0	206	35	7	1348	140	352	113
L02	R30	3	24	L02-R30	mTeSR	1	1 cell	H9	Plate 1	corner	14	1	0	0	18	58	688	1	276	50	12	1793	252	984	293
L02	R31	3	25	L02-R31	mTeSR	1	1 cell	H9	Plate 2	corner	274	32	0	0	233	458	6240	76	3194	985	343	1610	321	989	60
L02	R32	3	27	L02-R32	mTeSR	1	1 cell	H9	Plate 2	middle	0	0	0	0	2	6	61	6	76	14	9	1234	169	823	94
L02	R33	3	29	L02-R33	mTeSR	1	1 cell	H9	Plate 2	middle	73	20	1	0	70	151	2864	21	684	882	281	2076	283	4	152
L02	R34	3	31	L02-R34	mTeSR	1	1 cell	H9	Plate 2	middle	3	0	1	0	3	14	129	0	77	13	3	1730	171	715	157
L02	R35	3	33	L02-R35	mTeSR	1	1 cell	H9	Plate 2	middle	3	0	0	0	3	19	157	0	61	45	3	1796	221	872	242
L02	R36	3	35	L02-R36	mTeSR	1	1 cell	H9	Plate 2	middle	2	1	0	0	2	17	175	0	47	13	7	3489	311	1173	383
L02	R37	3	37	L02-R37	mTeSR	1	1 cell	H9	Plate 2	middle	2	1	0	0	0	6	90	0	72	19	3	1444	138	382	119
L02	R38	3	39	L02-R38	mTeSR	1	1 cell	H9	Plate 2	middle	267	48	62	0	112	294	5109	62	1321	1335	182	2132	295	862	155
L02	R39	3	41	L02-R39	mTeSR	1	1 cell	H9	Plate 2	middle	46	4	19	0	23	62	203	10	382	42	17	1769	259	1007	183
L02	R40	3	43	L02-R40	mTeSR	1	1 cell	H9	Plate 2	middle	0	0	1	0	2	18	249	0	110	47	1	2147	199	800	205
L02	R41	3	45	L02-R41	mTeSR	1	1 cell	H9	Plate 2	middle	1	1	1	0	3	15	138	0	98	13	2	1100	99	445	100
L02	R42	3	47	L02-R42	mTeSR	1	1 cell	H9	Plate 2	middle	128	19	0	22	32	293	332	32	915	932	53	1912	253	958	164
L02	R43	3	26	L02-R43	mTeSR	1	1 cell	H9	Plate 2	middle	1	0	0	0	2	5	84	0	31	9	1	2185	309	1541	323
L02	R44	3	28	L02-R44	mTeSR	1	1 cell	H9	Plate 2	middle	7	4	0	0	1	16	151	4	76	48	40	1569	203	650	193
L02	R45	3	30	L02-R45	mTeSR	1	1 cell	H9	Plate 2	middle	1	0	0	0	0	7	19	0	16	4	0	1860	201	921	262
L02	R46	3	32	L02-R46	mTeSR	1	1 cell	H9	Plate 2	middle	1	0	0	0	2	10	96	0	46	24	1	1976	239	1085	215
L02	R47	3	34	L02-R47	mTeSR	1	1 cell	H9	Plate 2	middle	3	0	1	0	1	15	90	1	97	20	2	1745	228	827	190
L02	R48	3	36	L02-R48	mTeSR	1	1 cell	H9	Plate 2	middle	409	14	217	0	764	1682	8578	50	9356	2625	98	1744	228	1052	120
L02	R49	3	38	L02-R49	mTeSR	1	1 cell	H9	Plate 2	middle	2	0	0	0	2	6	140	0	99	23	1	1396	142	884	18
L02	R50	3	40	L02-R50	mTeSR	1	1 cell	H9	Plate 2	middle	1	1	0	0	2	24	182	0	94	24	2	1691	222	795	185
L02	R51	3	42	L02-R51	mTeSR	1	1 cell	H9	Plate 2	middle	451	15	96	0	413	330	7156	62	4239	797	307	1875	251	1073	165
L02	R52	3	44	L02-R52	mTeSR	1	1 cell	H9	Plate 2	middle	3	0	0	0	4	16	83	0	114	10	6	1116	173	756	156
L02	R53	3	46	L02-R53	mTeSR	1	1 cell	H9	Plate 2	middle	3	0	0	0	3	32	142	1	149	17	5	1887	253	927	163
L02	R54	3	48	L02-R54	mTeSR	1	1 cell	H9	Plate 2	corner	301	6	289	0	233	1388	6508	58	7347	586	347	1842	218	874	133
L03	R01	5	1	L03-R01	mTeSR	1	1 cell	H9	Plate 1	side	31	21	1	0	6	57	648	9	730	86	18	1363	191	1015	232
L03	R03	5	3	L03-R03	mTeSR	1	1 cell	H9	Plate 1	middle	3	0	1	0	2	12	70	0	54	10	2	1382	187	728	90
L03	R04	5	5	L03-R04	mTeSR	2	2 cells	H9	Plate 1	middle	6	0	1	0	1	16	71	1	66	15	4	1262	240	728	125
L03	R05	5	7	L03-R05	mTeSR	8	8 cells	H9	Plate 1	middle	442	46	234	0	663	979	8882	91	7632	2758	1053	1566	178	784	227
L03	R06	5	9	L03-R06	mTeSR	8	8 cells	H9	Plate 1	middle	531	47	42	0	328	902	7442	108	7077	2807	725	1161	169	860	134
L03	R07	5	11	L03-R07	mTeSR	2	2 cells	H9	Plate 1	middle	3	0	3	0	13	54	604	0	331	39	10	1888	245	1085	325
L03	R08	5	13	L03-R08	mTeSR	1	1 cell	H9	Plate 1	middle	14	0	0	0	3	12	132	0	103	20	6	1242	185	1062	151
L03	R09	5	15	L03-R09	mTeSR	1	1 cell	H9	Plate 1	middle	20	1	0	0	3	19	348	0	139	21	4	849	114	330	81
L03	R10	5	17	L03-R10	mTeSR	1	1 cell	H9	Plate 1	middle	50	0	1	0	7	52	481	0	151	51	6	1724	178	720	70
L03	R11	5	19	L03-R11	mTeSR	1	1 cell	H9	Plate 1	middle	49	2	0	0	11	56	647	2	324	63	9	1467	192	894	259
L03	R13	5	21	L03-R13	mTeSR	1	1 cell	H9	Plate 1	middle	33	0	1	0	6	65	533	1	240	49	5	1476	215	763	187
L03	R14	5	23	L03-R14	no cells	0	0 cell	no cells	Plate 1	middle	22	0	4	0	15	78	1061	0	503	105	16	1609	181	893	229
L03	R16	5	2	L03-R16	mTeSR	1	1 cell	H9	Plate 1	middle	66	1	65	0	29	142	1024	19	480	696	133	1427	230	831	217
L03	R17	5	4	L03-R17	mTeSR	1	1 cell	H9	Plate 1	middle	5	1	1	0	4	48	342	2	132	32	9	1829	195	809	218
L03	R18	5	6	L03-R18	mTeSR	4	4 cells	H9	Plate 1	middle	70	0	28	0	5	84	967	14	875	124	126	1617	243	751	269
L03	R19	5	8	L03-R19	mTeSR	16	16 cells	H9	Plate 1	middle	134	25	77	0	289	716	4281	73	3932	787	234	1666	232	679	129
L03	R21	5	10	L03-R21	mTeSR	4	4 cells	H9	Plate 1	middle	198	17	50	0	74	238	5218	57	1725	1063	326	1368	170	807	80
L03	R22	5	12	L03-R22	mTeSR	2	2 cells	H9	Plate 1	middle	161	21	45	0	253	471	4002	26	3222	719	236	1878	211	276	168
L03	R23	5	14	L03-R23	mTeSR	1	1 cell	H9	Plate 1	middle	1	0	1	0	47	59	617	1	28	50	7	1238	249	814	204
L03	R26	5	16	L03-R26	mTeSR	1	1 cell	H9	Plate 1	middle	230	16	159	0	269	468	4958	43	4637	1177	79	1642	188	790	151
L03	R27	5	18	L03-R27	mTeSR	1	1 cell	H9	Plate 1	middle	64	0	2	0	11	58	689	2	306	71	13	1636	170	960	195
L03	R28	5	20	L03-R28	mTeSR	1	1 cell	H9	Plate 1	middle	33	0	1	0	7	50	290	0	253	56	7	1522	122	720	277
L03	R29	5	22	L03-R29	mTeSR	1	1 cell	H9	Plate 1	middle	12	1	0	0	8	25	466	1	247	42	7	1312	97	355	94
L03	R30	5	24	L03-R30	no cells	0	0 cell	no cells	Plate 1	side	13	1	1	0	13	52	715	2	349	68	7	2125	198	895	309
L03	R31	5	25	L03-R31	mTeSR	1	1 cell	H9	Plate 2	side	0	0	0	0	2	10	97	0	33	8	1	1633	210	835	71
L03	R32	5	27	L03-R32	mTeSR	1	1 cell	H9	Plate 2	middle	0	0	0	0	1	10	27	0	33	2	1	717	105	838	163
L03	R33	5	29	L03-R33	mTeSR	1	1 cell	H9	Plate 2	middle	2	0	0	0	3	16	114	0	45	13	2	1629	249	4	171
L03	R34	5	31	L03-R34	mTeSR	1	1 cell	H9	Plate 2	middle	4	0	1	0	6	16	133	0	81	12	4	1317	220	800	244
L03	R35	5	33	L03-R35	mTeSR	1	1 cell	H9	Plate 2	middle	68	18	32	0	6	65	924	50	836	132	123	1462	189	813	178
L03	R36	5	35	L03-R36	mTeSR	1	1 cell	H9	Plate 2	middle	1	16	0	0	3	56	248	31	173	139	45	1582	290	1150	330
L03	R37	5	37	L03-R37	mTeSR	1	1 cell	H9	Plate 2	middle	112	0	55	0	214	138	2754	10	2396	746	81	696	57	241	89
L03	R38	5	39	L03-R38	mTeSR	1	1 cell	H9	Plate 2	middle	672	21	111	0	305	750	18316	307	6272	4605	1520	1296	184	567	95
L03	R39	5	41	L03-R39	mTeSR	1	1 cell	H9	Plate 2	middle	3	0	0	0	8	24	171	1	128	33	5	1486	220	975	240
L03	R40	5	43	L03-R40	mTeSR	1	1 cell	H9	Plate 2	middle	246	11	107	0	119	192	5514	77	2617	865	168	1824	165	685	126
L03	R41	5	45	L03-R41	mTeSR	1	1 cell	H9	Plate 2	middle	216	2	152	0	143	190	2750	16	2265	424	140	1150	107	355	89
L03	R42	5	47	L03-R42	mTeSR	1	1 cell	H9	Plate 2	middle	126	36	297	0	772	1498	1830	86	7395	1323	430	1585	206	1014	179
L03	R43	5	26	L03-R43	mTeSR	1	1 cell	H9	Plate 2	middle	3	0	0	0	1	7	81	1	45	16	1	1440	216	731	247
L03	R44	5	28	L03-R44	mTeSR	1	1 cell	H9	Plate 2	middle	177	22	48	0	232	544	6256	129	3119	1509	373	1212	159	569	73
L03	R45	5	30	L03-R45	mTeSR	1	1 cell	H9	Plate 2	middle	1	0	0	0	1	3	22	0	22	6	2	1536	175	940	194
L03	R46	5	32	L03-R46	mTeSR	1	1 cell	H9	Plate 2	middle	2	0	0	0	5	13	93	1	72	20	5	2219	177	1084	209
L03	R47	5	34	L03-R47	mTeSR	1	1 cell	H9	Plate 2	middle	17	2	2	0	15	224	311	33	670	188	37	1679	195	804	217
L03	R48	5	36	L03-R48	mTeSR	1	1 cell	H9	Plate 2	middle	1	0	0	0	9	16	234	0	159	21	1	1698	230	863	206
L03	R49	5	38	L03-R49	mTeSR	1	1 cell	H9	Plate 2	middle	1	0	1	0	5	12	181	0	114	20	3	1275	140	799	21
L03	R50	5	40	L03-R50	mTeSR	1	1 cell	H9	Plate 2	middle	245	20	190	0	212	552	3438	39	3618	625	129	1422	169	954	135
L03	R51	5	42	L03-R51	mTeSR	1	1 cell	H9	Plate 2	middle	255	39	31	0	521	1253	7717	63	7556	793	200	1112	190	868	149
L03	R52	5	44	L03-R52	mTeSR	1	1 cell	H9	Plate 2	middle	0	0	0	0	3	23	85	1	119	11	3	890	129	485	119
L03	R53	5	46	L03-R53	mTeSR	1	1 cell	H9	Plate 2	middle	298	25	18	0	218	470	4180	67	4304	1427	441	1952	181	805	151
L03	R54	5	48	L03-R54	mTeSR	1	1 cell	H9	Plate 2	side	2	0	0	0	4	24	215	1	136	20	3	1427	227	881	266
L04	R01	7	1	L04-R01	mTeSR	1	1 cell	H9	Plate 1	side	4	10	0	0	0	33	282	27	298	32	39	1093	179	262	99
L04	R03	7	3	L04-R03	mTeSR	1	1 cell	H9	Plate 1	middle	1	0	1	0	1	6	39	0	28	3	2	2401	347	528	159
L04	R04	7	5	L04-R04	mTeSR	1	1 cell	H9	Plate 1	middle	8	0	0	0	0	11	23	1	34	3	1	1207	299	366	109
L04	R05	7	7	L04-R05	mTeSR	1	1 cell	H9	Plate 1	middle	9	2	0	0	1	19	190	0	114	22	4	1748	297	343	246
L04	R06	7	9	L04-R06	mTeSR	2	2 cells	H9	Plate 1	middle	7	0	0	0	2	19	72	1	85	5	3	1927	264	325	187
L04	R07	7	11	L04-R07	mTeSR	8	8 cells	H9	Plate 1	middle	161	5	49	0	13	257	1113	28	1318	410	3	2221	364	433	311
L04	R08	7	13	L04-R08	mTeSR	8	8 cells	H9	Plate 1	middle	195	39	97	0	161	276	2644	41	2546	1011	360	998	141	272	61
L04	R09	7	15	L04-R09	mTeSR	2	2 cells	H9	Plate 1	middle	34	0	1	0	4	15	170	0	107	14	4	1385	188	348	133
L04	R10	7	17	L04-R10	mTeSR	1	1 cell	H9	Plate 1	middle	482	7	516	0	413	1227	4458	28	4494	609	225	1562	257	363	129
L04	R11	7	19	L04-R11	mTeSR	1	1 cell	H9	Plate 1	middle	215	62	126	0	324	519	4369	81	4181	740	426	1895	217	313	136
L04	R13	7	21	L04-R13	mTeSR	1	1 cell	H9	Plate 1	middle	23	1	1	1	3	24	191	0	121	15	3	2064	350	324	175
L04	R14	7	23	L04-R14	mTeSR	1	1 cell	H9	Plate 1	middle	23	1	0	0	13	28	325	0	192	35	6	1768	187	305	113
L04	R16	7	2	L04-R16	mTeSR	1	1 cell	H9	Plate 1	middle	2	0	0	0	4	23	72	1	39	11	0	1862	302	537	199
L04	R17	7	4	L04-R17	mTeSR	1	1 cell	H9	Plate 1	middle	2	0	1	0	2	14	106	0	61	9	4	2487	305	298	308
L04	R18	7	6	L04-R18	mTeSR	1	1 cell	H9	Plate 1	middle	51	5	1	0	1	16	173	0	93	10	5	1816	309	406	257
L04	R19	7	8	L04-R19	mTeSR	1	1 cell	H9	Plate 1	middle	27	0	0	0	5	38	155	0	123	18	7	1821	306	487	316
L04	R21	7	10	L04-R21	mTeSR	4	4 cells	H9	Plate 1	middle	385	18	37	0	82	177	4230	36	1713	898	303	1253	201	328	37
L04	R22	7	12	L04-R22	mTeSR	16	16 cells	H9	Plate 1	middle	940	100	233	0	743	1220	11993	178	9197	3177	1560	1692	363	140	140
L04	R23	7	14	L04-R23	mTeSR	4	4 cells	H9	Plate 1	middle	11	0	0	0	4	30	219	0	16	16	7	2557	344	359	188
L04	R26	7	16	L04-R26	mTeSR	2	2 cells	H9	Plate 1	middle	6	0	0	0	2	8	114	0	89	10	0	932	151	170	93
L04	R27	7	18	L04-R27	mTeSR	1	1 cell	H9	Plate 1	middle	74	3	0	0	4	35	355	4	160	35	16	1757	402	477	155
L04	R28	7	20	L04-R28	mTeSR	1	1 cell	H9	Plate 1	middle	233	16	0	0	317	594	1421	20	3404	868	413	1811	173	362	194
L04	R29	7	22	L04-R29	mTeSR	1	1 cell	H9	Plate 1	middle	20	2	1	0	7	23	271	0	176	28	6	1779	351	271	202
L04	R30	7	24	L04-R30	mTeSR	1	1 cell	H9	Plate 1	side	266	16	207	0	182	308	3955	31	2657	657	172	1489	198	256	154
L04	R31	7	25	L04-R31	mTeSR	1	1 cell	H9	Plate 2	side	1	0	0	0	1	4	48	0	17	3	0	1717	296	303	51
L04	R32	7	27	L04-R32	mTeSR	1	1 cell	H9	Plate 2	middle	0	0	1	0	1	8	14	0	13	1	1	1170	146	322	139
L04	R33	7	29	L04-R33	mTeSR	1	1 cell	H9	Plate 2	middle	3	0	0	0	0	4	48	0	20	5	1	2015	305	1	210
L04	R34	7	31	L04-R34	mTeSR	1	1 cell	H9	Plate 2	middle	0	0	0	0	4	3	46	0	28	3	0	1983	241	288	194
L04	R35	7	33	L04-R35	mTeSR	1	1 cell	H9	Plate 2	middle	1	0	0	0	1	5	58	0	41	5	1	1543	222	372	139
L04	R36	7	35	L04-R36	mTeSR	1	1 cell	H9	Plate 2	middle	1	0	1	0	1	7	72	1	26	5	1	2099	341	450	285
L04	R37	7	37	L04-R37	mTeSR	1	1 cell	H9	Plate 2	middle	0	0	0	0	0	3	44	0	30	8	3	1565	204	394	178
L04	R38	7	39	L04-R38	mTeSR	1	1 cell	H9	Plate 2	middle	3	0	0	0	4	20	156	0	68	18	4	1667	331	449	221
L04	R39	7	41	L04-R39	mTeSR	1	1 cell	H9	Plate 2	middle	2	0	1	0	0	5	28	0	40	3	3	1192	138	252	125
L04	R40	7	43	L04-R40	mTeSR	1	1 cell	H9	Plate 2	middle	2	12	2	0	1	29	150	16	218	50	15	2112	206	381	210
L04	R41	7	45	L04-R41	mTeSR	1	1 cell	H9	Plate 2	middle	1	0	1	0	5	6	112	0	88	16	3	1983	262	404	291
L04	R42	7	47	L04-R42	mTeSR	1	1 cell	H9	Plate 2	middle	1	2	0	0	9	22	32	0	88	13	2	1854	355	442	193
L04	R43	7	26	L04-R43	mTeSR	1	1 cell	H9	Plate 2	middle	1	0	0	0	0	4	32	0	18	3	2	1926	308	441	177
L04	R44	7	28	L04-R44	mTeSR	1	1 cell	H9	Plate 2	middle	1	0	0	0	0	4	26	0	17	3	0	1627	260	280	215
L04	R45	7	30	L04-R45	mTeSR	1	1 cell	H9	Plate 2	middle	0	0	0	0	0	2	4	0	6	2	0	1448	220	234	181
L04	R46	7	32	L04-R46	mTeSR	1	1 cell	H9	Plate 2	middle	0	0	0	0	3	1	44	0	26	8	1	2509	300	368	154
L04	R47	7	34	L04-R47	mTeSR	1	1 cell	H9	Plate 2	middle	0	0	0	0	0	8	40	0	61	8	3	1253	221	299	153
L04	R48	7	36	L04-R48	mTeSR	1	1 cell	H9	Plate 2	middle	0	0	0	0	1	8	82	1	68	14	0	1955	258	317	234
L04	R49	7	38	L04-R49	mTeSR	1	1 cell	H9	Plate 2	middle	27	0	1	0	2	19	90	1	135	11	28	1504	312	398	19
L04	R50	7	40	L04-R50	mTeSR	1	1 cell	H9	Plate 2	middle	73	0	1	0	34	50	369	19	253	169	73	1647	211	373	119
L04	R51	7	42	L04-R51	mTeSR	1	1 cell	H9	Plate 2	middle	0	0	2	0	7	28	233	1	150	16	3	1701	226	340	188
L04	R52	7	44	L04-R52	mTeSR	1	1 cell	H9	Plate 2	middle	0	0	0	0	1	16	33	0	60	2	1	1160	163	260	69
L04	R53	7	46	L04-R53	mTeSR	1	1 cell	H9	Plate 2	middle	1	0	1	0	1	19	45	1	64	11	3	1966	230	317	164
L04	R54	7	48	L04-R54	mTeSR	1	1 cell	H9	Plate 2	side	1	0	0	0	2	14	88	1	50	7	0	2206	252	455	274
L05	R01	9	1	L05-R01	no cells	0	0 cell	no cells	Plate 1	side	10	0	1	0	1	7	157	0	144	10	2	915	299	1174	278
L05	R03	9	3	L05-R03	no cells	0	0 cell	no cells	Plate 1	middle	5	0	0	0	2	2	77	0	45	7	2	983	273	736	121
L05	R04	9	5	L05-R04	mTeSR	1	1 cell	H9	Plate 1	middle	9	0	0	0	2	8	64	0	44	15	2	596	365	868	95
L05	R05	9	7	L05-R05	mTeSR	1	1 cell	H9	Plate 1	middle	23	0	1	0	2	12	278	1	170	40	4	927	355	1170	213
L05	R06	9	9	L05-R06	mTeSR	1	1 cell	H9	Plate 1	middle	12	1	0	0	4	18	191	1	154	26	19	896	300	941	224
L05	R07	9	11	L05-R07	mTeSR	1	1 cell	H9	Plate 1	middle	5	0	0	0	3	30	535	0	219	42	7	1023	345	847	176
L05	R08	9	13	L05-R08	mTeSR	2	2 cells	H9	Plate 1	middle	18	1	0	0	1	10	107	0	98	16	2	842	291	1155	145
L05	R09	9	15	L05-R09	mTeSR	8	8 cells	H9	Plate 1	middle	135	1	15	0	61	251	2919	32	2133	408	249	610	285	497	106
L05	R10	9	17	L05-R10	mTeSR	8	8 cells	H9	Plate 1	middle	1163	34	105	0	623	542	12736	109	4784	3340	555	705	323	694	76
L05	R11	9	19	L05-R11	mTeSR	2	2 cells	H9	Plate 1	middle	241	8	23	0	138	149	3995	52	2339	801	212	963	331	996	203
L05	R13	9	21	L05-R13	mTeSR	1	1 cell	H9	Plate 1	middle	28	2	0	0	3	28	418	0	156	49	3	951	382	885	264
L05	R14	9	23	L05-R14	mTeSR	1	1 cell	H9	Plate 1	middle	22	1	1	0	12	41	880	2	361	71	3	848	329	1074	176
L05	R16	9	2	L05-R16	no cells	0	0 cell	no cells	Plate 1	middle	1	0	1	0	2	17	164	1	54	25	3	759	239	1083	258
L05	R17	9	4	L05-R17	mTeSR	1	1 cell	H9	Plate 1	middle	14	0	0	0	4	13	233	2	72	29	2	1330	399	824	302
L05	R18	9	6	L05-R18	mTeSR	1	1 cell	H9	Plate 1	middle	12	0	1	0	4	12	323	0	88	24	4	941	325	778	326
L05	R19	9	8	L05-R19	mTeSR	1	1 cell	H9	Plate 1	middle	516	109	26	0	4	111	689	62	903	227	135	939	291	787	153
L05	R21	9	10	L05-R21	mTeSR	1	1 cell	H9	Plate 1	middle	148	22	134	0	154	234	5177	67	2952	729	295	787	324	870	107
L05	R22	9	12	L05-R22	mTeSR	1	1 cell	H9	Plate 1	middle	18	1	0	0	2	32	449	2	184	33	7	1133	418	367	238
L05	R23	9	14	L05-R23	mTeSR	4	4 cells	H9	Plate 1	middle	659	19	107	0	280	545	10071	91	357	2443	611	959	362	766	110
L05	R26	9	16	L05-R26	mTeSR	16	16 cells	H9	Plate 1	middle	1445	104	527	0	1130	1163	18872	217	14750	4997	343	784	331	688	154
L05	R27	9	18	L05-R27	mTeSR	4	4 cells	H9	Plate 1	middle	467	26	22	14	17	138	2748	13	497	890	26	1016	289	964	64
L05	R28	9	20	L05-R28	mTeSR	2	2 cells	H9	Plate 1	middle	33	0	4	0	3	22	259	1	191	50	8	1128	217	1320	243
L05	R29	9	22	L05-R29	mTeSR	1	1 cell	H9	Plate 1	middle	23	2	1	0	10	28	506	1	169	46	5	734	315	634	195
L05	R30	9	24	L05-R30	mTeSR	1	1 cell	H9	Plate 1	side	526	58	192	0	391	982	11910	66	9896	1893	594	972	306	802	195
L05	R31	9	25	L05-R31	mTeSR	1	1 cell	H9	Plate 2	side	2	0	0	0	3	2	62	0	23	7	1	1400	349	1128	137
L05	R32	9	27	L05-R32	mTeSR	1	1 cell	H9	Plate 2	middle	0	0	0	0	1	7	24	1	13	4	1	520	186	636	143
L05	R33	9	29	L05-R33	mTeSR	1	1 cell	H9	Plate 2	middle	3	18	0	0	4	24	284	16	321	71	31	1125	308	0	205
L05	R34	9	31	L05-R34	mTeSR	1	1 cell	H9	Plate 2	middle	1	0	0	0	1	7	118	1	43	7	3	1263	338	901	328
L05	R35	9	33	L05-R35	mTeSR	1	1 cell	H9	Plate 2	middle	2	1	0	0	1	3	109	0	49	12	3	1101	262	1016	197
L05	R36	9	35	L05-R36	mTeSR	1	1 cell	H9	Plate 2	middle	3	0	0	0	2	8	160	1	33	12	2	1007	409	1170	245
L05	R37	9	37	L05-R37	mTeSR	1	1 cell	H9	Plate 2	middle	2	1	0	0	11	40	400	7	401	60	26	671	179	259	149
L05	R38	9	39	L05-R38	mTeSR	1	1 cell	H9	Plate 2	middle	3	0	0	0	2	20	358	0	123	40	5	915	408	884	158
L05	R39	9	41	L05-R39	mTeSR	1	1 cell	H9	Plate 2	middle	2	0	1	0	2	10	76	0	89	16	1	1032	357	1269	201
L05	R40	9	43	L05-R40	mTeSR	1	1 cell	H9	Plate 2	middle	0	0	1	0	4	18	254	0	135	23	1	1133	294	852	200
L05	R41	9	45	L05-R41	mTeSR	1	1 cell	H9	Plate 2	middle	0	0	0	0	6	9	217	1	92	17	2	796	255	883	172
L05	R42	9	47	L05-R42	mTeSR	1	1 cell	H9	Plate 2	middle	7	0	0	0	10	18	83	1	167	23	6	916	341	1291	225
L05	R43	9	26	L05-R43	mTeSR	1	1 cell	H9	Plate 2	middle	1	0	0	0	2	2	49	0	33	34	1	823	348	619	84
L05	R44	9	28	L05-R44	mTeSR	1	1 cell	H9	Plate 2	middle	1	0	0	0	0	1	54	0	24	6	2	793	169	407	104
L05	R45	9	30	L05-R45	mTeSR	1	1 cell	H9	Plate 2	middle	0	0	0	0	0	1	13	0	15	4	1	970	315	669	191
L05	R46	9	32	L05-R46	mTeSR	1	1 cell	H9	Plate 2	middle	0	0	0	0	1	5	86	0	43	11	1	1032	320	1151	161
L05	R47	9	34	L05-R47	mTeSR	1	1 cell	H9	Plate 2	middle	3	0	0	0	2	7	95	0	73	20	2	999	334	996	220
L05	R48	9	36	L05-R48	mTeSR	1	1 cell	H9	Plate 2	middle	56	1	0	4	14	26	313	6	446	47	10	1126	430	932	195
L05	R49	9	38	L05-R49	mTeSR	1	1 cell	H9	Plate 2	middle	230	19	11	0	123	115	5184	42	2438	1089	279	918	193	744	18
L05	R50	9	40	L05-R50	mTeSR	1	1 cell	H9	Plate 2	middle	15	19	0	1	4	36	217	9	404	105	38	1108	286	706	257
L05	R51	9	42	L05-R51	mTeSR	1	1 cell	H9	Plate 2	middle	3	0	0	0	9	24	487	0	246	27	5	822	367	984	277
L05	R52	9	44	L05-R52	mTeSR	1	1 cell	H9	Plate 2	middle	0	0	1	0	4	20	64	1	73	13	1	791	246	628	59
L05	R53	9	46	L05-R53	mTeSR	1	1 cell	H9	Plate 2	middle	3	1	0	0	3	12	125	1	134	12	4	929	368	859	165
L05	R54	9	48	L05-R54	mTeSR	1	1 cell	H9	Plate 2	side	2	0	1	0	0	7	172	0	76	10	2	1104	318	1003	182
L08	R01	11	1	L08-R01	no cells	0	0 cell	no cells	Plate 1	side	5	0	0	0	4	12	151	0	179	17	5	2150	281	1304	231
L08	R03	11	3	L08-R03	no cells	0	0 cell	no cells	Plate 1	middle	2	0	1	0	1	4	70	0	62	8	1	2825	388	1441	155
L08	R04	11	5	L08-R04	mTeSR	1	1 cell	H9	Plate 1	middle	14	1	0	0	1	16	54	1	55	14	1	2068	348	1165	165
L08	R05	11	7	L08-R05	mTeSR	1	1 cell	H9	Plate 1	middle	25	2	2	0	6	35	358	1	205	41	13	2508	370	1360	278
L08	R06	11	9	L08-R06	mTeSR	1	1 cell	H9	Plate 1	middle	4	0	0	0	1	6	99	1	85	6	4	1203	129	360	85
L08	R07	11	11	L08-R07	mTeSR	1	1 cell	H9	Plate 1	middle	11	15	0	0	7	55	563	10	375	86	29	3121	459	1535	325
L08	R08	11	13	L08-R08	mTeSR	1	1 cell	H9	Plate 1	middle	21	1	0	0	2	12	122	0	93	22	3	1985	286	1223	161
L08	R09	11	15	L08-R09	mTeSR	1	1 cell	H9	Plate 1	middle	310	5	49	0	55	236	6177	51	2350	722	447	2411	270	570	120
L08	R10	11	17	L08-R10	mTeSR	2	2 cells	H9	Plate 1	middle	77	0	1	0	2	89	462	1	201	50	2	2330	346	1317	231
L08	R11	11	19	L08-R11	mTeSR	8	8 cells	H9	Plate 1	middle	439	20	202	0	185	653	9118	138	4850	1377	93	2341	386	1192	189
L08	R13	11	21	L08-R13	mTeSR	8	8 cells	H9	Plate 1	middle	1446	224	15	15	647	1123	15566	199	8901	3268	990	2040	451	894	221
L08	R14	11	23	L08-R14	mTeSR	2	2 cells	H9	Plate 1	middle	50	0	2	0	8	72	972	2	509	94	24	2628	422	1325	283
L08	R16	11	2	L08-R16	no cells	0	0 cell	no cells	Plate 1	middle	1	0	0	0	1	26	165	0	80	24	3	2878	403	1249	212
L08	R17	11	4	L08-R17	mTeSR	1	1 cell	H9	Plate 1	middle	17	2	0	0	3	19	281	0	98	30	9	2681	378	972	247
L08	R18	11	6	L08-R18	mTeSR	1	1 cell	H9	Plate 1	middle	11	0	0	0	0	8	274	0	114	15	7	2172	354	673	201
L08	R19	11	8	L08-R19	mTeSR	1	1 cell	H9	Plate 1	middle	40	3	0	0	3	44	352	0	230	26	7	3075	504	1181	285
L08	R21	11	10	L08-R21	mTeSR	1	1 cell	H9	Plate 1	middle	14	0	0	0	3	20	489	0	165	44	7	1874	346	1038	212
L08	R22	11	12	L08-R22	mTeSR	1	1 cell	H9	Plate 1	middle	99	7	24	0	6	400	2885	37	2316	454	201	2467	361	410	129
L08	R23	11	14	L08-R23	mTeSR	1	1 cell	H9	Plate 1	middle	17	1	1	0	2	31	452	1	22	36	8	3521	449	1405	365
L08	R26	11	16	L08-R26	mTeSR	1	1 cell	H9	Plate 1	middle	44	22	33	0	14	75	537	13	616	127	5	2903	372	1040	291
L08	R27	11	18	L08-R27	mTeSR	4	4 cells	H9	Plate 1	middle	651	24	192	0	525	928	10445	154	8059	2427	901	3316	410	1246	130
L08	R28	11	20	L08-R28	mTeSR	16	16 cells	H9	Plate 1	middle	1823	59	332	10	624	1155	14217	145	12350	5245	1790	1787	157	655	123
L08	R29	11	22	L08-R29	mTeSR	4	4 cells	H9	Plate 1	middle	343	28	1	0	227	418	5268	25	3516	739	160	2679	421	1026	207
L08	R30	11	24	L08-R30	mTeSR	2	2 cells	H9	Plate 1	side	61	1	2	0	27	65	664	0	324	46	2	2816	352	1156	333
L08	R31	11	25	L08-R31	mTeSR	1	1 cell	H9	Plate 2	side	2	0	0	0	0	4	68	1	28	6	1	2738	382	832	35
L08	R32	11	27	L08-R32	mTeSR	1	1 cell	H9	Plate 2	middle	0	1	0	0	1	5	27	0	21	2	1	1323	168	596	82
L08	R33	11	29	L08-R33	mTeSR	1	1 cell	H9	Plate 2	middle	1	12	0	0	2	24	97	15	225	23	19	2828	347	9	188
L08	R34	11	31	L08-R34	mTeSR	1	1 cell	H9	Plate 2	middle	4	0	1	0	2	12	106	1	84	19	6	2518	366	1086	359
L08	R35	11	33	L08-R35	mTeSR	1	1 cell	H9	Plate 2	middle	3	0	0	0	1	11	118	0	59	14	5	2407	332	1140	295
L08	R36	11	35	L08-R36	mTeSR	1	1 cell	H9	Plate 2	middle	843	57	29	0	339	759	8891	97	2953	1403	651	2814	421	1338	454
L08	R37	11	37	L08-R37	mTeSR	1	1 cell	H9	Plate 2	middle	4	0	0	0	1	13	128	0	76	9	3	2193	234	805	248
L08	R38	11	39	L08-R38	mTeSR	1	1 cell	H9	Plate 2	middle	1	20	1	0	6	63	542	2	300	72	38	2711	375	956	200
L08	R39	11	41	L08-R39	mTeSR	1	1 cell	H9	Plate 2	middle	87	1	0	0	3	176	824	28	1671	309	145	2685	326	1349	283
L08	R40	11	43	L08-R40	mTeSR	1	1 cell	H9	Plate 2	middle	3	0	0	0	5	34	212	0	132	23	0	3476	335	1011	233
L08	R41	11	45	L08-R41	mTeSR	1	1 cell	H9	Plate 2	middle	1	0	0	0	5	17	243	0	166	14	5	2858	305	1135	205
L08	R42	11	47	L08-R42	mTeSR	1	1 cell	H9	Plate 2	middle	458	35	56	0	694	1005	2797	113	8646	2113	642	3090	497	1606	220
L08	R43	11	26	L08-R43	mTeSR	1	1 cell	H9	Plate 2	middle	3	0	0	0	0	2	57	0	21	4	1	2126	316	619	86
L08	R44	11	28	L08-R44	mTeSR	1	1 cell	H9	Plate 2	middle	1	0	0	0	1	4	63	0	30	4	1	2030	263	906	197
L08	R45	11	30	L08-R45	mTeSR	1	1 cell	H9	Plate 2	middle	0	0	0	0	0	3	10	1	28	3	0	2373	305	1175	238
L08	R46	11	32	L08-R46	mTeSR	1	1 cell	H9	Plate 2	middle	76	38	0	0	33	90	437	26	683	224	81	3119	345	991	221
L08	R47	11	34	L08-R47	mTeSR	1	1 cell	H9	Plate 2	middle	2	0	0	0	5	20	71	1	98	14	6	2607	362	1021	199
L08	R48	11	36	L08-R48	mTeSR	1	1 cell	H9	Plate 2	middle	1	0	0	0	3	21	204	0	137	23	0	3487	426	1266	267
L08	R49	11	38	L08-R49	mTeSR	1	1 cell	H9	Plate 2	middle	2	1	0	0	4	12	162	1	129	17	4	2504	348	1274	28
L08	R50	11	40	L08-R50	mTeSR	1	1 cell	H9	Plate 2	middle	35	0	0	1	2	37	200	0	160	17	3	1924	363	1353	343
L08	R51	11	42	L08-R51	mTeSR	1	1 cell	H9	Plate 2	middle	6	24	2	0	11	114	775	13	852	45	44	2546	379	1156	312
L08	R52	11	44	L08-R52	mTeSR	1	1 cell	H9	Plate 2	middle	2	0	1	0	3	22	99	0	118	14	2	1817	329	769	111
L08	R53	11	46	L08-R53	mTeSR	1	1 cell	H9	Plate 2	middle	2	1	1	0	4	17	114	0	149	27	7	2897	247	1112	226
L08	R54	11	48	L08-R54	mTeSR	1	1 cell	H9	Plate 2	side	1	0	0	0	2	14	144	0	85	8	3	1919	244	821	160
L09	R01	13	1	L09-R01	mTeSR	1	1 cell	H9	Plate 1	side	3	0	0	0	0	2	38	0	39	5	1	1126	74	456	85
L09	R03	13	3	L09-R03	mTeSR	1	1 cell	H9	Plate 1	middle	73	11	0	0	0	65	410	15	375	90	39	1841	331	1077	137
L09	R04	13	5	L09-R04	mTeSR	1	1 cell	H9	Plate 1	middle	3	0	1	0	1	5	21	0	24	8	2	1416	289	893	179
L09	R05	13	7	L09-R05	mTeSR	1	1 cell	H9	Plate 1	middle	8	0	0	0	4	28	150	0	104	25	5	2981	360	1408	424
L09	R06	13	9	L09-R06	mTeSR	1	1 cell	H9	Plate 1	middle	8	0	1	0	3	6	56	0	71	11	0	1582	171	745	198
L09	R07	13	11	L09-R07	mTeSR	1	1 cell	H9	Plate 1	middle	3	0	0	0	3	29	226	1	128	24	2	2705	318	915	261
L09	R08	13	13	L09-R08	mTeSR	1	1 cell	H9	Plate 1	middle	28	0	1	0	3	15	76	9	134	40	5	1482	170	890	202
L09	R09	13	15	L09-R09	mTeSR	1	1 cell	H9	Plate 1	middle	29	1	0	0	2	16	162	1	101	26	6	1789	244	748	139
L09	R10	13	17	L09-R10	mTeSR	1	1 cell	H9	Plate 1	middle	23	0	0	0	3	20	128	0	61	14	3	1772	235	605	130
L09	R11	13	19	L09-R11	mTeSR	1	1 cell	H9	Plate 1	middle	275	14	102	0	160	331	4341	46	3503	945	129	2045	316	886	189
L09	R13	13	21	L09-R13	mTeSR	2	2 cells	H9	Plate 1	middle	27	1	0	1	3	37	198	0	121	19	6	1893	307	574	201
L09	R14	13	23	L09-R14	mTeSR	8	8 cells	H9	Plate 1	middle	618	34	96	0	432	957	7107	78	5612	1502	411	1474	167	664	122
L09	R16	13	2	L09-R16	mTeSR	1	1 cell	H9	Plate 1	middle	131	15	74	0	229	397	1760	35	910	899	230	2020	320	1278	119
L09	R17	13	4	L09-R17	mTeSR	1	1 cell	H9	Plate 1	middle	84	12	0	0	9	76	534	14	521	183	96	1765	242	614	219
L09	R18	13	6	L09-R18	mTeSR	1	1 cell	H9	Plate 1	middle	22	24	1	0	6	81	304	19	474	45	37	2486	361	860	240
L09	R19	13	8	L09-R19	mTeSR	1	1 cell	H9	Plate 1	middle	16	1	1	0	5	33	154	0	102	18	4	2181	324	1103	366
L09	R21	13	10	L09-R21	mTeSR	1	1 cell	H9	Plate 1	middle	20	0	0	0	1	19	428	1	135	40	6	1677	320	672	173
L09	R22	13	12	L09-R22	mTeSR	1	1 cell	H9	Plate 1	middle	9	0	0	0	5	33	195	0	117	20	4	2268	373	464	223
L09	R23	13	14	L09-R23	mTeSR	1	1 cell	H9	Plate 1	middle	9	0	23	0	6	23	201	1	23	29	4	2520	293	1105	245
L09	R26	13	16	L09-R26	mTeSR	1	1 cell	H9	Plate 1	middle	14	1	0	0	4	19	167	1	133	19	0	1536	269	780	239
L09	R27	13	18	L09-R27	mTeSR	1	1 cell	H9	Plate 1	middle	673	34	114	0	604	528	3300	19	3085	736	260	3183	394	1349	185
L09	R28	13	20	L09-R28	mTeSR	1	1 cell	H9	Plate 1	middle	22	0	1	0	3	17	82	0	117	14	11	2023	114	627	197
L09	R29	13	22	L09-R29	mTeSR	4	4 cells	H9	Plate 1	middle	14	23	0	0	21	77	417	12	541	118	41	2116	238	822	321
L09	R30	13	24	L09-R30	mTeSR	16	16 cells	H9	Plate 1	side	631	33	151	12	534	504	9698	101	4267	2108	388	1927	229	730	178
L09	R31	13	25	L09-R31	mTeSR	1	1 cell	H9	Plate 2	side	1	0	0	0	1	8	32	0	24	2	1	2232	333	518	11
L09	R32	13	27	L09-R32	mTeSR	1	1 cell	H9	Plate 2	middle	0	0	0	0	1	3	13	0	10	2	0	1035	149	539	75
L09	R33	13	29	L09-R33	mTeSR	1	1 cell	H9	Plate 2	middle	1	0	0	0	5	6	36	0	28	1	0	2232	399	4	146
L09	R34	13	31	L09-R34	mTeSR	1	1 cell	H9	Plate 2	middle	1	0	0	0	0	5	27	0	23	2	1	939	86	368	119
L09	R35	13	33	L09-R35	mTeSR	1	1 cell	H9	Plate 2	middle	2	0	0	0	0	3	41	0	48	5	1	2109	250	883	166
L09	R36	13	35	L09-R36	mTeSR	1	1 cell	H9	Plate 2	middle	0	16	0	0	12	131	553	27	273	200	74	2086	322	1192	332
L09	R37	13	37	L09-R37	mTeSR	1	1 cell	H9	Plate 2	middle	2	7	0	0	2	9	263	6	225	34	14	2320	219	842	206
L09	R38	13	39	L09-R38	mTeSR	1	1 cell	H9	Plate 2	middle	3	0	1	0	2	18	156	1	81	18	3	2434	359	949	246
L09	R39	13	41	L09-R39	mTeSR	1	1 cell	H9	Plate 2	middle	219	6	101	0	164	405	1891	33	2554	872	228	1861	227	987	164
L09	R40	13	43	L09-R40	mTeSR	1	1 cell	H9	Plate 2	middle	0	0	0	0	2	19	104	0	79	15	2	2283	262	902	291
L09	R41	13	45	L09-R41	mTeSR	1	1 cell	H9	Plate 2	middle	3	10	0	0	0	19	160	8	238	10	27	2134	251	776	221
L09	R42	13	47	L09-R42	mTeSR	1	1 cell	H9	Plate 2	middle	2	0	0	0	1	30	64	0	170	50	29	2848	393	1428	348
L09	R43	13	26	L09-R43	mTeSR	1	1 cell	H9	Plate 2	middle	0	0	0	0	1	2	32	0	17	4	0	1389	289	599	134
L09	R44	13	28	L09-R44	mTeSR	1	1 cell	H9	Plate 2	middle	0	0	0	0	2	5	24	0	20	1	0	2419	261	911	211
L09	R45	13	30	L09-R45	mTeSR	1	1 cell	H9	Plate 2	middle	1	0	0	0	1	2	7	0	11	1	0	1843	200	859	156
L09	R46	13	32	L09-R46	mTeSR	1	1 cell	H9	Plate 2	middle	21	0	0	0	1	26	82	13	120	29	72	2343	297	917	182
L09	R47	13	34	L09-R47	mTeSR	1	1 cell	H9	Plate 2	middle	2	0	0	0	2	14	46	0	66	5	4	1742	276	815	228
L09	R48	13	36	L09-R48	mTeSR	1	1 cell	H9	Plate 2	middle	3	1	0	0	6	9	89	0	74	14	0	1977	262	891	221
L09	R49	13	38	L09-R49	mTeSR	1	1 cell	H9	Plate 2	middle	20	3	0	0	0	27	234	13	227	102	33	1471	289	1144	28
L09	R50	13	40	L09-R50	mTeSR	1	1 cell	H9	Plate 2	middle	5	0	0	0	1	6	59	0	59	7	0	1682	229	944	238
L09	R51	13	42	L09-R51	mTeSR	1	1 cell	H9	Plate 2	middle	39	13	20	0	10	65	395	12	513	91	64	1895	246	1022	257
L09	R52	13	44	L09-R52	mTeSR	1	1 cell	H9	Plate 2	middle	0	0	0	0	0	13	29	1	61	8	2	1454	242	489	114
L09	R53	13	46	L09-R53	mTeSR	1	1 cell	H9	Plate 2	middle	237	12	140	0	343	409	1842	17	3465	887	217	2029	140	448	134
L09	R54	13	48	L09-R54	mTeSR	1	1 cell	H9	Plate 2	side	1	0	3	0	2	18	81	0	48	10	4	1874	241	840	206
L10	R01	15	1	L10-R01	fibroblast	2	2 cells	fibroblast	Plate 1	corner	8643	0	0	0	0	198	72	9	292	35	11	2972	290	1355	274
L10	R03	15	3	L10-R03	fibroblast	4	4 cells	fibroblast	Plate 1	middle	2032	25	0	0	0	152	67	15	172	62	50	2657	331	1276	176
L10	R04	15	5	L10-R04	fibroblast	8	8 cells	fibroblast	Plate 1	middle	13900	27	0	0	0	294	32	25	270	93	42	1970	290	943	52
L10	R05	15	7	L10-R05	fibroblast	16	16 cells	fibroblast	Plate 1	middle	27181	89	28	0	0	1119	327	71	1043	142	156	3138	341	1501	133
L10	R06	15	9	L10-R06	fibroblast	8	8 cells	fibroblast	Plate 1	middle	4545	13	0	0	0	179	53	11	222	36	2	1981	316	972	115
L10	R07	15	11	L10-R07	fibroblast	4	4 cells	fibroblast	Plate 1	middle	112	3	0	0	1	41	37	0	58	7	2	2800	466	1597	429
L10	R08	15	13	L10-R08	fibroblast	2	2 cells	fibroblast	Plate 1	middle	246	1	0	0	0	9	7	0	13	3	0	2729	293	1227	187
L10	R09	15	15	L10-R09	fibroblast	2	2 cells	fibroblast	Plate 1	middle	2424	23	0	0	1	70	77	15	195	37	21	2650	314	1037	234
L10	R10	15	17	L10-R10	fibroblast	1	1 cell	fibroblast	Plate 1	middle	1310	1	0	0	0	42	32	1	28	4	2	2281	322	975	152
L10	R11	15	19	L10-R11	fibroblast	1	1 cell	fibroblast	Plate 1	middle	9613	70	1	0	1	598	95	3	168	7	24	3117	413	1354	160
L10	R13	15	21	L10-R13	fibroblast	1	1 cell	fibroblast	Plate 1	middle	8092	19	1	0	3	646	78	19	237	43	3	2733	444	1026	273
L10	R14	15	23	L10-R14	fibroblast	1	1 cell	fibroblast	Plate 1	corner	6296	13	1	0	4	441	145	9	237	15	6	2684	372	1168	163
L10	R16	15	2	L10-R16	fibroblast	2	2 cells	fibroblast	Plate 1	corner	50	1	0	0	0	16	11	0	12	2	1	2851	454	1343	157
L10	R17	15	4	L10-R17	fibroblast	4	4 cells	fibroblast	Plate 1	middle	11967	17	0	0	0	314	64	7	121	21	49	2644	316	990	149
L10	R18	15	6	L10-R18	fibroblast	8	8 cells	fibroblast	Plate 1	middle	10520	77	0	0	0	380	156	26	280	43	2	2662	379	936	114
L10	R19	15	8	L10-R19	fibroblast	16	16 cells	fibroblast	Plate 1	middle	17755	22	0	0	0	340	348	46	675	45	58	2209	338	1077	126
L10	R21	15	10	L10-R21	fibroblast	8	8 cells	fibroblast	Plate 1	middle	8672	54	0	0	0	240	255	50	682	114	61	2420	349	1252	130
L10	R22	15	12	L10-R22	fibroblast	4	4 cells	fibroblast	Plate 1	middle	14577	121	32	0	1	695	145	40	549	84	17	2813	320	399	138
L10	R23	15	14	L10-R23	fibroblast	2	2 cells	fibroblast	Plate 1	middle	2490	3	0	0	0	114	42	4	5	2	3	1727	157	601	110
L10	R26	15	16	L10-R26	fibroblast	2	2 cells	fibroblast	Plate 1	middle	420	2	0	0	0	27	40	1	67	5	0	2818	307	917	294
L10	R27	15	18	L10-R27	fibroblast	1	1 cell	fibroblast	Plate 1	middle	8145	36	0	0	0	494	80	9	248	9	5	2743	472	1759	215
L10	R28	15	20	L10-R28	fibroblast	1	1 cell	fibroblast	Plate 1	middle	737	1	0	0	0	28	20	1	67	5	2	3002	243	1280	319
L10	R29	15	22	L10-R29	fibroblast	1	1 cell	fibroblast	Plate 1	middle	295	0	0	0	0	33	47	1	45	6	0	2981	432	1233	295
L10	R30	15	24	L10-R30	fibroblast	1	1 cell	fibroblast	Plate 1	corner	241	1	0	0	0	24	47	0	47	3	0	3178	319	1106	329
L10	R31	15	25	L10-R31	mTeSR	1	1 cell	H9	Plate 2	corner	39	0	0	0	0	8	6	0	13	0	1	1769	311	836	54
L10	R32	15	27	L10-R32	mTeSR	1	1 cell	H9	Plate 2	middle	19	0	0	0	0	13	13	2	59	1	1	1739	180	939	165
L10	R33	15	29	L10-R33	mTeSR	1	1 cell	H9	Plate 2	middle	30	0	0	0	0	6	4	1	13	2	0	3034	354	6	375
L10	R34	15	31	L10-R34	mTeSR	1	1 cell	H9	Plate 2	middle	34	0	0	0	0	8	7	0	9	1	0	2721	348	1188	316
L10	R35	15	33	L10-R35	mTeSR	1	1 cell	H9	Plate 2	middle	32	0	0	0	0	1	2	0	7	2	0	2951	373	1579	254
L10	R36	15	35	L10-R36	mTeSR	1	1 cell	H9	Plate 2	middle	54	0	0	0	0	9	14	0	15	0	2	2975	401	1547	470
L10	R37	15	37	L10-R37	mTeSR	1	1 cell	H9	Plate 2	middle	61	0	0	0	0	5	5	0	17	2	1	2362	307	1167	249
L10	R38	15	39	L10-R38	mTeSR	1	1 cell	H9	Plate 2	middle	68	1	0	0	0	22	24	0	36	3	1	4596	451	1484	250
L10	R39	15	41	L10-R39	mTeSR	1	1 cell	H9	Plate 2	middle	61	17	0	0	0	48	52	5	168	28	15	2404	363	1514	235
L10	R40	15	43	L10-R40	mTeSR	1	1 cell	H9	Plate 2	middle	117	66	45	0	81	216	2107	41	1604	523	87	2860	317	1133	416
L10	R41	15	45	L10-R41	mTeSR	1	1 cell	H9	Plate 2	middle	64	0	0	0	0	17	32	0	25	0	1	2679	293	1184	369
L10	R42	15	47	L10-R42	mTeSR	1	1 cell	H9	Plate 2	corner	41	1	1	0	1	35	3	0	45	5	0	3089	455	1420	232
L10	R43	15	26	L10-R43	mTeSR	1	1 cell	H9	Plate 2	corner	23	0	0	0	0	5	3	0	4	0	6	2254	347	591	81
L10	R44	15	28	L10-R44	mTeSR	1	1 cell	H9	Plate 2	middle	31	0	0	0	0	1	3	0	7	1	1	2766	244	994	216
L10	R45	15	30	L10-R45	mTeSR	1	1 cell	H9	Plate 2	middle	25	0	0	0	1	1	0	0	4	0	0	2973	341	1022	258
L10	R46	15	32	L10-R46	mTeSR	1	1 cell	H9	Plate 2	middle	35	0	0	0	0	4	6	0	12	0	2	3455	357	1132	312
L10	R47	15	34	L10-R47	mTeSR	1	1 cell	H9	Plate 2	middle	45	1	0	0	0	12	5	2	19	4	1	1977	333	1181	179
L10	R48	15	36	L10-R48	mTeSR	1	1 cell	H9	Plate 2	middle	64	1	0	0	2	19	16	0	25	3	0	3546	268	969	225
L10	R49	15	38	L10-R49	mTeSR	1	1 cell	H9	Plate 2	middle	40	2	0	0	6	43	139	10	349	118	10	3331	307	1084	35
L10	R50	15	40	L10-R50	mTeSR	1	1 cell	H9	Plate 2	middle	74	19	0	0	1	74	187	34	360	169	70	2134	343	1389	461
L10	R51	15	42	L10-R51	mTeSR	1	1 cell	H9	Plate 2	middle	79	0	0	0	0	31	42	0	53	4	1	2246	275	1566	210
L10	R52	15	44	L10-R52	mTeSR	1	1 cell	H9	Plate 2	middle	69	1	0	0	0	50	73	9	230	34	49	1360	226	602	70
L10	R53	15	46	L10-R53	mTeSR	1	1 cell	H9	Plate 2	middle	43	1	0	0	0	27	9	0	27	3	4	3656	309	1410	282
L10	R54	15	48	L10-R54	mTeSR	1	1 cell	H9	Plate 2	corner	47	9	0	0	0	13	63	1	203	6	67	2076	97	778	86
L11	R01	2	1	L11-R01	mTeSR	8	8 cells	H9	Plate 1	corner	234	41	11	0	52	159	2344	44	2510	244	176	2349	133	753	207
L11	R03	2	3	L11-R03	mTeSR	8	8 cells	H9	Plate 1	middle	113	2	0	0	23	90	1224	22	1002	252	61	1662	97	413	53
L11	R04	2	5	L11-R04	mTeSR	2	2 cells	H9	Plate 1	middle	2	0	0	0	3	23	29	0	51	8	1	2114	163	884	222
L11	R05	2	7	L11-R05	mTeSR	1	1 cell	H9	Plate 1	middle	501	43	141	2	377	453	6165	96	5258	1916	463	2053	140	572	100
L11	R06	2	9	L11-R06	mTeSR	1	1 cell	H9	Plate 1	middle	5	0	0	0	8	30	114	0	117	26	1	2192	213	1059	232
L11	R07	2	11	L11-R07	mTeSR	1	1 cell	H9	Plate 1	middle	103	26	232	0	559	885	5380	41	5922	1664	250	2235	215	1030	185
L11	R08	2	13	L11-R08	mTeSR	1	1 cell	H9	Plate 1	middle	10	1	0	0	3	19	63	0	92	21	3	1918	154	993	181
L11	R09	2	15	L11-R09	mTeSR	1	1 cell	H9	Plate 1	middle	26	0	0	0	3	28	223	0	136	20	3	1788	126	735	178
L11	R10	2	17	L11-R10	mTeSR	1	1 cell	H9	Plate 1	middle	48	1	0	0	8	72	338	0	210	74	1	1697	218	975	117
L11	R11	2	19	L11-R11	mTeSR	1	1 cell	H9	Plate 1	middle	38	2	1	0	7	43	358	0	262	35	8	3000	225	983	282
L11	R13	2	21	L11-R13	mTeSR	1	1 cell	H9	Plate 1	middle	21	1	1	0	5	36	270	0	186	37	4	2007	208	822	256
L11	R14	2	23	L11-R14	mTeSR	1	1 cell	H9	Plate 1	corner	28	0	1	0	16	75	613	0	393	107	8	2055	224	762	216
L11	R16	2	2	L11-R16	mTeSR	16	16 cells	H9	Plate 1	corner	1414	81	285	0	997	2452	10570	158	7466	4203	1367	1664	196	923	183
L11	R17	2	4	L11-R17	mTeSR	4	4 cells	H9	Plate 1	middle	6	0	1	0	5	61	188	1	116	24	7	2394	170	857	177
L11	R18	2	6	L11-R18	mTeSR	2	2 cells	H9	Plate 1	middle	15	1	2	0	5	27	230	1	103	8	3	1465	258	953	198
L11	R19	2	8	L11-R19	mTeSR	1	1 cell	H9	Plate 1	middle	20	0	0	0	4	43	166	0	143	19	4	1616	188	611	164
L11	R21	2	10	L11-R21	mTeSR	1	1 cell	H9	Plate 1	middle	105	4	52	0	158	408	3881	29	2824	1548	157	1496	181	933	151
L11	R22	2	12	L11-R22	mTeSR	1	1 cell	H9	Plate 1	middle	13	1	1	0	3	42	273	0	191	29	4	1677	185	447	176
L11	R23	2	14	L11-R23	mTeSR	1	1 cell	H9	Plate 1	middle	8	4	0	0	3	49	297	3	26	35	7	3196	200	987	309
L11	R26	2	16	L11-R26	mTeSR	1	1 cell	H9	Plate 1	middle	193	19	103	0	253	475	3107	37	3853	1180	47	1860	199	776	147
L11	R27	2	18	L11-R27	mTeSR	1	1 cell	H9	Plate 1	middle	56	0	1	0	8	69	357	0	241	42	5	2295	198	1001	100
L11	R28	2	20	L11-R28	mTeSR	1	1 cell	H9	Plate 1	middle	26	0	1	0	7	47	162	0	213	32	3	1966	140	1146	183
L11	R29	2	22	L11-R29	mTeSR	1	1 cell	H9	Plate 1	middle	10	1	1	0	9	49	304	0	215	43	7	2041	170	716	187
L11	R30	2	24	L11-R30	mTeSR	1	1 cell	H9	Plate 1	corner	7	1	2	0	6	56	435	3	271	45	6	2118	132	863	193
L11	R31	2	25	L11-R31	mTeSR	1	1 cell	H9	Plate 2	corner	1	6	1	0	2	11	100	6	143	43	2	3043	185	978	87
L11	R32	2	27	L11-R32	mTeSR	1	1 cell	H9	Plate 2	middle	1	6	0	0	0	17	57	4	89	33	7	1303	97	922	213
L11	R33	2	29	L11-R33	mTeSR	1	1 cell	H9	Plate 2	middle	2	0	0	0	6	11	72	1	42	8	1	2861	215	4	288
L11	R34	2	31	L11-R34	mTeSR	1	1 cell	H9	Plate 2	middle	1	2	0	0	4	6	122	0	80	12	3	1633	154	888	185
L11	R35	2	33	L11-R35	mTeSR	1	1 cell	H9	Plate 2	middle	1	0	2	0	3	8	64	0	61	16	2	1903	208	769	233
L11	R36	2	35	L11-R36	mTeSR	1	1 cell	H9	Plate 2	middle	2	0	0	0	6	11	108	0	36	15	4	2474	216	1153	250
L11	R37	2	37	L11-R37	mTeSR	1	1 cell	H9	Plate 2	middle	1	0	0	0	3	9	69	0	76	15	2	1740	129	726	202
L11	R38	2	39	L11-R38	mTeSR	1	1 cell	H9	Plate 2	middle	167	7	160	0	216	459	2601	25	1707	617	129	2281	243	970	229
L11	R39	2	41	L11-R39	mTeSR	1	1 cell	H9	Plate 2	middle	1	0	0	0	4	21	62	0	86	14	4	1990	187	1037	185
L11	R40	2	43	L11-R40	mTeSR	1	1 cell	H9	Plate 2	middle	4	0	0	0	2	9	154	0	93	20	0	2993	164	909	180
L11	R41	2	45	L11-R41	mTeSR	1	1 cell	H9	Plate 2	middle	501	8	42	0	103	304	2776	40	2389	439	114	1832	162	569	136
L11	R42	2	47	L11-R42	mTeSR	1	1 cell	H9	Plate 2	corner	1	0	2	0	8	31	53	1	169	18	1	2170	195	1150	257
L11	R43	2	26	L11-R43	mTeSR	1	1 cell	H9	Plate 2	corner	0	0	0	0	2	2	37	0	25	8	2	2104	201	1087	310
L11	R44	2	28	L11-R44	mTeSR	1	1 cell	H9	Plate 2	middle	1	0	0	0	3	5	40	0	24	7	2	1867	135	682	199
L11	R45	2	30	L11-R45	mTeSR	1	1 cell	H9	Plate 2	middle	1	0	0	0	4	0	15	0	18	2	0	2177	127	679	279
L11	R46	2	32	L11-R46	mTeSR	1	1 cell	H9	Plate 2	middle	2	2	0	0	2	22	55	0	82	13	1	2590	199	733	190
L11	R47	2	34	L11-R47	mTeSR	1	1 cell	H9	Plate 2	middle	0	0	0	0	5	22	54	2	94	11	1	2122	191	978	222
L11	R48	2	36	L11-R48	mTeSR	1	1 cell	H9	Plate 2	middle	60	3	75	0	47	252	940	38	990	341	55	2161	153	769	119
L11	R49	2	38	L11-R49	mTeSR	1	1 cell	H9	Plate 2	middle	328	9	47	0	35	380	2868	63	3432	979	87	2027	121	905	14
L11	R50	2	40	L11-R50	mTeSR	1	1 cell	H9	Plate 2	middle	3	0	0	0	11	26	87	0	105	21	4	1886	163	782	214
L11	R51	2	42	L11-R51	mTeSR	1	1 cell	H9	Plate 2	middle	215	57	149	0	1031	1349	6207	66	7509	1015	317	2057	134	929	194
L11	R52	2	44	L11-R52	mTeSR	1	1 cell	H9	Plate 2	middle	1	0	2	0	3	20	60	3	109	26	1	1287	148	656	136
L11	R53	2	46	L11-R53	mTeSR	1	1 cell	H9	Plate 2	middle	102	23	82	0	320	472	2270	65	4783	1068	205	2204	170	816	197
L11	R54	2	48	L11-R54	mTeSR	1	1 cell	H9	Plate 2	corner	0	0	3	0	2	44	205	1	164	14	4	1327	170	792	191
L13	R01	4	1	L13-R01	mTeSR	1	1 cell	H9	Plate 1	side	6	0	0	0	1	28	152	0	154	9	2	1258	198	957	271
L13	R03	4	3	L13-R03	mTeSR	2	2 cells	H9	Plate 1	middle	60	31	0	0	2	109	742	12	783	183	97	1397	218	1222	100
L13	R04	4	5	L13-R04	mTeSR	8	8 cells	H9	Plate 1	middle	164	29	23	0	299	640	1431	37	3350	1006	227	1103	245	822	142
L13	R05	4	7	L13-R05	mTeSR	8	8 cells	H9	Plate 1	middle	136	9	50	0	278	767	3614	32	2961	1075	274	1783	317	841	190
L13	R06	4	9	L13-R06	mTeSR	2	2 cells	H9	Plate 1	middle	5	1	0	0	25	63	218	11	394	79	46	1715	247	1092	321
L13	R07	4	11	L13-R07	mTeSR	1	1 cell	H9	Plate 1	middle	6	0	2	0	14	92	476	1	260	33	7	1163	253	833	225
L13	R08	4	13	L13-R08	mTeSR	1	1 cell	H9	Plate 1	middle	14	1	0	0	4	25	98	0	113	18	4	1313	199	933	262
L13	R09	4	15	L13-R09	mTeSR	1	1 cell	H9	Plate 1	middle	41	2	1	0	5	60	421	0	177	43	7	1164	211	804	212
L13	R10	4	17	L13-R10	mTeSR	1	1 cell	H9	Plate 1	middle	282	57	198	0	405	659	7803	96	3822	1517	386	1954	197	982	170
L13	R11	4	19	L13-R11	mTeSR	1	1 cell	H9	Plate 1	middle	25	1	1	0	9	78	522	3	261	41	9	1811	273	1185	235
L13	R13	4	21	L13-R13	mTeSR	1	1 cell	H9	Plate 1	middle	24	1	0	1	5	70	351	0	179	26	4	1347	235	664	179
L13	R14	4	23	L13-R14	mTeSR	1	1 cell	H9	Plate 1	middle	30	2	1	0	22	107	918	1	421	74	18	1471	176	937	314
L13	R16	4	2	L13-R16	mTeSR	1	1 cell	H9	Plate 1	middle	1	1	0	0	4	55	146	0	100	22	3	1476	289	954	226
L13	R17	4	4	L13-R17	mTeSR	4	4 cells	H9	Plate 1	middle	413	81	191	0	590	1262	9345	116	5856	1966	599	1540	212	858	260
L13	R18	4	6	L13-R18	mTeSR	16	16 cells	H9	Plate 1	middle	943	74	220	0	374	762	19211	252	9304	3041	1621	1231	255	875	113
L13	R19	4	8	L13-R19	mTeSR	4	4 cells	H9	Plate 1	middle	22	0	0	0	6	69	344	0	215	30	4	1770	321	1133	293
L13	R21	4	10	L13-R21	mTeSR	2	2 cells	H9	Plate 1	middle	7	0	0	0	6	51	462	0	173	28	13	1260	236	966	277
L13	R22	4	12	L13-R22	mTeSR	1	1 cell	H9	Plate 1	middle	203	11	26	0	201	693	3837	36	2389	773	172	1654	276	406	201
L13	R23	4	14	L13-R23	mTeSR	1	1 cell	H9	Plate 1	middle	7	1	0	0	12	68	424	1	28	29	5	1588	376	1005	275
L13	R26	4	16	L13-R26	mTeSR	1	1 cell	H9	Plate 1	middle	15	2	1	0	5	47	425	0	298	41	1	1503	195	826	311
L13	R27	4	18	L13-R27	mTeSR	1	1 cell	H9	Plate 1	middle	97	4	3	0	18	128	714	0	335	46	14	1866	278	1051	257
L13	R28	4	20	L13-R28	mTeSR	1	1 cell	H9	Plate 1	middle	38	0	1	0	5	56	275	0	244	40	10	1178	163	823	259
L13	R29	4	22	L13-R29	mTeSR	1	1 cell	H9	Plate 1	middle	181	41	26	0	550	685	4228	46	3583	981	156	1497	273	847	100
L13	R30	4	24	L13-R30	mTeSR	1	1 cell	H9	Plate 1	side	14	0	5	0	11	71	553	2	316	56	7	1612	228	1055	343
L13	R31	4	25	L13-R31	mTeSR	1	1 cell	H9	Plate 2	side	1	0	0	0	0	38	59	0	34	6	2	2162	233	1020	78
L13	R32	4	27	L13-R32	mTeSR	1	1 cell	H9	Plate 2	middle	457	36	213	0	419	867	3099	39	3507	556	147	1107	115	917	194
L13	R33	4	29	L13-R33	mTeSR	1	1 cell	H9	Plate 2	middle	3	0	0	0	20	96	128	2	95	17	5	1607	269	4	410
L13	R34	4	31	L13-R34	mTeSR	1	1 cell	H9	Plate 2	middle	361	31	114	0	364	1064	3749	44	4101	682	8	1239	197	832	198
L13	R35	4	33	L13-R35	mTeSR	1	1 cell	H9	Plate 2	middle	3	0	2	0	2	19	112	0	79	11	1	994	215	938	186
L13	R36	4	35	L13-R36	mTeSR	1	1 cell	H9	Plate 2	middle	2	0	0	0	3	31	144	1	55	17	4	1653	267	1226	346
L13	R37	4	37	L13-R37	mTeSR	1	1 cell	H9	Plate 2	middle	3	0	0	0	7	8	113	0	88	14	1	1400	175	878	208
L13	R38	4	39	L13-R38	mTeSR	1	1 cell	H9	Plate 2	middle	788	21	48	0	300	651	5061	55	2662	1482	391	1774	295	839	79
L13	R39	4	41	L13-R39	mTeSR	1	1 cell	H9	Plate 2	middle	4	0	1	0	1	40	96	1	118	25	6	1288	190	1138	180
L13	R40	4	43	L13-R40	mTeSR	1	1 cell	H9	Plate 2	middle	0	0	0	0	53	56	230	1	189	31	1	1451	199	913	224
L13	R41	4	45	L13-R41	mTeSR	1	1 cell	H9	Plate 2	middle	601	20	45	0	263	511	5769	96	4094	1294	287	1355	198	968	175
L13	R42	4	47	L13-R42	mTeSR	1	1 cell	H9	Plate 2	middle	4	1	0	0	9	57	94	1	218	36	7	1486	315	1236	298
L13	R43	4	26	L13-R43	mTeSR	1	1 cell	H9	Plate 2	middle	1	0	0	0	5	15	83	0	47	10	2	1812	323	980	324
L13	R44	4	28	L13-R44	mTeSR	1	1 cell	H9	Plate 2	middle	1	0	2	0	1	11	80	0	41	9	2	1134	216	1001	168
L13	R45	4	30	L13-R45	mTeSR	1	1 cell	H9	Plate 2	middle	1	0	1	0	0	3	13	0	36	3	1	1234	218	775	167
L13	R46	4	32	L13-R46	mTeSR	1	1 cell	H9	Plate 2	middle	0	15	1	0	3	58	161	11	238	72	53	1736	225	1091	249
L13	R47	4	34	L13-R47	mTeSR	1	1 cell	H9	Plate 2	middle	317	38	37	0	405	1031	2354	74	4951	1186	432	1289	250	892	180
L13	R48	4	36	L13-R48	mTeSR	1	1 cell	H9	Plate 2	middle	4	0	0	0	6	41	177	0	124	26	1	1631	177	767	161
L13	R49	4	38	L13-R49	mTeSR	1	1 cell	H9	Plate 2	middle	343	21	0	0	49	224	1137	24	1449	266	148	1820	250	1146	24
L13	R50	4	40	L13-R50	mTeSR	1	1 cell	H9	Plate 2	middle	130	1	130	1	293	799	2187	19	2703	348	192	1451	204	848	280
L13	R51	4	42	L13-R51	mTeSR	1	1 cell	H9	Plate 2	middle	414	74	285	6	911	1229	6989	70	6191	879	358	1244	225	887	197
L13	R52	4	44	L13-R52	mTeSR	1	1 cell	H9	Plate 2	middle	174	38	407	0	356	1484	1803	49	4998	390	337	1228	185	605	123
L13	R53	4	46	L13-R53	mTeSR	1	1 cell	H9	Plate 2	middle	4	0	0	0	5	39	104	1	148	20	2	1594	185	891	259
L13	R54	4	48	L13-R54	mTeSR	1	1 cell	H9	Plate 2	side	1	0	2	0	2	48	200	0	200	13	7	1942	271	1049	328
L14	R01	6	1	L14-R01	mTeSR	1	1 cell	H9	Plate 1	side	7	0	0	0	4	25	266	1	179	11	6	3188	400	1267	419
L14	R03	6	3	L14-R03	mTeSR	1	1 cell	H9	Plate 1	middle	2	2	1	0	1	13	137	0	40	4	1	3045	379	1759	204
L14	R04	6	5	L14-R04	mTeSR	1	1 cell	H9	Plate 1	middle	9	0	2	0	3	21	75	0	81	12	7	2231	540	1301	256
L14	R05	6	7	L14-R05	mTeSR	2	2 cells	H9	Plate 1	middle	19	2	0	0	5	41	500	1	190	37	8	2799	395	1314	259
L14	R06	6	9	L14-R06	mTeSR	8	8 cells	H9	Plate 1	middle	881	42	56	0	605	1796	8853	63	8000	2478	734	2779	352	1099	200
L14	R07	6	11	L14-R07	mTeSR	8	8 cells	H9	Plate 1	middle	5	0	3	0	3	146	943	6	370	47	22	3704	545	1474	429
L14	R08	6	13	L14-R08	mTeSR	2	2 cells	H9	Plate 1	middle	32	0	2	0	5	30	168	1	114	12	8	3026	356	1639	214
L14	R09	6	15	L14-R09	mTeSR	1	1 cell	H9	Plate 1	middle	506	19	0	0	218	349	5180	71	3078	917	214	2413	324	945	130
L14	R10	6	17	L14-R10	mTeSR	1	1 cell	H9	Plate 1	middle	85	0	1	0	13	86	603	0	153	47	4	2294	357	1030	257
L14	R11	6	19	L14-R11	mTeSR	1	1 cell	H9	Plate 1	middle	88	1	26	0	16	116	943	1	330	46	10	4279	439	1746	409
L14	R13	6	21	L14-R13	mTeSR	1	1 cell	H9	Plate 1	middle	44	4	2	0	13	88	654	0	245	41	10	3193	507	1520	420
L14	R14	6	23	L14-R14	no cells	0	0 cell	no cells	Plate 1	middle	49	2	1	0	23	126	1416	0	475	103	16	2933	440	1382	248
L14	R16	6	2	L14-R16	mTeSR	1	1 cell	H9	Plate 1	middle	5	0	0	0	2	38	248	0	86	24	8	2444	281	1359	313
L14	R17	6	4	L14-R17	mTeSR	1	1 cell	H9	Plate 1	middle	101	10	0	0	4	65	561	0	367	62	62	4160	398	1160	458
L14	R18	6	6	L14-R18	mTeSR	1	1 cell	H9	Plate 1	middle	18	1	1	0	6	17	383	0	133	15	6	2689	283	707	211
L14	R19	6	8	L14-R19	mTeSR	4	4 cells	H9	Plate 1	middle	994	114	327	10	508	1852	19496	156	8661	3063	567	3162	586	1360	334
L14	R21	6	10	L14-R21	mTeSR	16	16 cells	H9	Plate 1	middle	1715	94	308	0	993	2539	32467	318	13632	5520	1676	2373	486	1224	235
L14	R22	6	12	L14-R22	mTeSR	4	4 cells	H9	Plate 1	middle	765	131	401	0	909	2482	16863	107	13530	2030	1554	2634	511	444	195
L14	R23	6	14	L14-R23	mTeSR	2	2 cells	H9	Plate 1	middle	1023	40	422	0	613	2077	17444	118	958	2498	937	2847	584	1607	250
L14	R26	6	16	L14-R26	mTeSR	1	1 cell	H9	Plate 1	middle	38	1	1	0	10	44	637	0	270	56	1	3288	394	1327	371
L14	R27	6	18	L14-R27	mTeSR	1	1 cell	H9	Plate 1	middle	128	1	0	0	14	124	942	2	278	61	9	2876	569	1823	204
L14	R28	6	20	L14-R28	mTeSR	1	1 cell	H9	Plate 1	middle	83	1	1	0	39	82	366	1	287	43	10	2798	181	1062	302
L14	R29	6	22	L14-R29	mTeSR	1	1 cell	H9	Plate 1	middle	20	2	1	0	15	73	876	0	307	52	11	3424	425	1210	381
L14	R30	6	24	L14-R30	no cells	0	0 cell	no cells	Plate 1	side	11	0	2	0	14	69	981	1	313	69	15	3423	429	1301	465
L14	R31	6	25	L14-R31	mTeSR	1	1 cell	H9	Plate 2	side	243	20	1	0	29	240	1030	28	900	293	107	3348	457	1712	163
L14	R32	6	27	L14-R32	mTeSR	1	1 cell	H9	Plate 2	middle	0	1	0	0	1	6	49	0	23	1	3	1408	215	1277	188
L14	R33	6	29	L14-R33	mTeSR	1	1 cell	H9	Plate 2	middle	0	1	0	0	3	12	147	1	41	4	3	3040	425	8	405
L14	R34	6	31	L14-R34	mTeSR	1	1 cell	H9	Plate 2	middle	1	25	0	0	2	69	398	17	294	41	22	2346	407	1332	449
L14	R35	6	33	L14-R35	mTeSR	1	1 cell	H9	Plate 2	middle	3	0	1	0	1	20	181	0	71	16	2	2634	382	1327	280
L14	R36	6	35	L14-R36	mTeSR	1	1 cell	H9	Plate 2	middle	409	80	0	0	591	925	7553	123	1860	2487	277	3992	428	1436	286
L14	R37	6	37	L14-R37	mTeSR	1	1 cell	H9	Plate 2	middle	2	0	0	0	10	67	239	1	152	6	34	1801	208	1027	244
L14	R38	6	39	L14-R38	mTeSR	1	1 cell	H9	Plate 2	middle	5	0	0	0	4	64	464	0	145	27	8	2957	381	1115	111
L14	R39	6	41	L14-R39	mTeSR	1	1 cell	H9	Plate 2	middle	4	0	0	0	3	35	146	1	101	14	5	3398	323	1442	348
L14	R40	6	43	L14-R40	mTeSR	1	1 cell	H9	Plate 2	middle	2	0	0	0	6	34	307	1	113	27	5	3306	361	1205	195
L14	R41	6	45	L14-R41	mTeSR	1	1 cell	H9	Plate 2	middle	3	0	1	0	6	29	360	1	151	18	4	3133	437	1162	289
L14	R42	6	47	L14-R42	mTeSR	1	1 cell	H9	Plate 2	middle	4	1	1	0	10	66	122	0	224	33	9	3478	602	1774	401
L14	R43	6	26	L14-R43	mTeSR	1	1 cell	H9	Plate 2	middle	3	0	0	0	0	7	106	0	28	9	2	3203	372	1044	259
L14	R44	6	28	L14-R44	mTeSR	1	1 cell	H9	Plate 2	middle	1	16	0	0	0	25	218	29	238	77	16	2732	421	1131	324
L14	R45	6	30	L14-R45	mTeSR	1	1 cell	H9	Plate 2	middle	1	0	0	0	1	3	27	0	11	6	0	2143	365	1320	278
L14	R46	6	32	L14-R46	mTeSR	1	1 cell	H9	Plate 2	middle	2	33	0	0	46	92	624	31	659	103	70	3143	578	1463	291
L14	R47	6	34	L14-R47	mTeSR	1	1 cell	H9	Plate 2	middle	4	1	1	0	2	38	136	0	98	13	5	2704	404	1189	267
L14	R48	6	36	L14-R48	mTeSR	1	1 cell	H9	Plate 2	middle	2	0	1	0	17	53	373	2	178	35	2	3387	414	1350	316
L14	R49	6	38	L14-R49	mTeSR	1	1 cell	H9	Plate 2	middle	124	35	16	0	11	116	938	20	1052	168	39	3077	321	1560	18
L14	R50	6	40	L14-R50	mTeSR	1	1 cell	H9	Plate 2	middle	5	0	1	0	5	27	209	0	107	14	4	2416	345	1376	219
L14	R51	6	42	L14-R51	mTeSR	1	1 cell	H9	Plate 2	middle	145	96	286	0	773	1949	10920	42	8110	1145	277	2963	404	1834	197
L14	R52	6	44	L14-R52	mTeSR	1	1 cell	H9	Plate 2	middle	0	5	0	0	7	79	164	3	182	26	6	2201	305	814	175
L14	R53	6	46	L14-R53	mTeSR	1	1 cell	H9	Plate 2	middle	4	0	44	0	3	71	209	0	181	25	3	2864	385	1243	254
L14	R54	6	48	L14-R54	mTeSR	1	1 cell	H9	Plate 2	side	2	0	2	0	4	32	200	0	97	23	1	3967	294	765	295
L16	R01	8	1	L16-R01	no cells	0	0 cell	no cells	Plate 1	side	5	0	0	0	3	20	200	0	166	18	0	3016	262	1492	295
L16	R03	8	3	L16-R03	no cells	0	0 cell	no cells	Plate 1	middle	0	0	1	0	2	16	79	1	43	15	0	2627	284	1526	190
L16	R04	8	5	L16-R04	mTeSR	1	1 cell	H9	Plate 1	middle	7	1	0	0	3	21	76	0	53	20	3	2544	366	1337	185
L16	R05	8	7	L16-R05	mTeSR	1	1 cell	H9	Plate 1	middle	22	2	1	0	6	55	424	0	208	51	6	3172	431	1774	395
L16	R06	8	9	L16-R06	mTeSR	1	1 cell	H9	Plate 1	middle	8	0	0	0	2	50	243	1	170	40	18	2946	344	1518	280
L16	R07	8	11	L16-R07	mTeSR	2	2 cells	H9	Plate 1	middle	396	49	326	0	499	1951	9232	74	6920	1504	511	2394	416	1415	380
L16	R08	8	13	L16-R08	mTeSR	8	8 cells	H9	Plate 1	middle	23	9	2	0	13	78	370	9	366	121	22	2219	234	1594	164
L16	R09	8	15	L16-R09	mTeSR	8	8 cells	H9	Plate 1	middle	1094	8	70	0	524	1007	15502	231	7312	3096	1061	2254	229	1013	98
L16	R10	8	17	L16-R10	mTeSR	2	2 cells	H9	Plate 1	middle	183	9	98	0	218	685	6288	46	3578	1487	316	2213	292	1105	160
L16	R11	8	19	L16-R11	mTeSR	1	1 cell	H9	Plate 1	middle	58	1	0	0	14	84	652	0	275	62	9	3275	362	1362	469
L16	R13	8	21	L16-R13	mTeSR	1	1 cell	H9	Plate 1	middle	43	1	2	0	11	85	498	0	235	44	8	2644	311	1430	236
L16	R14	8	23	L16-R14	mTeSR	1	1 cell	H9	Plate 1	middle	491	23	135	0	233	787	8862	58	4004	1042	403	2873	387	1239	181
L16	R16	8	2	L16-R16	no cells	0	0 cell	no cells	Plate 1	middle	3	2	0	0	4	42	159	0	70	38	5	2163	210	1300	207
L16	R17	8	4	L16-R17	mTeSR	1	1 cell	H9	Plate 1	middle	14	2	0	0	6	43	313	2	115	36	8	2599	373	1319	363
L16	R18	8	6	L16-R18	mTeSR	1	1 cell	H9	Plate 1	middle	29	0	1	0	5	36	391	2	162	24	11	2694	420	1634	436
L16	R19	8	8	L16-R19	mTeSR	1	1 cell	H9	Plate 1	middle	693	179	151	0	866	2587	14530	105	9207	1999	629	3238	376	1374	400
L16	R21	8	10	L16-R21	mTeSR	1	1 cell	H9	Plate 1	middle	13	0	1	0	2	59	608	0	192	43	11	3276	418	1225	333
L16	R22	8	12	L16-R22	mTeSR	4	4 cells	H9	Plate 1	middle	12	2	1	0	11	87	484	2	270	37	4	2608	302	564	265
L16	R23	8	14	L16-R23	mTeSR	16	16 cells	H9	Plate 1	middle	753	60	100	1	281	723	12342	74	581	3601	662	1285	127	605	51
L16	R26	8	16	L16-R26	mTeSR	4	4 cells	H9	Plate 1	middle	22	1	1	0	35	77	523	0	387	83	4	4061	351	1195	245
L16	R27	8	18	L16-R27	mTeSR	2	2 cells	H9	Plate 1	middle	121	0	2	0	13	111	823	2	325	91	10	2737	339	1861	189
L16	R28	8	20	L16-R28	mTeSR	1	1 cell	H9	Plate 1	middle	58	1	0	0	11	85	314	1	270	58	14	2253	255	1407	376
L16	R29	8	22	L16-R29	mTeSR	1	1 cell	H9	Plate 1	middle	9	1	1	0	9	48	591	3	280	78	2	1915	219	975	206
L16	R30	8	24	L16-R30	mTeSR	1	1 cell	H9	Plate 1	side	19	0	0	0	7	69	755	2	297	65	10	2684	314	1357	242
L16	R31	8	25	L16-R31	mTeSR	1	1 cell	H9	Plate 2	side	30	14	73	0	23	200	539	16	620	203	71	4352	382	1851	103
L16	R32	8	27	L16-R32	mTeSR	1	1 cell	H9	Plate 2	middle	2	1	0	0	1	10	34	2	30	5	1	1624	186	916	177
L16	R33	8	29	L16-R33	mTeSR	1	1 cell	H9	Plate 2	middle	3	25	1	0	6	127	476	20	360	124	46	3308	450	6	438
L16	R34	8	31	L16-R34	mTeSR	1	1 cell	H9	Plate 2	middle	4	0	0	0	1	19	112	2	71	15	3	3524	227	1315	285
L16	R35	8	33	L16-R35	mTeSR	1	1 cell	H9	Plate 2	middle	8	0	1	0	2	15	124	0	79	16	3	2161	261	1070	206
L16	R36	8	35	L16-R36	mTeSR	1	1 cell	H9	Plate 2	middle	3	0	0	0	10	40	182	0	62	28	7	3171	388	1706	408
L16	R37	8	37	L16-R37	mTeSR	1	1 cell	H9	Plate 2	middle	4	2	0	0	4	19	150	0	92	25	1	2843	273	1211	221
L16	R38	8	39	L16-R38	mTeSR	1	1 cell	H9	Plate 2	middle	4	0	1	0	2	54	383	2	153	46	4	2758	324	1218	286
L16	R39	8	41	L16-R39	mTeSR	1	1 cell	H9	Plate 2	middle	209	60	57	0	424	1046	2281	49	4465	1659	352	2254	289	1388	249
L16	R40	8	43	L16-R40	mTeSR	1	1 cell	H9	Plate 2	middle	485	41	97	4	476	967	5138	68	4668	1271	184	2880	335	1087	165
L16	R41	8	45	L16-R41	mTeSR	1	1 cell	H9	Plate 2	middle	4	1	1	0	2	32	262	0	187	29	1	2815	297	1382	353
L16	R42	8	47	L16-R42	mTeSR	1	1 cell	H9	Plate 2	middle	565	57	69	0	481	1126	2673	137	7567	2523	619	2190	357	1009	197
L16	R43	8	26	L16-R43	mTeSR	1	1 cell	H9	Plate 2	middle	1	0	1	0	2	9	73	0	33	16	1	2812	333	1383	647
L16	R44	8	28	L16-R44	mTeSR	1	1 cell	H9	Plate 2	middle	4	1	0	0	2	14	84	0	42	12	4	2644	308	1166	180
L16	R45	8	30	L16-R45	mTeSR	1	1 cell	H9	Plate 2	middle	4	0	0	0	0	4	20	0	14	3	0	2521	292	1252	339
L16	R46	8	32	L16-R46	mTeSR	1	1 cell	H9	Plate 2	middle	2	0	0	0	0	13	114	1	46	17	2	2489	339	1148	322
L16	R47	8	34	L16-R47	mTeSR	1	1 cell	H9	Plate 2	middle	1327	398	151	11	352	1636	6971	624	10765	4447	1660	2275	265	1009	145
L16	R48	8	36	L16-R48	mTeSR	1	1 cell	H9	Plate 2	middle	1	0	0	0	5	40	245	1	132	44	1	2794	271	1025	368
L16	R49	8	38	L16-R49	mTeSR	1	1 cell	H9	Plate 2	middle	1	1	1	0	7	28	240	0	158	34	7	3298	300	1613	41
L16	R50	8	40	L16-R50	mTeSR	1	1 cell	H9	Plate 2	middle	30	15	0	0	4	42	353	19	331	66	46	2361	243	1279	174
L16	R51	8	42	L16-R51	mTeSR	1	1 cell	H9	Plate 2	middle	54	9	2	0	14	78	760	19	570	72	52	2481	265	1127	197
L16	R52	8	44	L16-R52	mTeSR	1	1 cell	H9	Plate 2	middle	349	50	220	0	432	1576	2473	86	4662	739	191	1363	204	768	131
L16	R53	8	46	L16-R53	mTeSR	1	1 cell	H9	Plate 2	middle	2	0	0	0	6	50	145	1	154	39	2	3329	323	1211	300
L16	R54	8	48	L16-R54	mTeSR	1	1 cell	H9	Plate 2	side	51	24	23	0	36	145	1158	36	862	245	36	2777	303	1364	274
L17	R01	10	1	L17-R01	no cells	0	0 cell	no cells	Plate 1	side	5	0	1	0	2	11	104	0	92	9	2	1501	226	969	236
L17	R03	10	3	L17-R03	no cells	0	0 cell	no cells	Plate 1	middle	2	0	0	0	0	4	57	0	28	7	2	2330	238	1020	158
L17	R04	10	5	L17-R04	mTeSR	1	1 cell	H9	Plate 1	middle	8	0	1	0	3	7	42	0	29	8	2	1781	312	929	114
L17	R05	10	7	L17-R05	mTeSR	1	1 cell	H9	Plate 1	middle	13	2	1	0	2	17	288	0	127	28	6	2514	267	1186	249
L17	R06	10	9	L17-R06	mTeSR	1	1 cell	H9	Plate 1	middle	3	0	0	0	3	19	147	0	83	13	1	2321	194	944	196
L17	R07	10	11	L17-R07	mTeSR	1	1 cell	H9	Plate 1	middle	4	2	1	0	4	42	372	1	166	33	6	2198	256	991	227
L17	R08	10	13	L17-R08	mTeSR	1	1 cell	H9	Plate 1	middle	17	1	0	0	1	19	92	0	70	14	4	1918	226	1103	234
L17	R09	10	15	L17-R09	mTeSR	2	2 cells	H9	Plate 1	middle	218	8	1	0	160	429	5321	58	2821	1333	230	1891	248	788	99
L17	R10	10	17	L17-R10	mTeSR	8	8 cells	H9	Plate 1	middle	166	22	55	0	174	832	2508	17	2114	401	160	2391	252	975	149
L17	R11	10	19	L17-R11	mTeSR	8	8 cells	H9	Plate 1	middle	325	34	87	0	190	745	6085	72	3368	883	371	2608	239	1142	181
L17	R13	10	21	L17-R13	mTeSR	2	2 cells	H9	Plate 1	middle	18	0	1	0	7	35	302	1	119	22	9	2064	251	859	198
L17	R14	10	23	L17-R14	mTeSR	1	1 cell	H9	Plate 1	middle	21	0	1	0	13	34	496	3	232	55	5	1541	193	616	171
L17	R16	10	2	L17-R16	no cells	0	0 cell	no cells	Plate 1	middle	3	0	0	0	0	19	109	0	45	20	3	1872	320	1115	156
L17	R17	10	4	L17-R17	mTeSR	1	1 cell	H9	Plate 1	middle	7	13	31	0	102	218	673	15	650	177	40	2589	217	831	229
L17	R18	10	6	L17-R18	mTeSR	1	1 cell	H9	Plate 1	middle	10	0	1	0	1	14	264	0	107	16	1	2721	271	1158	316
L17	R19	10	8	L17-R19	mTeSR	1	1 cell	H9	Plate 1	middle	19	3	0	0	3	48	288	0	123	15	2	2384	310	895	273
L17	R21	10	10	L17-R21	mTeSR	1	1 cell	H9	Plate 1	middle	6	0	0	0	2	18	284	0	111	23	2	1265	227	836	177
L17	R22	10	12	L17-R22	mTeSR	1	1 cell	H9	Plate 1	middle	196	16	94	0	400	688	5207	7	3866	685	355	2424	300	436	165
L17	R23	10	14	L17-R23	mTeSR	1	1 cell	H9	Plate 1	middle	6	1	0	0	5	24	315	2	10	29	6	2950	356	1115	261
L17	R26	10	16	L17-R26	mTeSR	4	4 cells	H9	Plate 1	middle	154	22	128	0	114	230	3899	33	2894	638	43	2132	172	582	95
L17	R27	10	18	L17-R27	mTeSR	16	16 cells	H9	Plate 1	middle	1006	152	230	7	689	1155	20199	281	9823	4344	1367	2440	293	1022	61
L17	R28	10	20	L17-R28	mTeSR	4	4 cells	H9	Plate 1	middle	28	1	20	0	2	31	171	0	184	30	6	1250	196	919	255
L17	R29	10	22	L17-R29	mTeSR	2	2 cells	H9	Plate 1	middle	686	31	249	0	218	693	4350	39	3819	716	175	1657	255	827	134
L17	R30	10	24	L17-R30	mTeSR	1	1 cell	H9	Plate 1	side	8	0	1	0	1	22	395	1	203	44	5	2028	219	932	182
L17	R31	10	25	L17-R31	mTeSR	1	1 cell	H9	Plate 2	side	1	0	0	0	1	5	47	0	23	6	1	2746	341	1424	97
L17	R32	10	27	L17-R32	mTeSR	1	1 cell	H9	Plate 2	middle	1	0	1	0	1	4	26	0	15	2	1	1852	150	929	124
L17	R33	10	29	L17-R33	mTeSR	1	1 cell	H9	Plate 2	middle	6	0	0	0	2	6	58	0	35	9	1	2467	336	5	411
L17	R34	10	31	L17-R34	mTeSR	1	1 cell	H9	Plate 2	middle	1	10	0	0	1	17	120	19	175	28	21	2240	251	878	180
L17	R35	10	33	L17-R35	mTeSR	1	1 cell	H9	Plate 2	middle	143	35	82	0	428	301	2918	38	2253	892	208	1630	312	752	187
L17	R36	10	35	L17-R36	mTeSR	1	1 cell	H9	Plate 2	middle	1	32	0	0	19	31	278	19	168	75	27	2809	393	1338	371
L17	R37	10	37	L17-R37	mTeSR	1	1 cell	H9	Plate 2	middle	328	1	0	0	1	241	2903	53	2577	817	454	2201	188	871	304
L17	R38	10	39	L17-R38	mTeSR	1	1 cell	H9	Plate 2	middle	3	0	1	0	2	21	275	0	82	22	3	2110	296	971	206
L17	R39	10	41	L17-R39	mTeSR	1	1 cell	H9	Plate 2	middle	31	11	9	0	3	45	151	3	404	62	31	1889	254	820	130
L17	R40	10	43	L17-R40	mTeSR	1	1 cell	H9	Plate 2	middle	1	0	0	0	1	11	132	1	69	23	0	1719	202	735	205
L17	R41	10	45	L17-R41	mTeSR	1	1 cell	H9	Plate 2	middle	1	2	0	0	3	11	169	0	97	13	3	1898	235	959	238
L17	R42	10	47	L17-R42	mTeSR	1	1 cell	H9	Plate 2	middle	7	0	0	0	2	33	72	0	131	25	4	2618	403	1367	222
L17	R43	10	26	L17-R43	mTeSR	1	1 cell	H9	Plate 2	middle	0	0	1	0	1	5	50	0	29	4	4	1994	293	1022	234
L17	R44	10	28	L17-R44	mTeSR	1	1 cell	H9	Plate 2	middle	0	0	0	0	1	25	187	3	93	4	6	1680	258	992	163
L17	R45	10	30	L17-R45	mTeSR	1	1 cell	H9	Plate 2	middle	0	0	0	0	0	4	8	0	10	1	1	1420	153	672	199
L17	R46	10	32	L17-R46	mTeSR	1	1 cell	H9	Plate 2	middle	1	0	0	0	6	6	63	1	39	9	2	2596	234	943	189
L17	R47	10	34	L17-R47	mTeSR	1	1 cell	H9	Plate 2	middle	81	12	0	0	2	63	194	9	250	113	35	2045	266	1065	194
L17	R48	10	36	L17-R48	mTeSR	1	1 cell	H9	Plate 2	middle	1	0	0	0	4	7	138	0	67	6	1	2214	206	785	196
L17	R49	10	38	L17-R49	mTeSR	1	1 cell	H9	Plate 2	middle	105	247	50	0	16	319	3028	173	3878	734	433	2487	257	962	24
L17	R50	10	40	L17-R50	mTeSR	1	1 cell	H9	Plate 2	middle	345	13	2	0	34	92	710	12	387	587	19	1740	223	819	206
L17	R51	10	42	L17-R51	mTeSR	1	1 cell	H9	Plate 2	middle	2	1	1	0	10	36	353	0	191	22	11	1854	278	1130	225
L17	R52	10	44	L17-R52	mTeSR	1	1 cell	H9	Plate 2	middle	2	0	0	0	3	10	51	0	98	8	1	1693	181	685	102
L17	R53	10	46	L17-R53	mTeSR	1	1 cell	H9	Plate 2	middle	0	0	1	0	2	9	75	0	68	11	1	2121	188	602	198
L17	R54	10	48	L17-R54	mTeSR	1	1 cell	H9	Plate 2	side	3	0	0	0	2	13	128	0	77	18	2	2363	268	1120	202
L18	R01	12	1	L18-R01	mTeSR	1	1 cell	H9	Plate 1	side	10	0	1	0	3	13	219	0	163	13	2	1916	200	1122	324
L18	R03	12	3	L18-R03	mTeSR	1	1 cell	H9	Plate 1	middle	46	0	16	0	1	51	545	15	379	167	34	1676	161	845	126
L18	R04	12	5	L18-R04	mTeSR	1	1 cell	H9	Plate 1	middle	5	0	1	0	1	12	82	0	67	16	5	1530	214	817	155
L18	R05	12	7	L18-R05	mTeSR	1	1 cell	H9	Plate 1	middle	23	0	0	0	9	40	432	1	210	41	8	1819	178	1133	172
L18	R06	12	9	L18-R06	mTeSR	1	1 cell	H9	Plate 1	middle	62	11	0	0	7	124	546	13	1037	97	12	2531	199	778	260
L18	R07	12	11	L18-R07	mTeSR	1	1 cell	H9	Plate 1	middle	963	21	333	0	817	1577	20214	176	11964	4470	1110	1706	282	1040	150
L18	R08	12	13	L18-R08	mTeSR	1	1 cell	H9	Plate 1	middle	15	1	0	0	4	26	130	0	112	25	5	1499	185	1071	218
L18	R09	12	15	L18-R09	mTeSR	1	1 cell	H9	Plate 1	middle	33	0	0	0	8	29	479	0	161	40	9	1641	169	489	157
L18	R10	12	17	L18-R10	mTeSR	1	1 cell	H9	Plate 1	middle	61	0	2	0	8	75	570	0	231	50	5	1558	270	983	188
L18	R11	12	19	L18-R11	mTeSR	2	2 cells	H9	Plate 1	middle	49	0	3	0	17	60	714	2	305	55	5	1739	233	953	381
L18	R13	12	21	L18-R13	mTeSR	8	8 cells	H9	Plate 1	middle	498	11	338	0	539	1361	8688	61	5848	1562	551	1828	269	810	186
L18	R14	12	23	L18-R14	mTeSR	8	8 cells	H9	Plate 1	middle	1075	8	339	0	753	1365	17701	134	9872	2918	999	1725	210	727	203
L18	R16	12	2	L18-R16	mTeSR	1	1 cell	H9	Plate 1	middle	5	0	0	0	6	41	181	0	80	38	3	1912	210	1107	303
L18	R17	12	4	L18-R17	mTeSR	1	1 cell	H9	Plate 1	middle	8	0	1	0	7	27	325	0	112	23	5	2239	215	1150	181
L18	R18	12	6	L18-R18	mTeSR	1	1 cell	H9	Plate 1	middle	17	1	1	0	5	24	477	2	161	26	10	1543	225	1015	248
L18	R19	12	8	L18-R19	mTeSR	1	1 cell	H9	Plate 1	middle	26	1	2	0	11	63	407	0	196	40	3	1794	185	680	231
L18	R21	12	10	L18-R21	mTeSR	1	1 cell	H9	Plate 1	middle	10	0	1	0	5	51	696	0	164	51	4	1495	273	1020	303
L18	R22	12	12	L18-R22	mTeSR	1	1 cell	H9	Plate 1	middle	17	1	2	0	9	91	622	0	259	50	6	1837	298	351	281
L18	R23	12	14	L18-R23	mTeSR	1	1 cell	H9	Plate 1	middle	8	0	0	0	7	39	562	0	20	45	6	1946	272	995	248
L18	R26	12	16	L18-R26	mTeSR	1	1 cell	H9	Plate 1	middle	200	2	40	0	169	178	2182	37	2045	828	29	1492	173	677	164
L18	R27	12	18	L18-R27	mTeSR	1	1 cell	H9	Plate 1	middle	86	0	0	0	9	82	737	0	321	65	5	1963	187	954	151
L18	R28	12	20	L18-R28	mTeSR	4	4 cells	H9	Plate 1	middle	32	0	0	0	9	76	359	0	243	47	10	1674	120	844	280
L18	R29	12	22	L18-R29	mTeSR	16	16 cells	H9	Plate 1	middle	1065	23	526	0	1088	1520	24512	196	15008	5989	1054	1487	260	528	117
L18	R30	12	24	L18-R30	mTeSR	4	4 cells	H9	Plate 1	side	508	14	249	0	619	1023	9917	150	7370	1950	514	2167	211	914	133
L18	R31	12	25	L18-R31	mTeSR	1	1 cell	H9	Plate 2	side	1	0	0	0	4	6	71	0	37	6	3	2456	190	986	71
L18	R32	12	27	L18-R32	mTeSR	1	1 cell	H9	Plate 2	middle	0	1	0	0	0	8	31	0	27	4	0	1918	135	738	150
L18	R33	12	29	L18-R33	mTeSR	1	1 cell	H9	Plate 2	middle	333	15	373	0	1364	1289	6877	84	4291	1140	242	1771	192	2	287
L18	R34	12	31	L18-R34	mTeSR	1	1 cell	H9	Plate 2	middle	0	0	0	0	5	10	115	0	72	10	0	1999	193	1069	224
L18	R35	12	33	L18-R35	mTeSR	1	1 cell	H9	Plate 2	middle	136	4	23	0	10	144	1351	21	821	279	50	1509	173	874	207
L18	R36	12	35	L18-R36	mTeSR	1	1 cell	H9	Plate 2	middle	2	0	0	0	5	18	192	1	50	19	3	1949	292	824	409
L18	R37	12	37	L18-R37	mTeSR	1	1 cell	H9	Plate 2	middle	7	0	1	0	2	15	195	6	250	76	17	1392	161	636	207
L18	R38	12	39	L18-R38	mTeSR	1	1 cell	H9	Plate 2	middle	191	4	438	0	452	1033	4615	98	4820	997	237	2040	237	923	156
L18	R39	12	41	L18-R39	mTeSR	1	1 cell	H9	Plate 2	middle	164	5	0	0	23	82	420	14	908	205	44	1909	169	1020	232
L18	R40	12	43	L18-R40	mTeSR	1	1 cell	H9	Plate 2	middle	4	0	0	0	4	14	266	0	115	28	1	2169	148	799	181
L18	R41	12	45	L18-R41	mTeSR	1	1 cell	H9	Plate 2	middle	2	0	2	0	7	18	288	0	152	31	4	1507	130	684	153
L18	R42	12	47	L18-R42	mTeSR	1	1 cell	H9	Plate 2	middle	55	4	1	0	13	70	155	13	533	90	20	1287	211	971	163
L18	R43	12	26	L18-R43	mTeSR	1	1 cell	H9	Plate 2	middle	3	0	3	0	0	3	86	0	33	13	1	2048	274	843	363
L18	R44	12	28	L18-R44	mTeSR	1	1 cell	H9	Plate 2	middle	2	0	0	0	1	5	64	0	28	5	3	1611	145	506	104
L18	R45	12	30	L18-R45	mTeSR	1	1 cell	H9	Plate 2	middle	11	4	0	0	0	15	148	12	265	55	11	1900	165	841	187
L18	R46	12	32	L18-R46	mTeSR	1	1 cell	H9	Plate 2	middle	3	0	2	0	5	13	100	1	94	10	3	1467	172	1062	171
L18	R47	12	34	L18-R47	mTeSR	1	1 cell	H9	Plate 2	middle	1	0	3	0	2	27	122	0	101	19	5	1735	247	997	199
L18	R48	12	36	L18-R48	mTeSR	1	1 cell	H9	Plate 2	middle	1	1	2	0	1	29	273	1	151	34	3	1700	188	653	181
L18	R49	12	38	L18-R49	mTeSR	1	1 cell	H9	Plate 2	middle	7	0	1	0	3	16	181	0	108	35	2	1924	174	1012	26
L18	R50	12	40	L18-R50	mTeSR	1	1 cell	H9	Plate 2	middle	3	0	1	0	5	24	204	0	86	16	7	1840	254	771	168
L18	R51	12	42	L18-R51	mTeSR	1	1 cell	H9	Plate 2	middle	4	0	2	0	15	59	653	2	341	25	9	2118	231	1000	241
L18	R52	12	44	L18-R52	mTeSR	1	1 cell	H9	Plate 2	middle	3	0	1	0	4	24	86	0	126	13	2	1695	139	714	138
L18	R53	12	46	L18-R53	mTeSR	1	1 cell	H9	Plate 2	middle	2	0	3	0	2	25	149	0	150	20	2	1731	211	995	303
L18	R54	12	48	L18-R54	mTeSR	1	1 cell	H9	Plate 2	side	385	12	1	0	305	673	5162	4	4118	1210	199	1853	213	800	303
L19	R01	14	1	L19-R01	mTeSR	32	32 cells	H9	Plate 1	corner	382	22	77	0	45	399	7381	75	6720	1434	425	2532	236	699	223
L19	R03	14	3	L19-R03	mTeSR	1	1 cell	H9	Plate 1	middle	0	0	53	0	0	12	70	0	82	4	0	2362	219	840	100
L19	R04	14	5	L19-R04	mTeSR	1	1 cell	H9	Plate 1	middle	861	3	0	0	3	54	78	13	178	37	11	2274	250	1093	175
L19	R05	14	7	L19-R05	mTeSR	1	1 cell	H9	Plate 1	middle	17	0	2	0	4	13	239	1	112	19	4	2213	237	905	180
L19	R06	14	9	L19-R06	mTeSR	1	1 cell	H9	Plate 1	middle	29	9	0	0	9	34	224	9	250	103	26	2171	196	905	240
L19	R07	14	11	L19-R07	mTeSR	1	1 cell	H9	Plate 1	middle	103	21	0	0	14	351	2195	45	1936	397	68	2430	337	1063	269
L19	R08	14	13	L19-R08	mTeSR	1	1 cell	H9	Plate 1	middle	19	0	0	0	2	7	91	0	95	12	0	2243	212	1032	135
L19	R09	14	15	L19-R09	mTeSR	1	1 cell	H9	Plate 1	middle	177	0	29	0	74	78	1044	5	1024	221	36	1455	86	203	86
L19	R10	14	17	L19-R10	mTeSR	1	1 cell	H9	Plate 1	middle	46	0	1	0	4	29	247	0	104	16	1	2596	235	796	156
L19	R11	14	19	L19-R11	mTeSR	1	1 cell	H9	Plate 1	middle	46	1	1	0	4	23	357	0	217	17	5	1784	261	1214	274
L19	R13	14	21	L19-R13	mTeSR	2	2 cells	H9	Plate 1	middle	31	0	0	0	5	27	274	1	130	30	5	2009	286	1207	309
L19	R14	14	23	L19-R14	mTeSR	4	4 cells	H9	Plate 1	middle	50	20	35	0	220	534	1891	20	1815	396	81	1901	248	709	279
L19	R16	14	2	L19-R16	mTeSR	1	1 cell	H9	Plate 1	middle	66	20	0	0	35	281	988	24	1196	303	122	2802	301	1037	201
L19	R17	14	4	L19-R17	mTeSR	1	1 cell	H9	Plate 1	middle	5	0	0	0	1	18	173	0	72	14	2	3708	293	1078	311
L19	R18	14	6	L19-R18	mTeSR	1	1 cell	H9	Plate 1	middle	20	7	1	0	4	28	1052	25	506	162	44	2370	266	760	203
L19	R19	14	8	L19-R19	mTeSR	1	1 cell	H9	Plate 1	middle	21	0	0	0	5	25	190	0	119	15	2	2489	324	698	274
L19	R21	14	10	L19-R21	mTeSR	1	1 cell	H9	Plate 1	middle	6	0	2	0	1	26	356	1	181	26	3	2301	310	944	245
L19	R22	14	12	L19-R22	mTeSR	1	1 cell	H9	Plate 1	middle	16	1	1	0	5	28	295	1	174	26	5	3007	283	281	247
L19	R23	14	14	L19-R23	mTeSR	1	1 cell	H9	Plate 1	middle	9	3	0	0	2	20	304	2	8	25	5	2671	309	1025	269
L19	R26	14	16	L19-R26	mTeSR	1	1 cell	H9	Plate 1	middle	267	0	0	0	115	234	3312	47	2838	1181	62	2168	241	702	169
L19	R27	14	18	L19-R27	mTeSR	1	1 cell	H9	Plate 1	middle	705	45	47	0	621	552	8272	111	4476	2131	368	2069	233	1052	85
L19	R28	14	20	L19-R28	mTeSR	1	1 cell	H9	Plate 1	middle	26	0	0	0	3	22	160	0	174	38	8	2246	184	879	274
L19	R29	14	22	L19-R29	mTeSR	2	2 cells	H9	Plate 1	middle	53	4	42	0	28	120	1389	13	1272	285	68	1421	129	357	96
L19	R30	14	24	L19-R30	mTeSR	8	8 cells	H9	Plate 1	corner	1141	24	33	0	466	650	13745	171	7540	3020	855	1752	197	719	130
L19	R31	14	25	L19-R31	mTeSR	1	1 cell	H9	Plate 2	corner	0	0	0	0	0	5	37	0	25	11	2	3173	355	1181	103
L19	R32	14	27	L19-R32	mTeSR	1	1 cell	H9	Plate 2	middle	0	15	0	0	0	5	19	2	23	13	0	1628	178	812	168
L19	R33	14	29	L19-R33	mTeSR	1	1 cell	H9	Plate 2	middle	32	3	0	0	1	34	229	19	245	108	34	2804	300	6	267
L19	R34	14	31	L19-R34	mTeSR	1	1 cell	H9	Plate 2	middle	1	0	0	0	3	6	74	0	33	5	2	1777	208	807	225
L19	R35	14	33	L19-R35	mTeSR	1	1 cell	H9	Plate 2	middle	3	0	0	0	0	6	95	0	53	6	2	2229	215	871	128
L19	R36	14	35	L19-R36	mTeSR	1	1 cell	H9	Plate 2	middle	46	37	0	0	2	172	822	38	669	242	78	3091	370	1168	353
L19	R37	14	37	L19-R37	mTeSR	1	1 cell	H9	Plate 2	middle	0	0	0	0	1	3	54	0	36	9	1	1348	116	340	125
L19	R38	14	39	L19-R38	mTeSR	1	1 cell	H9	Plate 2	middle	4	9	1	0	3	55	352	22	411	77	25	3054	322	877	197
L19	R39	14	41	L19-R39	mTeSR	1	1 cell	H9	Plate 2	middle	1	0	1	0	3	13	69	0	57	9	1	2687	255	909	229
L19	R40	14	43	L19-R40	mTeSR	1	1 cell	H9	Plate 2	middle	2	19	0	0	1	19	313	20	333	105	20	2312	224	844	230
L19	R41	14	45	L19-R41	mTeSR	1	1 cell	H9	Plate 2	middle	3	0	0	0	0	2	78	0	82	3	1	1017	62	307	68
L19	R42	14	47	L19-R42	mTeSR	1	1 cell	H9	Plate 2	middle	72	3	24	0	4	160	173	16	795	178	41	2161	360	1149	201
L19	R43	14	26	L19-R43	mTeSR	1	1 cell	H9	Plate 2	middle	1	0	1	0	1	12	51	0	27	8	0	3034	242	1179	309
L19	R44	14	28	L19-R44	mTeSR	1	1 cell	H9	Plate 2	middle	2	0	0	0	0	1	35	0	14	6	3	1784	245	532	192
L19	R45	14	30	L19-R45	mTeSR	1	1 cell	H9	Plate 2	middle	1	0	0	0	0	2	14	1	18	0	1	2499	220	751	248
L19	R46	14	32	L19-R46	mTeSR	1	1 cell	H9	Plate 2	middle	1	1	0	0	0	3	49	0	33	13	2	2554	277	898	270
L19	R47	14	34	L19-R47	mTeSR	1	1 cell	H9	Plate 2	middle	1	0	3	0	1	7	47	0	59	13	2	3157	265	935	203
L19	R48	14	36	L19-R48	mTeSR	1	1 cell	H9	Plate 2	middle	2	0	2	0	3	9	116	0	88	15	0	2343	243	748	183
L19	R49	14	38	L19-R49	mTeSR	1	1 cell	H9	Plate 2	middle	2	0	0	0	2	3	83	0	75	13	1	1929	197	950	26
L19	R50	14	40	L19-R50	mTeSR	1	1 cell	H9	Plate 2	middle	2	2	0	0	2	12	123	0	74	17	1	2259	175	782	178
L19	R51	14	42	L19-R51	mTeSR	1	1 cell	H9	Plate 2	middle	273	63	333	0	804	1052	9374	91	8407	917	429	2165	224	1029	218
L19	R52	14	44	L19-R52	mTeSR	1	1 cell	H9	Plate 2	middle	37	0	0	0	57	85	422	26	728	143	24	1612	235	679	99
L19	R53	14	46	L19-R53	mTeSR	1	1 cell	H9	Plate 2	middle	21	5	0	0	1	60	195	4	369	123	29	2842	203	704	184
L19	R54	14	48	L19-R54	mTeSR	1	1 cell	H9	Plate 2	corner	0	1	0	0	3	11	111	0	63	6	1	2018	200	727	214
L20	R01	16	1	L20-R01	fibroblast	1	1 cell	fibroblast	Plate 1	corner	873	13	0	0	0	13	18	6	99	5	1	1817	130	8	122
L20	R03	16	3	L20-R03	fibroblast	1	1 cell	fibroblast	Plate 1	corner	123	0	0	0	0	7	0	0	5	0	2	1835	224	6	109
L20	R04	16	5	L20-R04	fibroblast	1	1 cell	fibroblast	Plate 1	side	436	1	0	0	1	11	3	0	7	0	0	1874	347	11	167
L20	R05	16	7	L20-R05	fibroblast	1	1 cell	fibroblast	Plate 1	side	901	0	0	0	0	24	4	0	26	3	1	2563	332	17	259
L20	R06	16	9	L20-R06	fibroblast	2	2 cells	fibroblast	Plate 1	side	6005	0	0	0	0	89	9	13	140	1	9	1540	365	6	107
L20	R07	16	11	L20-R07	fibroblast	2	2 cells	fibroblast	Plate 1	side	199	1	0	0	0	34	12	0	31	1	3	2226	314	8	325
L20	R08	16	13	L20-R08	fibroblast	4	4 cells	fibroblast	Plate 1	side	5301	9	0	0	0	87	7	4	107	24	4	2032	251	3	122
L20	R09	16	15	L20-R09	fibroblast	8	8 cells	fibroblast	Plate 1	side	29468	21	0	0	0	480	88	25	375	35	16	1530	274	6	84
L20	R10	16	17	L20-R10	fibroblast	16	16 cells	fibroblast	Plate 1	side	28794	0	1	0	0	116	30	0	70	32	24	1423	288	13	44
L20	R11	16	19	L20-R11	fibroblast	8	8 cells	fibroblast	Plate 1	side	41557	40	0	0	0	919	91	25	370	4	24	1950	242	7	109
L20	R13	16	21	L20-R13	fibroblast	4	4 cells	fibroblast	Plate 1	side	32744	33	14	1	1	762	51	14	336	26	40	1643	365	8	138
L20	R14	16	23	L20-R14	fibroblast	2	2 cells	fibroblast	Plate 1	corner	19170	66	0	0	0	397	26	20	141	6	3	1630	294	9	122
L20	R16	16	2	L20-R16	fibroblast	1	1 cell	fibroblast	Plate 1	corner	97	1	0	0	1	15	2	0	12	0	0	1651	280	12	195
L20	R17	16	4	L20-R17	fibroblast	1	1 cell	fibroblast	Plate 1	side	360	0	0	0	0	12	4	0	17	0	6	2029	150	1	151
L20	R18	16	6	L20-R18	fibroblast	1	1 cell	fibroblast	Plate 1	side	8208	13	0	0	0	214	46	11	148	0	25	1652	311	11	192
L20	R19	16	8	L20-R19	fibroblast	1	1 cell	fibroblast	Plate 1	side	13735	10	0	0	0	416	23	10	130	3	0	2225	415	5	188
L20	R21	16	10	L20-R21	fibroblast	2	2 cells	fibroblast	Plate 1	side	426	0	0	0	0	18	19	0	20	0	2	1899	353	13	265
L20	R22	16	12	L20-R22	fibroblast	2	2 cells	fibroblast	Plate 1	side	8392	115	0	0	0	446	22	7	128	2	10	1728	412	7	164
L20	R23	16	14	L20-R23	fibroblast	4	4 cells	fibroblast	Plate 1	side	423	3	0	0	0	30	9	0	5	2	2	2535	455	20	261
L20	R26	16	16	L20-R26	fibroblast	8	8 cells	fibroblast	Plate 1	side	18146	93	0	0	0	526	26	30	279	26	3	2165	280	12	149
L20	R27	16	18	L20-R27	fibroblast	16	16 cells	fibroblast	Plate 1	side	63610	90	25	0	23	1230	81	38	374	79	15	2188	381	17	83
L20	R28	16	20	L20-R28	fibroblast	8	8 cells	fibroblast	Plate 1	side	21191	81	0	0	0	434	19	22	328	11	86	1734	169	9	199
L20	R29	16	22	L20-R29	fibroblast	4	4 cells	fibroblast	Plate 1	corner	1472	22	0	0	1	54	36	10	160	31	33	1747	255	4	131
L20	R30	16	24	L20-R30	fibroblast	2	2 cells	fibroblast	Plate 1	corner	504	0	0	0	0	37	14	0	37	2	1	2291	241	15	172
L20	R31	16	25	L20-R31	mTeSR	1	1 cell	H9	Plate 2	corner	63	6	0	0	0	1	0	0	2	1	0	1918	323	17	75
L20	R32	16	27	L20-R32	mTeSR	1	1 cell	H9	Plate 2	corner	30	0	0	0	0	4	0	0	0	0	0	1305	197	11	177
L20	R33	16	29	L20-R33	mTeSR	1	1 cell	H9	Plate 2	side	64	0	0	0	0	8	1	0	7	0	0	2027	268	0	260
L20	R34	16	31	L20-R34	mTeSR	1	1 cell	H9	Plate 2	side	49	0	0	0	0	15	21	10	162	35	10	1808	256	11	281
L20	R35	16	33	L20-R35	mTeSR	1	1 cell	H9	Plate 2	side	87	13	0	0	3	7	52	7	126	78	11	1809	346	11	182
L20	R36	16	35	L20-R36	mTeSR	1	1 cell	H9	Plate 2	side	90	0	0	0	0	7	2	0	6	1	0	1951	355	12	339
L20	R37	16	37	L20-R37	mTeSR	1	1 cell	H9	Plate 2	side	85	0	0	0	1	3	5	0	9	0	0	1869	204	4	249
L20	R38	16	39	L20-R38	mTeSR	1	1 cell	H9	Plate 2	side	190	29	1	0	1	100	189	36	361	69	119	2561	451	10	243
L20	R39	16	41	L20-R39	mTeSR	1	1 cell	H9	Plate 2	side	118	0	0	0	0	14	3	0	13	1	1	1750	330	10	220
L20	R40	16	43	L20-R40	mTeSR	1	1 cell	H9	Plate 2	side	100	1	0	0	0	11	2	0	15	0	0	2383	291	11	202
L20	R41	16	45	L20-R41	mTeSR	1	1 cell	H9	Plate 2	side	166	1	0	0	0	13	4	0	13	0	0	1702	286	11	279
L20	R42	16	47	L20-R42	mTeSR	1	1 cell	H9	Plate 2	corner	90	0	0	0	0	26	1	0	17	2	1	2003	414	9	252
L20	R43	16	26	L20-R43	mTeSR	1	1 cell	H9	Plate 2	corner	79	0	0	0	0	2	1	0	1	0	1	2487	364	4	401
L20	R44	16	28	L20-R44	mTeSR	1	1 cell	H9	Plate 2	side	48	20	0	0	0	11	20	11	88	30	31	2378	286	12	178
L20	R45	16	30	L20-R45	mTeSR	1	1 cell	H9	Plate 2	side	35	0	0	0	0	0	2	0	0	0	0	2204	327	10	231
L20	R46	16	32	L20-R46	mTeSR	1	1 cell	H9	Plate 2	side	83	0	0	0	0	5	0	0	2	1	1	2161	306	7	180
L20	R47	16	34	L20-R47	mTeSR	1	1 cell	H9	Plate 2	side	86	0	0	0	0	19	2	0	13	1	1	1921	241	9	150
L20	R48	16	36	L20-R48	mTeSR	1	1 cell	H9	Plate 2	side	104	0	0	0	0	17	5	0	17	2	1	1750	434	11	180
L20	R49	16	38	L20-R49	mTeSR	1	1 cell	H9	Plate 2	side	129	1	0	0	0	12	2	0	13	0	0	2606	271	10	31
L20	R50	16	40	L20-R50	mTeSR	1	1 cell	H9	Plate 2	side	122	2	0	0	0	17	6	0	18	1	3	1419	322	11	296
L20	R51	16	42	L20-R51	mTeSR	1	1 cell	H9	Plate 2	side	178	0	0	0	0	31	13	0	36	5	2	2315	305	8	178
L20	R52	16	44	L20-R52	mTeSR	1	1 cell	H9	Plate 2	side	87	17	0	0	0	20	6	1	95	12	5	1385	169	4	97
L20	R53	16	46	L20-R53	mTeSR	1	1 cell	H9	Plate 2	corner	82	0	0	0	1	19	1	0	16	0	0	2495	277	14	194
L20	R54	16	48	L20-R54	mTeSR	1	1 cell	H9	Plate 2	corner	82	1	0	0	0	10	3	0	8	0	3	812	63	4	39
L21	R01	17	1	L21-R01	bFGF	4	4 cells	H9	Plate 3	corner	31	33	0	0	8	13	191	25	490	58	105	955	120	317	129
L21	R03	17	3	L21-R03	bFGF	1	1 cell	H9	Plate 3	corner	15	4	0	0	2	7	26	8	54	20	2	1170	157	494	144
L21	R04	17	5	L21-R04	bFGF	1	1 cell	H9	Plate 3	side	6	0	0	0	0	6	24	1	20	30	8	1065	213	334	110
L21	R05	17	7	L21-R05	bFGF	1	1 cell	H9	Plate 3	side	43	0	0	0	5	36	199	14	337	92	20	1514	144	401	174
L21	R06	17	9	L21-R06	bFGF	1	1 cell	H9	Plate 3	side	13	16	0	0	2	15	96	9	135	132	53	1161	112	302	126
L21	R07	17	11	L21-R07	bFGF	1	1 cell	H9	Plate 3	side	8	7	1	0	2	18	194	13	188	83	21	1256	145	417	139
L21	R08	17	13	L21-R08	bFGF	1	1 cell	H9	Plate 3	side	241	17	37	0	148	193	544	15	1033	498	50	1045	128	379	126
L21	R09	17	15	L21-R09	bFGF	1	1 cell	H9	Plate 3	side	30	19	0	0	2	25	146	15	100	65	4	1029	126	217	121
L21	R10	17	17	L21-R10	bFGF	1	1 cell	H9	Plate 3	side	122	4	1	0	101	37	361	22	282	151	62	1141	130	283	49
L21	R11	17	19	L21-R11	bFGF	1	1 cell	H9	Plate 3	side	30	0	0	0	4	13	147	0	90	37	3	1498	126	390	202
L21	R13	17	21	L21-R13	bFGF	1	1 cell	H9	Plate 3	side	188	22	43	0	43	46	783	76	1258	617	97	1001	125	347	141
L21	R14	17	23	L21-R14	bFGF	32	32 cells	H9	Plate 3	corner	1820	179	150	0	658	753	11632	301	5864	7427	1242	712	111	245	84
L21	R16	17	2	L21-R16	bFGF	2	2 cells	H9	Plate 3	corner	10	7	0	0	1	16	66	4	72	77	41	1389	167	554	135
L21	R17	17	4	L21-R17	bFGF	1	1 cell	H9	Plate 3	side	60	0	5	0	29	50	234	13	198	429	31	1222	180	369	132
L21	R18	17	6	L21-R18	bFGF	1	1 cell	H9	Plate 3	side	33	5	1	0	0	13	147	12	97	23	6	1369	179	325	140
L21	R19	17	8	L21-R19	bFGF	1	1 cell	H9	Plate 3	side	20	2	0	0	3	16	124	4	194	59	7	1188	243	345	230
L21	R21	17	10	L21-R21	bFGF	1	1 cell	H9	Plate 3	side	11	1	0	0	3	15	192	4	128	48	19	1088	139	266	103
L21	R22	17	12	L21-R22	bFGF	1	1 cell	H9	Plate 3	side	31	12	0	0	2	18	186	7	149	100	14	1406	160	126	112
L21	R23	17	14	L21-R23	bFGF	1	1 cell	H9	Plate 3	side	12	0	0	0	3	9	103	0	7	30	7	1385	190	357	246
L21	R26	17	16	L21-R26	bFGF	1	1 cell	H9	Plate 3	side	152	65	0	0	129	61	874	40	906	720	19	969	120	217	71
L21	R27	17	18	L21-R27	bFGF	1	1 cell	H9	Plate 3	side	224	21	3	0	72	144	746	56	1504	329	55	1562	201	476	88
L21	R28	17	20	L21-R28	bFGF	1	1 cell	H9	Plate 3	side	126	4	9	0	29	64	263	12	335	324	25	1537	79	229	97
L21	R29	17	22	L21-R29	bFGF	1	1 cell	H9	Plate 3	corner	200	38	0	0	172	95	1292	30	1166	815	89	1318	173	407	112
L21	R30	17	24	L21-R30	bFGF	1	1 cell	H9	Plate 3	corner	52	22	1	0	42	32	1918	27	744	391	101	958	129	233	92
L21	R31	17	25	L21-R31	bFGF	1	1 cell	H9	Plate 4	corner	7	1	0	0	0	5	31	0	39	7	7	384	37	102	9
L21	R32	17	27	L21-R32	bFGF	1	1 cell	H9	Plate 4	corner	0	0	0	0	1	2	23	3	38	8	19	612	81	177	54
L21	R33	17	29	L21-R33	bFGF	1	1 cell	H9	Plate 4	side	1	9	0	0	2	6	59	25	158	48	15	1287	173	2	151
L21	R34	17	31	L21-R34	bFGF	1	1 cell	H9	Plate 4	side	3	0	0	0	1	1	27	0	23	2	1	1096	146	439	133
L21	R35	17	33	L21-R35	bFGF	1	1 cell	H9	Plate 4	side	1	0	0	0	0	1	27	0	25	8	4	1034	103	271	104
L21	R36	17	35	L21-R36	bFGF	1	1 cell	H9	Plate 4	side	3	0	0	0	1	1	62	0	15	18	2	1599	261	518	199
L21	R37	17	37	L21-R37	bFGF	1	1 cell	H9	Plate 4	side	136	8	0	0	3	19	137	14	197	235	10	1437	135	285	135
L21	R38	17	39	L21-R38	bFGF	1	1 cell	H9	Plate 4	side	135	9	0	0	118	92	691	23	692	349	52	1411	202	512	145
L21	R39	17	41	L21-R39	bFGF	1	1 cell	H9	Plate 4	side	17	5	0	0	0	6	36	15	94	46	28	1241	132	382	212
L21	R40	17	43	L21-R40	bFGF	1	1 cell	H9	Plate 4	side	59	16	0	0	2	43	213	8	190	131	15	1255	138	280	154
L21	R41	17	45	L21-R41	bFGF	1	1 cell	H9	Plate 4	side	75	38	0	0	70	22	978	28	987	375	67	1011	122	266	96
L21	R42	17	47	L21-R42	bFGF	1	1 cell	H9	Plate 4	corner	108	9	6	0	14	12	179	0	1053	126	82	693	36	107	23
L21	R43	17	26	L21-R43	bFGF	1	1 cell	H9	Plate 4	corner	29	13	1	0	1	6	63	8	108	44	27	1496	159	373	128
L21	R44	17	28	L21-R44	bFGF	1	1 cell	H9	Plate 4	side	28	5	0	0	1	16	125	7	224	79	13	1368	160	366	111
L21	R45	17	30	L21-R45	bFGF	1	1 cell	H9	Plate 4	side	4	11	0	0	0	13	31	14	98	23	25	1157	136	323	136
L21	R46	17	32	L21-R46	bFGF	1	1 cell	H9	Plate 4	side	0	5	0	0	0	4	31	5	66	23	12	1034	110	326	152
L21	R47	17	34	L21-R47	bFGF	1	1 cell	H9	Plate 4	side	0	1	0	0	2	1	24	10	81	26	11	905	88	196	104
L21	R48	17	36	L21-R48	bFGF	1	1 cell	H9	Plate 4	side	1	1	0	0	3	8	61	6	77	45	3	1205	144	343	148
L21	R49	17	38	L21-R49	bFGF	1	1 cell	H9	Plate 4	side	119	22	13	0	135	25	761	72	444	656	42	1135	157	439	19
L21	R50	17	40	L21-R50	bFGF	1	1 cell	H9	Plate 4	side	109	19	26	0	159	131	591	14	650	258	57	1126	129	330	136
L21	R51	17	42	L21-R51	bFGF	1	1 cell	H9	Plate 4	side	24	5	0	0	5	19	234	6	226	52	20	1277	139	350	98
L21	R52	17	44	L21-R52	bFGF	1	1 cell	H9	Plate 4	side	32	13	0	5	41	17	159	8	348	109	28	832	107	203	49
L21	R53	17	46	L21-R53	bFGF	1	1 cell	H9	Plate 4	corner	1	16	0	0	2	5	39	5	175	21	17	947	51	200	39
L21	R54	17	48	L21-R54	bFGF	1	1 cell	H9	Plate 4	corner	4	0	0	0	1	1	60	0	34	14	3	157	27	49	13
L22	R01	19	1	L22-R01	bFGF	2	2 cells	H9	Plate 3	corner	1	0	0	0	0	2	15	1	35	5	2	1072	119	354	138
L22	R03	19	3	L22-R03	bFGF	8	8 cells	H9	Plate 3	middle	38	24	0	0	7	85	315	45	586	360	91	1128	103	295	75
L22	R04	19	5	L22-R04	bFGF	8	8 cells	H9	Plate 3	middle	19	9	0	0	0	30	48	16	186	54	19	996	143	295	82
L22	R05	19	7	L22-R05	bFGF	2	2 cells	H9	Plate 3	middle	22	3	6	0	8	26	115	9	92	69	14	1066	141	435	141
L22	R06	19	9	L22-R06	bFGF	1	1 cell	H9	Plate 3	middle	6	0	0	0	1	16	26	0	62	20	4	1128	112	295	109
L22	R07	19	11	L22-R07	bFGF	1	1 cell	H9	Plate 3	middle	2	10	0	0	1	20	111	18	151	73	5	1243	147	340	192
L22	R08	19	13	L22-R08	bFGF	1	1 cell	H9	Plate 3	middle	141	14	16	0	64	145	659	33	899	612	43	1068	105	365	74
L22	R09	19	15	L22-R09	bFGF	1	1 cell	H9	Plate 3	middle	31	0	12	0	22	15	437	6	121	179	26	1155	116	265	59
L22	R10	19	17	L22-R10	bFGF	1	1 cell	H9	Plate 3	middle	16	0	3	0	0	12	69	0	35	12	2	1392	119	396	94
L22	R11	19	19	L22-R11	bFGF	1	1 cell	H9	Plate 3	middle	61	10	0	0	40	65	807	8	550	269	27	1423	115	315	119
L22	R13	19	21	L22-R13	bFGF	1	1 cell	H9	Plate 3	middle	29	5	0	0	13	39	184	6	141	105	17	1143	114	323	171
L22	R14	19	23	L22-R14	bFGF	1	1 cell	H9	Plate 3	middle	8	1	0	0	3	25	163	7	134	66	2	1176	116	358	157
L22	R16	19	2	L22-R16	bFGF	4	4 cells	H9	Plate 3	middle	0	4	0	0	1	5	36	4	47	15	8	1237	97	352	179
L22	R17	19	4	L22-R17	bFGF	16	16 cells	H9	Plate 3	middle	162	32	5	0	2	159	387	100	625	563	159	1108	127	359	97
L22	R18	19	6	L22-R18	bFGF	4	4 cells	H9	Plate 3	middle	16	17	0	0	0	34	266	21	266	90	22	1249	136	356	170
L22	R19	19	8	L22-R19	bFGF	2	2 cells	H9	Plate 3	middle	12	4	0	0	2	12	54	2	65	29	2	1411	112	329	213
L22	R21	19	10	L22-R21	bFGF	1	1 cell	H9	Plate 3	middle	1	7	0	0	2	14	98	12	114	55	25	971	117	254	119
L22	R22	19	12	L22-R22	bFGF	1	1 cell	H9	Plate 3	middle	55	1	0	0	20	64	771	7	423	660	23	1355	168	128	75
L22	R23	19	14	L22-R23	bFGF	1	1 cell	H9	Plate 3	middle	65	10	29	0	7	40	632	23	25	237	38	1410	124	290	119
L22	R26	19	16	L22-R26	bFGF	1	1 cell	H9	Plate 3	middle	12	2	0	0	0	15	165	0	148	58	5	1178	121	238	138
L22	R27	19	18	L22-R27	bFGF	1	1 cell	H9	Plate 3	middle	35	2	3	0	52	41	389	11	237	332	28	1132	146	368	65
L22	R28	19	20	L22-R28	bFGF	1	1 cell	H9	Plate 3	middle	11	0	0	0	0	11	37	1	55	25	3	1368	81	342	115
L22	R29	19	22	L22-R29	bFGF	1	1 cell	H9	Plate 3	middle	28	9	0	0	30	79	967	40	663	339	40	1091	119	281	91
L22	R30	19	24	L22-R30	bFGF	1	1 cell	H9	Plate 3	corner	125	15	38	0	107	427	1093	7	1750	680	19	1210	122	390	122
L22	R31	19	25	L22-R31	bFGF	1	1 cell	H9	Plate 4	corner	90	0	0	0	0	28	184	5	296	92	28	1457	161	453	33
L22	R32	19	27	L22-R32	bFGF	1	1 cell	H9	Plate 4	middle	0	2	0	0	0	2	38	5	50	26	9	795	59	232	72
L22	R33	19	29	L22-R33	bFGF	1	1 cell	H9	Plate 4	middle	4	5	0	0	2	30	70	3	83	49	9	1104	149	2	155
L22	R34	19	31	L22-R34	bFGF	1	1 cell	H9	Plate 4	middle	1	3	0	0	0	9	45	11	59	7	2	942	103	261	109
L22	R35	19	33	L22-R35	bFGF	1	1 cell	H9	Plate 4	middle	0	4	0	0	2	11	97	5	65	103	8	977	130	275	103
L22	R36	19	35	L22-R36	bFGF	1	1 cell	H9	Plate 4	middle	0	1	0	0	0	13	49	0	19	10	14	860	107	166	48
L22	R37	19	37	L22-R37	bFGF	1	1 cell	H9	Plate 4	middle	191	4	30	0	111	87	789	13	765	423	79	1212	121	269	126
L22	R38	19	39	L22-R38	bFGF	1	1 cell	H9	Plate 4	middle	35	2	0	0	22	82	275	6	190	87	19	1816	129	422	137
L22	R39	19	41	L22-R39	bFGF	1	1 cell	H9	Plate 4	middle	152	19	20	0	171	251	539	13	792	514	55	1197	112	388	105
L22	R40	19	43	L22-R40	bFGF	1	1 cell	H9	Plate 4	middle	72	10	60	0	72	45	1166	20	818	1156	69	1300	105	286	74
L22	R41	19	45	L22-R41	bFGF	1	1 cell	H9	Plate 4	middle	1	0	0	0	1	3	42	0	31	7	0	1211	97	369	166
L22	R42	19	47	L22-R42	bFGF	1	1 cell	H9	Plate 4	middle	1	4	0	0	17	34	15	0	157	25	19	1440	153	384	170
L22	R43	19	26	L22-R43	bFGF	1	1 cell	H9	Plate 4	middle	27	5	0	0	1	38	170	8	139	66	9	1184	115	409	181
L22	R44	19	28	L22-R44	bFGF	1	1 cell	H9	Plate 4	middle	1	0	0	0	3	5	29	6	44	4	1	1201	104	257	117
L22	R45	19	30	L22-R45	bFGF	1	1 cell	H9	Plate 4	middle	0	0	0	0	0	1	3	0	5	2	2	1405	126	362	148
L22	R46	19	32	L22-R46	bFGF	1	1 cell	H9	Plate 4	middle	0	7	0	0	0	15	26	2	60	21	3	1290	117	342	158
L22	R47	19	34	L22-R47	bFGF	1	1 cell	H9	Plate 4	middle	0	0	0	0	0	13	16	0	57	11	6	1565	109	301	165
L22	R48	19	36	L22-R48	bFGF	1	1 cell	H9	Plate 4	middle	0	0	0	0	0	5	37	0	36	11	1	1323	164	368	120
L22	R49	19	38	L22-R49	bFGF	1	1 cell	H9	Plate 4	middle	17	19	1	0	11	32	453	11	139	488	28	1434	111	349	12
L22	R50	19	40	L22-R50	bFGF	1	1 cell	H9	Plate 4	middle	47	0	0	0	1	38	314	4	171	266	26	982	118	276	97
L22	R51	19	42	L22-R51	bFGF	1	1 cell	H9	Plate 4	middle	80	8	1	0	130	190	538	25	1093	200	37	1014	89	418	121
L22	R52	19	44	L22-R52	bFGF	1	1 cell	H9	Plate 4	middle	124	3	0	0	4	70	162	10	421	147	24	1037	77	193	65
L22	R53	19	46	L22-R53	bFGF	1	1 cell	H9	Plate 4	middle	0	8	9	0	35	52	81	13	210	125	16	890	126	389	137
L22	R54	19	48	L22-R54	bFGF	1	1 cell	H9	Plate 4	corner	42	0	6	0	9	28	100	1	287	73	9	1435	97	341	110
L23	R01	21	1	L23-R01	bFGF	1	1 cell	H9	Plate 3	side	5	0	0	0	0	9	146	0	128	12	2	3411	312	1184	274
L23	R03	21	3	L23-R03	bFGF	1	1 cell	H9	Plate 3	middle	217	28	0	0	7	126	1138	18	518	342	91	3017	391	2011	179
L23	R04	21	5	L23-R04	bFGF	2	2 cells	H9	Plate 3	middle	32	18	0	0	1	25	164	11	274	96	3	1926	321	936	146
L23	R05	21	7	L23-R05	bFGF	8	8 cells	H9	Plate 3	middle	673	98	0	0	123	301	3918	105	1882	1319	250	2770	518	1489	145
L23	R06	21	9	L23-R06	bFGF	8	8 cells	H9	Plate 3	middle	130	48	0	0	7	110	521	43	890	308	176	1934	250	800	170
L23	R07	21	11	L23-R07	bFGF	2	2 cells	H9	Plate 3	middle	643	104	55	0	216	551	7043	60	4969	1433	523	2921	445	1226	368
L23	R08	21	13	L23-R08	bFGF	1	1 cell	H9	Plate 3	middle	41	21	0	0	2	36	262	13	209	108	15	2310	360	1349	205
L23	R09	21	15	L23-R09	bFGF	1	1 cell	H9	Plate 3	middle	201	10	41	0	113	194	4442	30	1229	768	102	2373	382	1068	117
L23	R10	21	17	L23-R10	bFGF	1	1 cell	H9	Plate 3	middle	80	39	3	0	7	51	486	5	283	66	34	1951	401	1032	175
L23	R11	21	19	L23-R11	bFGF	1	1 cell	H9	Plate 3	middle	424	69	93	0	455	470	5510	40	3746	1227	280	2710	505	1208	189
L23	R13	21	21	L23-R13	bFGF	1	1 cell	H9	Plate 3	middle	431	63	1	0	272	233	3974	39	1848	1072	242	2420	354	725	166
L23	R14	21	23	L23-R14	no cells	0	0 cell	no cells	Plate 3	middle	43	2	2	0	18	48	811	1	369	112	12	2574	418	1158	157
L23	R16	21	2	L23-R16	bFGF	1	1 cell	H9	Plate 3	middle	1	18	0	0	5	36	188	11	129	83	29	2979	493	1608	169
L23	R17	21	4	L23-R17	bFGF	1	1 cell	H9	Plate 3	middle	48	25	0	0	0	58	350	22	431	125	39	3436	372	1089	280
L23	R18	21	6	L23-R18	bFGF	4	4 cells	H9	Plate 3	middle	387	75	2	0	114	202	2591	82	2406	496	152	3190	477	1542	264
L23	R19	21	8	L23-R19	bFGF	16	16 cells	H9	Plate 3	middle	480	251	102	34	268	1087	5512	240	6363	1619	576	2910	606	1396	283
L23	R21	21	10	L23-R21	bFGF	4	4 cells	H9	Plate 3	middle	187	11	25	0	31	107	3681	61	1365	258	160	1841	336	977	109
L23	R22	21	12	L23-R22	bFGF	2	2 cells	H9	Plate 3	middle	878	137	150	0	276	666	3909	87	2892	746	383	2387	530	501	178
L23	R23	21	14	L23-R23	bFGF	1	1 cell	H9	Plate 3	middle	62	14	1	0	4	91	997	10	55	186	52	2445	592	1384	289
L23	R26	21	16	L23-R26	bFGF	1	1 cell	H9	Plate 3	middle	33	19	0	0	14	29	502	23	401	97	5	2756	474	1006	226
L23	R27	21	18	L23-R27	bFGF	1	1 cell	H9	Plate 3	middle	349	32	0	0	284	180	3485	52	2436	1049	142	3511	519	1523	180
L23	R28	21	20	L23-R28	bFGF	1	1 cell	H9	Plate 3	middle	52	4	1	0	6	31	242	2	213	59	4	2228	207	1221	272
L23	R29	21	22	L23-R29	bFGF	1	1 cell	H9	Plate 3	middle	214	66	32	0	89	191	3972	29	659	1690	36	2219	442	1226	142
L23	R30	21	24	L23-R30	no cells	0	0 cell	no cells	Plate 3	side	11	0	0	0	11	20	517	0	235	41	8	2383	320	1044	217
L23	R31	21	25	L23-R31	bFGF	1	1 cell	H9	Plate 4	side	2	0	0	0	3	5	58	0	33	8	2	4063	602	1793	145
L23	R32	21	27	L23-R32	bFGF	1	1 cell	H9	Plate 4	middle	0	33	0	0	1	19	106	18	168	53	17	1635	257	1160	75
L23	R33	21	29	L23-R33	bFGF	1	1 cell	H9	Plate 4	middle	4	0	0	0	6	8	107	2	64	19	3	2796	474	8	246
L23	R34	21	31	L23-R34	bFGF	1	1 cell	H9	Plate 4	middle	4	20	0	0	6	15	185	7	180	49	21	2452	336	1293	147
L23	R35	21	33	L23-R35	bFGF	1	1 cell	H9	Plate 4	middle	1	12	1	0	2	13	153	12	302	74	24	2615	390	1351	231
L23	R36	21	35	L23-R36	bFGF	1	1 cell	H9	Plate 4	middle	36	16	0	0	6	22	333	7	136	72	0	3979	482	1781	338
L23	R37	21	37	L23-R37	bFGF	1	1 cell	H9	Plate 4	middle	89	17	0	0	2	44	292	4	168	101	44	2283	385	1083	311
L23	R38	21	39	L23-R38	bFGF	1	1 cell	H9	Plate 4	middle	338	66	1	0	214	345	5532	58	1668	2132	150	3017	512	1624	188
L23	R39	21	41	L23-R39	bFGF	1	1 cell	H9	Plate 4	middle	0	19	0	0	2	31	144	10	324	81	4	3464	355	1390	330
L23	R40	21	43	L23-R40	bFGF	1	1 cell	H9	Plate 4	middle	459	59	25	0	690	498	4300	56	3128	2188	102	2840	406	1133	163
L23	R41	21	45	L23-R41	bFGF	1	1 cell	H9	Plate 4	middle	331	47	115	0	385	221	5685	44	3029	907	190	3244	429	1526	205
L23	R42	21	47	L23-R42	bFGF	1	1 cell	H9	Plate 4	middle	314	23	20	0	303	173	713	16	1451	579	89	2923	503	1590	166
L23	R43	21	26	L23-R43	bFGF	1	1 cell	H9	Plate 4	middle	0	18	0	0	2	1	146	18	146	41	10	2258	440	794	95
L23	R44	21	28	L23-R44	bFGF	1	1 cell	H9	Plate 4	middle	6	0	0	0	2	14	112	1	49	9	2	2662	417	1121	237
L23	R45	21	30	L23-R45	bFGF	1	1 cell	H9	Plate 4	middle	3	1	0	0	2	1	15	0	21	4	2	2213	367	1099	199
L23	R46	21	32	L23-R46	bFGF	1	1 cell	H9	Plate 4	middle	3	29	0	0	3	19	107	8	152	39	29	1517	311	620	76
L23	R47	21	34	L23-R47	bFGF	1	1 cell	H9	Plate 4	middle	7	40	0	0	6	23	134	12	264	76	42	2941	370	1351	288
L23	R48	21	36	L23-R48	bFGF	1	1 cell	H9	Plate 4	middle	674	3	1	0	581	440	4027	76	3593	1827	44	2783	407	1211	216
L23	R49	21	38	L23-R49	bFGF	1	1 cell	H9	Plate 4	middle	9	78	0	0	5	31	388	34	445	127	58	2987	469	1457	45
L23	R50	21	40	L23-R50	bFGF	1	1 cell	H9	Plate 4	middle	172	45	17	0	531	287	2334	33	2465	844	243	2431	298	964	148
L23	R51	21	42	L23-R51	bFGF	1	1 cell	H9	Plate 4	middle	7	25	64	0	96	190	905	6	1107	99	70	2523	371	1330	226
L23	R52	21	44	L23-R52	bFGF	1	1 cell	H9	Plate 4	middle	149	0	20	0	92	114	872	28	1303	475	52	1445	290	833	104
L23	R53	21	46	L23-R53	bFGF	1	1 cell	H9	Plate 4	middle	3	40	0	0	6	24	323	26	512	232	62	3275	405	769	188
L23	R54	21	48	L23-R54	bFGF	1	1 cell	H9	Plate 4	side	519	102	226	0	322	272	6084	28	2939	2105	376	3340	512	1271	190
L24	R01	23	1	L24-R01	bFGF	1	1 cell	H9	Plate 3	side	6	0	0	0	4	2	39	0	28	2	0	436	69	366	166
L24	R03	23	3	L24-R03	bFGF	1	1 cell	H9	Plate 3	middle	9	3	0	0	0	5	96	7	106	45	9	435	52	261	53
L24	R04	23	5	L24-R04	bFGF	1	1 cell	H9	Plate 3	middle	6	2	0	0	2	1	17	1	38	30	1	287	67	254	81
L24	R05	23	7	L24-R05	bFGF	1	1 cell	H9	Plate 3	middle	7	0	0	0	1	4	82	1	28	18	2	407	76	307	117
L24	R06	23	9	L24-R06	bFGF	2	2 cells	H9	Plate 3	middle	32	2	1	20	2	17	147	5	137	139	13	369	67	333	150
L24	R07	23	11	L24-R07	bFGF	8	8 cells	H9	Plate 3	middle	277	19	68	0	115	465	2642	52	2315	1117	168	559	78	296	185
L24	R08	23	13	L24-R08	bFGF	8	8 cells	H9	Plate 3	middle	163	17	13	0	40	93	1036	41	1095	1060	85	350	84	301	67
L24	R09	23	15	L24-R09	bFGF	2	2 cells	H9	Plate 3	middle	31	3	0	0	2	8	139	4	74	44	7	342	65	183	89
L24	R10	23	17	L24-R10	bFGF	1	1 cell	H9	Plate 3	middle	116	9	12	0	85	55	1758	10	437	685	59	438	76	349	56
L24	R11	23	19	L24-R11	bFGF	1	1 cell	H9	Plate 3	middle	137	14	0	0	79	115	1729	34	1005	527	52	600	93	308	94
L24	R13	23	21	L24-R13	bFGF	1	1 cell	H9	Plate 3	middle	180	7	15	0	66	40	1567	12	420	341	39	617	105	226	149
L24	R14	23	23	L24-R14	bFGF	1	1 cell	H9	Plate 3	middle	15	0	0	0	2	9	216	1	85	38	4	380	88	319	119
L24	R16	23	2	L24-R16	bFGF	1	1 cell	H9	Plate 3	middle	2	1	0	0	0	4	60	0	29	28	3	416	70	284	110
L24	R17	23	4	L24-R17	bFGF	1	1 cell	H9	Plate 3	middle	14	3	0	0	18	31	155	9	157	83	18	406	87	231	144
L24	R18	23	6	L24-R18	bFGF	1	1 cell	H9	Plate 3	middle	10	1	0	0	1	3	78	0	23	10	3	436	120	338	169
L24	R19	23	8	L24-R19	bFGF	1	1 cell	H9	Plate 3	middle	49	3	0	4	2	8	109	0	75	30	13	408	92	268	154
L24	R21	23	10	L24-R21	bFGF	4	4 cells	H9	Plate 3	middle	3	4	0	0	3	22	202	11	140	79	31	410	86	217	84
L24	R22	23	12	L24-R22	bFGF	16	16 cells	H9	Plate 3	middle	718	27	0	17	99	253	3702	55	1955	1813	281	352	82	121	89
L24	R23	23	14	L24-R23	bFGF	4	4 cells	H9	Plate 3	middle	4	5	0	0	0	13	194	8	18	54	22	425	94	348	189
L24	R26	23	16	L24-R26	bFGF	2	2 cells	H9	Plate 3	middle	136	2	13	10	136	44	954	19	752	341	5	415	70	264	96
L24	R27	23	18	L24-R27	bFGF	1	1 cell	H9	Plate 3	middle	68	4	0	0	22	41	714	3	416	193	38	415	96	301	84
L24	R28	23	20	L24-R28	bFGF	1	1 cell	H9	Plate 3	middle	80	1	0	0	87	29	612	8	227	501	63	413	42	264	105
L24	R29	23	22	L24-R29	bFGF	1	1 cell	H9	Plate 3	middle	4	1	0	0	1	20	186	1	89	38	15	401	83	188	70
L24	R30	23	24	L24-R30	bFGF	1	1 cell	H9	Plate 3	side	96	7	5	0	30	58	1415	13	386	387	42	388	69	283	109
L24	R31	23	25	L24-R31	bFGF	1	1 cell	H9	Plate 4	side	2	0	0	0	0	1	13	0	14	3	6	587	92	208	20
L24	R32	23	27	L24-R32	bFGF	1	1 cell	H9	Plate 4	middle	0	1	0	0	0	6	17	8	20	27	1	187	52	208	59
L24	R33	23	29	L24-R33	bFGF	1	1 cell	H9	Plate 4	middle	26	0	0	0	19	9	100	12	90	36	7	398	80	0	149
L24	R34	23	31	L24-R34	bFGF	1	1 cell	H9	Plate 4	middle	0	3	0	0	0	2	43	5	32	26	2	250	76	207	47
L24	R35	23	33	L24-R35	bFGF	1	1 cell	H9	Plate 4	middle	9	6	0	0	0	6	76	12	66	93	14	455	69	288	98
L24	R36	23	35	L24-R36	bFGF	1	1 cell	H9	Plate 4	middle	27	0	0	3	4	64	356	10	170	128	25	489	87	368	265
L24	R37	23	37	L24-R37	bFGF	1	1 cell	H9	Plate 4	middle	2	0	0	0	5	4	144	6	81	54	3	309	43	218	101
L24	R38	23	39	L24-R38	bFGF	1	1 cell	H9	Plate 4	middle	201	3	13	0	4	17	1157	23	313	691	59	446	82	356	140
L24	R39	23	41	L24-R39	bFGF	1	1 cell	H9	Plate 4	middle	0	4	0	0	2	3	43	2	86	51	4	471	74	378	136
L24	R40	23	43	L24-R40	bFGF	1	1 cell	H9	Plate 4	middle	24	7	4	0	0	47	572	12	410	137	21	507	72	285	115
L24	R41	23	45	L24-R41	bFGF	1	1 cell	H9	Plate 4	middle	3	0	0	0	0	17	84	3	85	31	3	372	72	206	207
L24	R42	23	47	L24-R42	bFGF	1	1 cell	H9	Plate 4	middle	36	4	0	0	1	29	76	8	151	86	4	590	102	381	93
L24	R43	23	26	L24-R43	bFGF	1	1 cell	H9	Plate 4	middle	0	3	0	0	0	8	95	8	54	48	14	495	84	205	100
L24	R44	23	28	L24-R44	bFGF	1	1 cell	H9	Plate 4	middle	4	0	0	0	0	1	59	4	18	23	1	318	57	150	93
L24	R45	23	30	L24-R45	bFGF	1	1 cell	H9	Plate 4	middle	7	0	0	0	0	8	19	1	30	9	2	356	66	213	66
L24	R46	23	32	L24-R46	bFGF	1	1 cell	H9	Plate 4	middle	5	3	0	0	0	10	43	3	45	29	2	519	63	344	110
L24	R47	23	34	L24-R47	bFGF	1	1 cell	H9	Plate 4	middle	2	6	0	0	1	21	47	7	61	38	15	497	72	316	142
L24	R48	23	36	L24-R48	bFGF	1	1 cell	H9	Plate 4	middle	3	5	0	0	0	6	89	0	69	30	2	525	95	334	106
L24	R49	23	38	L24-R49	bFGF	1	1 cell	H9	Plate 4	middle	2	1	0	0	0	3	206	4	138	59	21	234	25	127	18
L24	R50	23	40	L24-R50	bFGF	1	1 cell	H9	Plate 4	middle	16	0	0	0	0	3	80	8	49	29	7	336	76	242	146
L24	R51	23	42	L24-R51	bFGF	1	1 cell	H9	Plate 4	middle	3	0	0	0	7	15	119	1	52	12	0	508	60	317	119
L24	R52	23	44	L24-R52	bFGF	1	1 cell	H9	Plate 4	middle	0	0	0	0	1	6	16	0	18	6	0	263	63	223	110
L24	R53	23	46	L24-R53	bFGF	1	1 cell	H9	Plate 4	middle	6	4	0	0	0	26	85	8	114	64	16	530	102	339	119
L24	R54	23	48	L24-R54	bFGF	1	1 cell	H9	Plate 4	side	2	0	0	0	1	2	50	0	16	13	0	382	89	316	163
L25	R01	25	1	L25-R01	no cells	0	0 cell	no cells	Plate 3	side	9	0	0	0	0	2	65	0	80	15	1	2287	208	1069	287
L25	R03	25	3	L25-R03	no cells	0	0 cell	no cells	Plate 3	middle	0	0	0	0	0	5	24	1	23	7	1	1945	150	728	136
L25	R04	25	5	L25-R04	bFGF	1	1 cell	H9	Plate 3	middle	7	0	0	0	1	4	24	0	25	10	1	1766	221	781	130
L25	R05	25	7	L25-R05	bFGF	1	1 cell	H9	Plate 3	middle	18	2	0	0	2	9	132	0	76	29	4	2426	192	863	160
L25	R06	25	9	L25-R06	bFGF	1	1 cell	H9	Plate 3	middle	9	0	0	0	0	17	129	10	141	32	32	2212	174	726	246
L25	R07	25	11	L25-R07	bFGF	1	1 cell	H9	Plate 3	middle	4	0	0	0	2	25	277	3	168	70	6	2884	346	922	261
L25	R08	25	13	L25-R08	bFGF	2	2 cells	H9	Plate 3	middle	42	2	0	0	1	22	343	2	210	105	53	2025	203	934	191
L25	R09	25	15	L25-R09	bFGF	8	8 cells	H9	Plate 3	middle	225	13	31	2	129	102	2777	49	1540	684	171	1291	102	276	71
L25	R10	25	17	L25-R10	bFGF	8	8 cells	H9	Plate 3	middle	747	67	0	5	38	222	2159	96	1906	975	185	2375	203	916	190
L25	R11	25	19	L25-R11	bFGF	2	2 cells	H9	Plate 3	middle	407	41	21	0	286	176	4387	68	3014	1075	152	2510	270	961	173
L25	R13	25	21	L25-R13	bFGF	1	1 cell	H9	Plate 3	middle	149	9	42	0	453	236	1567	16	1035	409	93	2712	187	644	273
L25	R14	25	23	L25-R14	bFGF	1	1 cell	H9	Plate 3	middle	67	11	1	0	5	30	476	4	373	182	38	1820	208	849	185
L25	R16	25	2	L25-R16	no cells	0	0 cell	no cells	Plate 3	middle	1	0	0	0	2	8	70	0	34	8	1	2244	217	1106	248
L25	R17	25	4	L25-R17	bFGF	1	1 cell	H9	Plate 3	middle	9	0	0	0	2	10	113	1	42	14	5	3609	234	984	267
L25	R18	25	6	L25-R18	bFGF	1	1 cell	H9	Plate 3	middle	215	6	25	0	3	84	3043	7	1049	445	78	2537	317	849	269
L25	R19	25	8	L25-R19	bFGF	1	1 cell	H9	Plate 3	middle	30	20	0	0	1	16	254	3	141	56	38	2980	199	805	170
L25	R21	25	10	L25-R21	bFGF	1	1 cell	H9	Plate 3	middle	11	31	0	0	3	25	299	19	358	122	47	1969	247	783	182
L25	R22	25	12	L25-R22	bFGF	1	1 cell	H9	Plate 3	middle	25	1	1	0	3	18	409	8	317	46	46	2269	255	303	186
L25	R23	25	14	L25-R23	bFGF	4	4 cells	H9	Plate 3	middle	186	34	1	0	0	70	1244	49	67	710	106	2122	301	858	336
L25	R26	25	16	L25-R26	bFGF	16	16 cells	H9	Plate 3	middle	1456	84	87	0	58	354	5347	156	4493	2705	118	1858	210	801	170
L25	R27	25	18	L25-R27	bFGF	4	4 cells	H9	Plate 3	middle	164	80	56	0	157	157	2791	72	1674	650	204	2250	238	888	96
L25	R28	25	20	L25-R28	bFGF	2	2 cells	H9	Plate 3	middle	183	32	16	0	92	39	875	64	1066	884	207	1645	157	722	79
L25	R29	25	22	L25-R29	bFGF	1	1 cell	H9	Plate 3	middle	11	1	0	0	5	9	156	0	106	25	3	1093	86	336	110
L25	R30	25	24	L25-R30	bFGF	1	1 cell	H9	Plate 3	side	78	25	0	0	3	31	472	18	444	163	14	2200	249	968	195
L25	R31	25	25	L25-R31	bFGF	1	1 cell	H9	Plate 4	side	0	0	0	0	0	5	38	0	17	0	1	2374	305	1066	128
L25	R32	25	27	L25-R32	bFGF	1	1 cell	H9	Plate 4	middle	6	1	0	0	0	3	13	0	11	1	0	1082	106	535	70
L25	R33	25	29	L25-R33	bFGF	1	1 cell	H9	Plate 4	middle	0	0	0	0	1	4	39	0	13	4	1	1661	240	1	83
L25	R34	25	31	L25-R34	bFGF	1	1 cell	H9	Plate 4	middle	1	0	0	0	0	0	94	1	23	4	10	1647	148	328	33
L25	R35	25	33	L25-R35	bFGF	1	1 cell	H9	Plate 4	middle	32	6	0	0	0	7	257	19	227	32	32	2306	218	953	194
L25	R36	25	35	L25-R36	bFGF	1	1 cell	H9	Plate 4	middle	1	6	0	0	2	26	132	22	83	75	14	2759	315	1079	408
L25	R37	25	37	L25-R37	bFGF	1	1 cell	H9	Plate 4	middle	16	2	0	0	0	8	142	14	106	56	20	1472	118	396	116
L25	R38	25	39	L25-R38	bFGF	1	1 cell	H9	Plate 4	middle	5	34	0	0	2	23	246	27	389	172	81	2490	308	976	69
L25	R39	25	41	L25-R39	bFGF	1	1 cell	H9	Plate 4	middle	112	10	26	0	3	35	235	14	739	83	27	2296	203	1119	192
L25	R40	25	43	L25-R40	bFGF	1	1 cell	H9	Plate 4	middle	146	0	1	0	1	32	1076	20	524	373	36	2662	236	779	158
L25	R41	25	45	L25-R41	bFGF	1	1 cell	H9	Plate 4	middle	151	6	17	0	2	34	958	11	1345	276	40	1559	75	448	105
L25	R42	25	47	L25-R42	bFGF	1	1 cell	H9	Plate 4	middle	60	24	0	0	0	61	157	10	527	289	66	2480	263	1032	224
L25	R43	25	26	L25-R43	bFGF	1	1 cell	H9	Plate 4	middle	3	5	0	0	0	6	48	6	92	14	2	2732	211	726	141
L25	R44	25	28	L25-R44	bFGF	1	1 cell	H9	Plate 4	middle	24	0	0	0	0	1	40	0	10	4	0	1406	144	442	62
L25	R45	25	30	L25-R45	bFGF	1	1 cell	H9	Plate 4	middle	2	0	0	0	0	1	6	1	6	1	0	1619	161	422	93
L25	R46	25	32	L25-R46	bFGF	1	1 cell	H9	Plate 4	middle	2	28	0	0	3	15	185	21	307	71	27	2445	253	857	185
L25	R47	25	34	L25-R47	bFGF	1	1 cell	H9	Plate 4	middle	161	17	0	14	21	30	140	5	280	195	40	3244	256	934	273
L25	R48	25	36	L25-R48	bFGF	1	1 cell	H9	Plate 4	middle	1	25	0	0	0	24	155	10	191	95	3	2232	226	748	256
L25	R49	25	38	L25-R49	bFGF	1	1 cell	H9	Plate 4	middle	1	5	0	0	0	20	281	1	191	40	4	1984	151	765	26
L25	R50	25	40	L25-R50	bFGF	1	1 cell	H9	Plate 4	middle	33	28	0	0	0	34	361	14	514	202	49	2471	207	989	290
L25	R51	25	42	L25-R51	bFGF	1	1 cell	H9	Plate 4	middle	122	5	0	0	15	50	2330	33	844	574	63	1845	219	1181	169
L25	R52	25	44	L25-R52	bFGF	1	1 cell	H9	Plate 4	middle	32	1	0	0	3	25	87	10	205	29	26	1916	143	524	147
L25	R53	25	46	L25-R53	bFGF	1	1 cell	H9	Plate 4	middle	73	28	23	0	63	95	485	12	725	305	5	2395	189	819	187
L25	R54	25	48	L25-R54	bFGF	1	1 cell	H9	Plate 4	side	2	18	0	0	1	23	175	5	260	51	14	1651	260	880	212
L26	R01	27	1	L26-R01	no cells	0	0 cell	no cells	Plate 3	side	2	0	0	0	0	9	82	0	80	14	5	2279	276	1451	361
L26	R03	27	3	L26-R03	no cells	0	0 cell	no cells	Plate 3	middle	2	0	0	0	0	5	38	1	18	9	3	1987	297	1560	183
L26	R04	27	5	L26-R04	bFGF	1	1 cell	H9	Plate 3	middle	9	0	0	0	1	3	27	2	22	11	7	1647	277	1064	158
L26	R05	27	7	L26-R05	bFGF	1	1 cell	H9	Plate 3	middle	27	15	0	0	2	39	289	23	252	151	26	2330	374	1400	358
L26	R06	27	9	L26-R06	bFGF	1	1 cell	H9	Plate 3	middle	36	20	0	0	3	24	202	24	323	82	14	1754	352	1398	281
L26	R07	27	11	L26-R07	bFGF	1	1 cell	H9	Plate 3	middle	10	56	0	4	2	63	475	37	406	53	99	2446	443	1479	310
L26	R08	27	13	L26-R08	bFGF	1	1 cell	H9	Plate 3	middle	22	4	1	0	0	13	98	0	132	28	25	1502	293	1235	284
L26	R09	27	15	L26-R09	bFGF	1	1 cell	H9	Plate 3	middle	63	25	0	1	1	25	345	28	288	124	45	1682	274	1110	208
L26	R10	27	17	L26-R10	bFGF	2	2 cells	H9	Plate 3	middle	185	17	26	1	3	101	765	22	662	365	120	1946	369	1345	170
L26	R11	27	19	L26-R11	bFGF	8	8 cells	H9	Plate 3	middle	312	111	1	2	484	416	4944	154	3564	2209	416	1878	323	1260	209
L26	R13	27	21	L26-R13	bFGF	8	8 cells	H9	Plate 3	middle	1199	78	73	4736	375	981	10529	166	4620	4134	800	1862	333	882	293
L26	R14	27	23	L26-R14	bFGF	2	2 cells	H9	Plate 3	middle	601	104	56	1	96	476	4257	40	1888	744	187	2499	349	1137	148
L26	R16	27	2	L26-R16	no cells	0	0 cell	no cells	Plate 3	middle	6	1	0	1	3	10	72	1	29	33	3	1759	359	1465	257
L26	R17	27	4	L26-R17	bFGF	1	1 cell	H9	Plate 3	middle	30	35	0	0	1	35	238	20	245	93	51	2557	325	1120	372
L26	R18	27	6	L26-R18	bFGF	1	1 cell	H9	Plate 3	middle	15	1	0	0	1	11	204	0	74	10	4	2251	407	1346	279
L26	R19	27	8	L26-R19	bFGF	1	1 cell	H9	Plate 3	middle	40	3	0	3	2	50	251	4	240	59	15	2011	386	1522	467
L26	R21	27	10	L26-R21	bFGF	1	1 cell	H9	Plate 3	middle	11	0	1	0	1	26	369	18	167	76	46	2088	257	1004	248
L26	R22	27	12	L26-R22	bFGF	1	1 cell	H9	Plate 3	middle	19	3	0	0	1	40	236	0	128	36	9	2271	420	569	340
L26	R23	27	14	L26-R23	bFGF	1	1 cell	H9	Plate 3	middle	9	127	2	0	0	36	425	27	32	151	33	2550	450	1318	425
L26	R26	27	16	L26-R26	bFGF	1	1 cell	H9	Plate 3	middle	115	2	27	8	4	67	581	7	818	223	16	1556	223	1292	409
L26	R27	27	18	L26-R27	bFGF	4	4 cells	H9	Plate 3	middle	236	39	30	0	3	224	1175	43	722	463	63	1705	348	1528	216
L26	R28	27	20	L26-R28	bFGF	16	16 cells	H9	Plate 3	middle	1850	167	40	1	207	859	6037	300	4361	3547	1531	2113	192	1155	161
L26	R29	27	22	L26-R29	bFGF	4	4 cells	H9	Plate 3	middle	883	81	61	11	370	339	5029	86	3594	1504	426	2008	305	1040	251
L26	R30	27	24	L26-R30	bFGF	2	2 cells	H9	Plate 3	side	271	48	0	1	2	109	969	40	1017	493	201	2513	347	1238	443
L26	R31	27	25	L26-R31	bFGF	1	1 cell	H9	Plate 4	side	74	1	0	0	24	116	1122	6	331	651	76	1847	299	1335	34
L26	R32	27	27	L26-R32	bFGF	1	1 cell	H9	Plate 4	middle	1	0	0	0	0	4	15	0	27	4	1	1201	207	432	86
L26	R33	27	29	L26-R33	bFGF	1	1 cell	H9	Plate 4	middle	1	0	0	0	0	2	46	2	14	8	1	1108	222	3	90
L26	R34	27	31	L26-R34	bFGF	1	1 cell	H9	Plate 4	middle	28	40	0	1	1	41	354	21	293	197	24	1758	301	1496	293
L26	R35	27	33	L26-R35	bFGF	1	1 cell	H9	Plate 4	middle	153	0	0	1	13	97	789	11	215	525	13	1958	404	1315	292
L26	R36	27	35	L26-R36	bFGF	1	1 cell	H9	Plate 4	middle	6	0	1	0	2	5	100	0	17	15	4	1718	462	1277	344
L26	R37	27	37	L26-R37	bFGF	1	1 cell	H9	Plate 4	middle	3	11	0	1	1	24	295	17	253	112	38	1779	286	1031	276
L26	R38	27	39	L26-R38	bFGF	1	1 cell	H9	Plate 4	middle	167	0	0	2	1	71	926	17	501	178	92	2403	418	1257	309
L26	R39	27	41	L26-R39	bFGF	1	1 cell	H9	Plate 4	middle	144	2	0	0	1	85	537	3	172	940	72	2239	417	1352	305
L26	R40	27	43	L26-R40	bFGF	1	1 cell	H9	Plate 4	middle	141	20	0	0	1	38	514	33	637	333	42	2072	248	914	284
L26	R41	27	45	L26-R41	bFGF	1	1 cell	H9	Plate 4	middle	4	45	0	1	1	44	346	21	406	157	70	2265	322	1050	361
L26	R42	27	47	L26-R42	bFGF	1	1 cell	H9	Plate 4	middle	3	51	0	0	3	42	70	13	370	70	18	2293	441	1506	400
L26	R43	27	26	L26-R43	bFGF	1	1 cell	H9	Plate 4	middle	99	0	1	1	0	23	197	0	67	8	0	1949	358	952	210
L26	R44	27	28	L26-R44	bFGF	1	1 cell	H9	Plate 4	middle	19	5	0	1	1	16	121	1	22	17	2	1341	283	727	126
L26	R45	27	30	L26-R45	bFGF	1	1 cell	H9	Plate 4	middle	9	15	0	0	0	26	358	0	151	82	34	1592	319	963	161
L26	R46	27	32	L26-R46	bFGF	1	1 cell	H9	Plate 4	middle	3	0	0	2	0	6	44	0	25	16	2	2714	357	1470	327
L26	R47	27	34	L26-R47	bFGF	1	1 cell	H9	Plate 4	middle	3	1	0	1	0	10	43	0	44	11	2	1784	277	1260	217
L26	R48	27	36	L26-R48	bFGF	1	1 cell	H9	Plate 4	middle	60	6	0	0	30	45	463	6	255	442	32	2798	321	1436	435
L26	R49	27	38	L26-R49	bFGF	1	1 cell	H9	Plate 4	middle	1	29	1	5	1	26	170	16	232	87	34	2157	353	1278	58
L26	R50	27	40	L26-R50	bFGF	1	1 cell	H9	Plate 4	middle	33	15	0	5	1	24	260	3	281	157	31	1972	307	1200	248
L26	R51	27	42	L26-R51	bFGF	1	1 cell	H9	Plate 4	middle	83	14	0	0	10	181	1311	35	978	232	77	1874	314	1431	313
L26	R52	27	44	L26-R52	bFGF	1	1 cell	H9	Plate 4	middle	5	14	0	0	0	30	91	7	253	62	17	1321	230	782	253
L26	R53	27	46	L26-R53	bFGF	1	1 cell	H9	Plate 4	middle	8	26	0	1	19	70	304	20	473	221	46	2285	320	1163	366
L26	R54	27	48	L26-R54	bFGF	1	1 cell	H9	Plate 4	side	36	0	0	0	1	22	128	1	41	12	4	2232	306	1226	409
L27	R01	29	1	L27-R01	bFGF	1	1 cell	H9	Plate 3	side	4	0	0	0	1	6	61	2	47	7	1	2192	266	1508	304
L27	R03	29	3	L27-R03	bFGF	1	1 cell	H9	Plate 3	middle	73	9	0	0	0	12	259	6	144	137	19	2727	211	811	156
L27	R04	29	5	L27-R04	bFGF	1	1 cell	H9	Plate 3	middle	2	1	0	0	0	6	19	0	17	11	1	2147	307	1007	126
L27	R05	29	7	L27-R05	bFGF	1	1 cell	H9	Plate 3	middle	110	2	0	0	0	23	720	8	108	484	9	2504	232	880	258
L27	R06	29	9	L27-R06	bFGF	1	1 cell	H9	Plate 3	middle	16	7	0	0	1	35	273	7	181	184	31	2554	291	1174	196
L27	R07	29	11	L27-R07	bFGF	1	1 cell	H9	Plate 3	middle	3	17	0	0	3	27	270	19	218	29	39	3235	381	1354	407
L27	R08	29	13	L27-R08	bFGF	1	1 cell	H9	Plate 3	middle	12	11	1	0	0	10	95	7	142	34	2	1886	241	1127	206
L27	R09	29	15	L27-R09	bFGF	1	1 cell	H9	Plate 3	middle	50	1	0	0	1	3	206	10	212	73	34	1381	216	589	126
L27	R10	29	17	L27-R10	bFGF	1	1 cell	H9	Plate 3	middle	63	26	0	0	2	55	453	11	152	185	19	2619	382	1139	125
L27	R11	29	19	L27-R11	bFGF	1	1 cell	H9	Plate 3	middle	80	41	1	0	4	36	407	43	456	113	29	3544	303	1167	355
L27	R13	29	21	L27-R13	bFGF	2	2 cells	H9	Plate 3	middle	76	0	1	4	1	22	297	28	163	87	20	2109	320	1000	283
L27	R14	29	23	L27-R14	bFGF	8	8 cells	H9	Plate 3	middle	1135	50	132	0	411	430	6877	169	3186	2459	685	2061	287	1008	137
L27	R16	29	2	L27-R16	bFGF	1	1 cell	H9	Plate 3	middle	2	0	0	0	1	5	34	0	33	17	3	1882	255	1021	331
L27	R17	29	4	L27-R17	bFGF	1	1 cell	H9	Plate 3	middle	14	0	0	0	1	4	99	0	43	19	1	2517	299	1020	225
L27	R18	29	6	L27-R18	bFGF	1	1 cell	H9	Plate 3	middle	18	1	0	0	0	7	109	1	54	16	4	2685	339	1221	319
L27	R19	29	8	L27-R19	bFGF	1	1 cell	H9	Plate 3	middle	255	7	0	0	0	30	684	11	403	667	74	2364	282	701	239
L27	R21	29	10	L27-R21	bFGF	1	1 cell	H9	Plate 3	middle	27	24	0	0	0	14	255	11	220	80	33	2433	343	1128	247
L27	R22	29	12	L27-R22	bFGF	1	1 cell	H9	Plate 3	middle	22	8	0	1	2	37	250	4	185	145	5	3050	396	392	234
L27	R23	29	14	L27-R23	bFGF	1	1 cell	H9	Plate 3	middle	76	35	0	0	3	20	434	19	38	198	39	3435	300	1046	375
L27	R26	29	16	L27-R26	bFGF	1	1 cell	H9	Plate 3	middle	16	0	1	0	2	7	156	2	108	23	2	2226	334	911	287
L27	R27	29	18	L27-R27	bFGF	1	1 cell	H9	Plate 3	middle	77	16	2	0	1	18	327	12	214	53	22	2839	294	1415	222
L27	R28	29	20	L27-R28	bFGF	1	1 cell	H9	Plate 3	middle	160	2	21	0	2	97	973	37	780	650	206	2678	171	944	307
L27	R29	29	22	L27-R29	bFGF	4	4 cells	H9	Plate 3	middle	239	58	17	0	1	67	791	44	812	324	85	2510	219	777	236
L27	R30	29	24	L27-R30	bFGF	16	16 cells	H9	Plate 3	side	1533	245	137	28	221	513	7852	242	6118	4262	808	2557	242	1083	161
L27	R31	29	25	L27-R31	bFGF	1	1 cell	H9	Plate 4	side	3	0	1	0	0	5	29	0	10	9	2	3220	274	919	50
L27	R32	29	27	L27-R32	bFGF	1	1 cell	H9	Plate 4	middle	1	0	0	0	0	1	9	0	9	1	0	1624	141	551	61
L27	R33	29	29	L27-R33	bFGF	1	1 cell	H9	Plate 4	middle	3	15	1	0	0	2	55	0	108	7	10	1459	263	1	87
L27	R34	29	31	L27-R34	bFGF	1	1 cell	H9	Plate 4	middle	9	0	0	0	1	5	111	0	51	19	46	2292	244	1356	310
L27	R35	29	33	L27-R35	bFGF	1	1 cell	H9	Plate 4	middle	27	10	0	0	1	9	101	15	152	46	3	2353	254	1206	236
L27	R36	29	35	L27-R36	bFGF	1	1 cell	H9	Plate 4	middle	73	32	0	0	34	28	241	15	163	196	23	2552	356	1608	290
L27	R37	29	37	L27-R37	bFGF	1	1 cell	H9	Plate 4	middle	8	0	0	0	1	10	96	0	40	37	13	1726	156	701	222
L27	R38	29	39	L27-R38	bFGF	1	1 cell	H9	Plate 4	middle	259	18	0	0	2	99	1446	18	875	432	175	2726	379	1294	221
L27	R39	29	41	L27-R39	bFGF	1	1 cell	H9	Plate 4	middle	340	19	0	0	16	60	673	29	692	629	144	2286	297	1362	288
L27	R40	29	43	L27-R40	bFGF	1	1 cell	H9	Plate 4	middle	32	20	0	0	3	10	168	15	218	55	20	2896	246	1044	250
L27	R41	29	45	L27-R41	bFGF	1	1 cell	H9	Plate 4	middle	31	4	0	0	2	27	360	4	356	80	15	2145	226	817	213
L27	R42	29	47	L27-R42	bFGF	1	1 cell	H9	Plate 4	middle	58	13	0	0	0	55	161	8	257	219	19	2292	346	1362	194
L27	R43	29	26	L27-R43	bFGF	1	1 cell	H9	Plate 4	middle	2	0	0	0	0	2	17	0	9	6	1	2139	279	698	93
L27	R44	29	28	L27-R44	bFGF	1	1 cell	H9	Plate 4	middle	0	0	0	0	0	0	29	0	10	4	2	1381	135	333	41
L27	R45	29	30	L27-R45	bFGF	1	1 cell	H9	Plate 4	middle	36	0	0	0	0	7	232	8	124	90	34	2906	228	894	212
L27	R46	29	32	L27-R46	bFGF	1	1 cell	H9	Plate 4	middle	0	0	1	0	1	15	205	2	45	194	1	3306	329	918	278
L27	R47	29	34	L27-R47	bFGF	1	1 cell	H9	Plate 4	middle	40	37	1	0	2	2	96	29	313	141	59	2195	254	944	186
L27	R48	29	36	L27-R48	bFGF	1	1 cell	H9	Plate 4	middle	7	34	0	0	1	23	174	16	239	38	3	2593	313	922	312
L27	R49	29	38	L27-R49	bFGF	1	1 cell	H9	Plate 4	middle	16	12	0	0	0	28	278	8	318	88	28	2060	212	721	29
L27	R50	29	40	L27-R50	bFGF	1	1 cell	H9	Plate 4	middle	1	1	0	0	0	4	57	0	39	13	2	2215	253	1167	306
L27	R51	29	42	L27-R51	bFGF	1	1 cell	H9	Plate 4	middle	146	0	20	0	37	38	1054	18	413	222	117	2357	271	1200	224
L27	R52	29	44	L27-R52	bFGF	1	1 cell	H9	Plate 4	middle	1	9	0	0	0	15	81	16	193	39	19	1366	190	858	111
L27	R53	29	46	L27-R53	bFGF	1	1 cell	H9	Plate 4	middle	0	4	1	0	1	29	377	25	486	262	44	2100	272	1255	248
L27	R54	29	48	L27-R54	bFGF	1	1 cell	H9	Plate 4	side	96	0	1	0	1	16	1338	5	396	324	124	2346	256	882	265
L28	R01	31	1	L28-R01	fibroblast	2	2 cells	fibroblast	Plate 3	corner	26	0	0	0	0	2	14	0	27	1	0	1103	119	461	116
L28	R03	31	3	L28-R03	fibroblast	4	4 cells	fibroblast	Plate 3	middle	3	0	0	0	0	0	1	0	4	0	0	1089	47	262	45
L28	R04	31	5	L28-R04	fibroblast	8	8 cells	fibroblast	Plate 3	middle	40	7	0	0	0	2	5	3	38	23	16	1013	150	465	99
L28	R05	31	7	L28-R05	fibroblast	16	16 cells	fibroblast	Plate 3	middle	1908	26	0	0	0	75	67	24	257	68	17	2088	115	444	161
L28	R06	31	9	L28-R06	fibroblast	8	8 cells	fibroblast	Plate 3	middle	1421	19	0	0	0	63	45	14	156	41	8	1897	125	464	145
L28	R07	31	11	L28-R07	fibroblast	4	4 cells	fibroblast	Plate 3	middle	540	18	0	0	1	12	62	9	179	39	26	2248	204	743	182
L28	R08	31	13	L28-R08	fibroblast	2	2 cells	fibroblast	Plate 3	middle	76	5	0	0	0	9	19	4	62	0	17	1623	102	526	138
L28	R09	31	15	L28-R09	fibroblast	2	2 cells	fibroblast	Plate 3	middle	84	1	0	1	0	3	13	0	7	9	3	1331	49	188	58
L28	R10	31	17	L28-R10	fibroblast	1	1 cell	fibroblast	Plate 3	middle	177	0	0	0	0	2	19	0	13	5	1	1346	122	347	97
L28	R11	31	19	L28-R11	fibroblast	1	1 cell	fibroblast	Plate 3	middle	167	0	0	0	0	9	23	0	31	9	0	2093	136	616	184
L28	R13	31	21	L28-R13	fibroblast	1	1 cell	fibroblast	Plate 3	middle	117	0	0	0	0	6	23	0	20	7	1	2007	175	424	201
L28	R14	31	23	L28-R14	fibroblast	1	1 cell	fibroblast	Plate 3	corner	123	1	0	0	0	10	41	1	50	13	2	1704	132	508	201
L28	R16	31	2	L28-R16	fibroblast	2	2 cells	fibroblast	Plate 3	corner	2	0	0	0	0	2	8	1	10	3	0	1682	130	494	169
L28	R17	31	4	L28-R17	fibroblast	4	4 cells	fibroblast	Plate 3	middle	33	20	0	0	0	8	51	17	70	6	38	1453	120	331	116
L28	R18	31	6	L28-R18	fibroblast	8	8 cells	fibroblast	Plate 3	middle	2604	17	0	0	0	35	113	25	300	46	39	1614	138	574	150
L28	R19	31	8	L28-R19	fibroblast	16	16 cells	fibroblast	Plate 3	middle	9177	13	0	0	0	347	111	26	239	74	22	1455	157	467	139
L28	R21	31	10	L28-R21	fibroblast	8	8 cells	fibroblast	Plate 3	middle	3060	15	0	0	0	67	104	17	185	31	18	1168	137	506	51
L28	R22	31	12	L28-R22	fibroblast	4	4 cells	fibroblast	Plate 3	middle	782	15	0	0	0	33	62	25	194	38	26	1571	168	240	130
L28	R23	31	14	L28-R23	fibroblast	2	2 cells	fibroblast	Plate 3	middle	81	5	0	0	1	13	65	10	28	79	30	2182	139	513	188
L28	R26	31	16	L28-R26	fibroblast	2	2 cells	fibroblast	Plate 3	middle	315	17	0	0	0	17	48	6	174	38	3	1804	134	440	177
L28	R27	31	18	L28-R27	fibroblast	1	1 cell	fibroblast	Plate 3	middle	294	0	0	0	0	11	42	1	37	11	0	2088	138	604	101
L28	R28	31	20	L28-R28	fibroblast	1	1 cell	fibroblast	Plate 3	middle	139	2	0	0	0	6	8	0	35	6	2	1818	99	458	156
L28	R29	31	22	L28-R29	fibroblast	1	1 cell	fibroblast	Plate 3	middle	43	2	0	0	0	4	13	0	25	3	0	888	53	211	45
L28	R30	31	24	L28-R30	fibroblast	1	1 cell	fibroblast	Plate 3	corner	3124	5	0	0	0	62	69	2	77	9	4	1597	85	406	106
L28	R31	31	25	L28-R31	bFGF	1	1 cell	H9	Plate 4	corner	8	0	0	0	0	0	8	0	4	3	0	1701	111	449	30
L28	R32	31	27	L28-R32	bFGF	1	1 cell	H9	Plate 4	middle	5	0	0	0	0	1	0	0	4	0	0	838	76	183	34
L28	R33	31	29	L28-R33	bFGF	1	1 cell	H9	Plate 4	middle	8	0	1	0	0	1	3	0	5	2	0	820	95	1	63
L28	R34	31	31	L28-R34	bFGF	1	1 cell	H9	Plate 4	middle	12	0	0	1	0	8	73	0	86	12	14	1153	145	510	108
L28	R35	31	33	L28-R35	bFGF	1	1 cell	H9	Plate 4	middle	6	0	0	0	0	1	5	0	8	2	0	1892	131	520	199
L28	R36	31	35	L28-R36	bFGF	1	1 cell	H9	Plate 4	middle	9	0	0	0	0	1	12	0	5	2	1	2851	182	668	191
L28	R37	31	37	L28-R37	bFGF	1	1 cell	H9	Plate 4	middle	5	3	0	0	0	1	26	7	130	16	9	1201	51	184	63
L28	R38	31	39	L28-R38	bFGF	1	1 cell	H9	Plate 4	middle	19	2	0	0	0	21	127	7	164	23	18	2023	165	496	91
L28	R39	31	41	L28-R39	bFGF	1	1 cell	H9	Plate 4	middle	12	5	0	0	7	6	10	7	48	5	9	1575	141	733	176
L28	R40	31	43	L28-R40	bFGF	1	1 cell	H9	Plate 4	middle	17	2	0	0	0	9	116	1	96	105	10	1760	114	468	144
L28	R41	31	45	L28-R41	bFGF	1	1 cell	H9	Plate 4	middle	12	6	0	0	0	3	17	3	91	17	3	1518	93	268	117
L28	R42	31	47	L28-R42	bFGF	1	1 cell	H9	Plate 4	corner	13	0	0	1	0	7	27	7	102	31	25	2503	179	679	222
L28	R43	31	26	L28-R43	bFGF	1	1 cell	H9	Plate 4	corner	4	0	0	0	0	1	2	0	3	1	0	1092	113	263	73
L28	R44	31	28	L28-R44	bFGF	1	1 cell	H9	Plate 4	middle	6	0	0	0	0	2	4	0	3	0	0	652	56	93	21
L28	R45	31	30	L28-R45	bFGF	1	1 cell	H9	Plate 4	middle	5	0	0	0	0	1	1	0	2	0	0	1705	139	502	151
L28	R46	31	32	L28-R46	bFGF	1	1 cell	H9	Plate 4	middle	61	8	0	0	1	13	109	13	80	53	8	1576	164	461	54
L28	R47	31	34	L28-R47	bFGF	1	1 cell	H9	Plate 4	middle	29	0	0	0	0	14	18	6	76	37	9	2018	163	580	174
L28	R48	31	36	L28-R48	bFGF	1	1 cell	H9	Plate 4	middle	104	0	0	0	28	68	1091	17	895	786	18	2124	147	567	130
L28	R49	31	38	L28-R49	bFGF	1	1 cell	H9	Plate 4	middle	17	3	0	0	0	9	92	8	145	28	8	1419	82	407	8
L28	R50	31	40	L28-R50	bFGF	1	1 cell	H9	Plate 4	middle	19	13	0	182	0	18	77	3	61	43	1	1629	110	452	182
L28	R51	31	42	L28-R51	bFGF	1	1 cell	H9	Plate 4	middle	26	11	0	0	2	14	261	2	216	14	8	1551	115	607	142
L28	R52	31	44	L28-R52	bFGF	1	1 cell	H9	Plate 4	middle	8	1	0	0	0	7	27	7	60	27	8	1152	106	378	93
L28	R53	31	46	L28-R53	bFGF	1	1 cell	H9	Plate 4	middle	185	0	0	0	0	75	453	17	701	570	29	1944	117	474	179
L28	R54	31	48	L28-R54	bFGF	1	1 cell	H9	Plate 4	corner	29	0	0	0	0	4	47	0	76	14	11	1190	19	189	21
L29	R01	18	1	L29-R01	bFGF	8	8 cells	H9	Plate 3	corner	170	11	31	0	1	157	1831	80	1803	855	167	1501	132	624	190
L29	R03	18	3	L29-R03	bFGF	8	8 cells	H9	Plate 3	middle	123	40	0	0	81	152	914	39	1085	313	64	1541	104	433	54
L29	R04	18	5	L29-R04	bFGF	2	2 cells	H9	Plate 3	middle	13	3	1	0	2	8	41	0	62	31	3	1057	131	597	118
L29	R05	18	7	L29-R05	bFGF	1	1 cell	H9	Plate 3	middle	49	7	1	0	3	10	129	12	139	34	6	1414	106	549	130
L29	R06	18	9	L29-R06	bFGF	1	1 cell	H9	Plate 3	middle	11	9	1	0	4	12	105	7	157	44	16	1223	129	625	150
L29	R07	18	11	L29-R07	bFGF	1	1 cell	H9	Plate 3	middle	53	9	2	0	8	34	357	6	157	95	15	1786	175	564	175
L29	R08	18	13	L29-R08	bFGF	1	1 cell	H9	Plate 3	middle	41	15	0	0	2	16	94	11	130	95	17	1359	94	546	103
L29	R09	18	15	L29-R09	bFGF	1	1 cell	H9	Plate 3	middle	139	0	8	0	162	211	1301	27	883	556	61	949	93	363	86
L29	R10	18	17	L29-R10	bFGF	1	1 cell	H9	Plate 3	middle	189	21	0	0	157	115	1701	37	662	1016	77	1253	159	541	74
L29	R11	18	19	L29-R11	bFGF	1	1 cell	H9	Plate 3	middle	67	10	2	0	2	21	208	9	204	56	6	1624	141	802	171
L29	R13	18	21	L29-R13	bFGF	1	1 cell	H9	Plate 3	middle	168	9	1	1	146	252	1728	20	1219	802	30	1238	114	498	96
L29	R14	18	23	L29-R14	bFGF	1	1 cell	H9	Plate 3	corner	94	19	19	0	234	99	2088	22	1105	996	73	1216	141	624	160
L29	R16	18	2	L29-R16	bFGF	16	16 cells	H9	Plate 3	corner	374	48	38	0	253	254	1864	46	1122	1953	213	1490	120	607	80
L29	R17	18	4	L29-R17	bFGF	4	4 cells	H9	Plate 3	middle	38	8	0	0	1	17	145	19	199	124	24	1952	162	568	195
L29	R18	18	6	L29-R18	bFGF	2	2 cells	H9	Plate 3	middle	36	26	0	0	2	15	213	7	260	24	19	1479	156	544	115
L29	R19	18	8	L29-R19	bFGF	1	1 cell	H9	Plate 3	middle	24	10	1	0	3	22	123	6	120	45	6	1840	165	451	141
L29	R21	18	10	L29-R21	bFGF	1	1 cell	H9	Plate 3	middle	15	9	0	0	1	13	258	19	177	105	25	1176	176	553	145
L29	R22	18	12	L29-R22	bFGF	1	1 cell	H9	Plate 3	middle	46	6	0	0	5	25	209	11	132	51	17	1402	109	245	115
L29	R23	18	14	L29-R23	bFGF	1	1 cell	H9	Plate 3	middle	67	6	2	0	17	95	829	18	57	312	65	1811	118	745	184
L29	R26	18	16	L29-R26	bFGF	1	1 cell	H9	Plate 3	middle	100	13	2	0	4	19	199	8	273	66	9	1526	157	502	162
L29	R27	18	18	L29-R27	bFGF	1	1 cell	H9	Plate 3	middle	182	7	43	0	72	97	1475	12	1050	302	66	1253	122	711	84
L29	R28	18	20	L29-R28	bFGF	1	1 cell	H9	Plate 3	middle	196	16	37	0	90	44	694	41	752	437	64	1284	80	590	124
L29	R29	18	22	L29-R29	bFGF	1	1 cell	H9	Plate 3	middle	221	35	17	0	306	161	1556	57	1993	684	83	1621	108	520	71
L29	R30	18	24	L29-R30	bFGF	1	1 cell	H9	Plate 3	corner	129	15	17	0	59	149	1541	14	1281	219	60	1203	152	722	190
L29	R31	18	25	L29-R31	bFGF	1	1 cell	H9	Plate 4	corner	63	0	0	0	6	7	162	2	181	23	9	1485	44	439	13
L29	R32	18	27	L29-R32	bFGF	1	1 cell	H9	Plate 4	middle	6	6	0	0	2	8	25	7	41	14	9	1160	105	612	160
L29	R33	18	29	L29-R33	bFGF	1	1 cell	H9	Plate 4	middle	31	3	0	0	1	19	88	5	41	61	7	1537	159	1	207
L29	R34	18	31	L29-R34	bFGF	1	1 cell	H9	Plate 4	middle	2	0	1	0	2	3	38	0	24	8	2	1284	128	647	191
L29	R35	18	33	L29-R35	bFGF	1	1 cell	H9	Plate 4	middle	30	13	9	0	2	4	138	7	103	65	3	1412	115	587	113
L29	R36	18	35	L29-R36	bFGF	1	1 cell	H9	Plate 4	middle	93	11	39	0	334	363	1745	24	786	771	59	2355	195	757	292
L29	R37	18	37	L29-R37	bFGF	1	1 cell	H9	Plate 4	middle	104	31	66	0	104	41	1319	24	1118	639	66	1441	117	426	121
L29	R38	18	39	L29-R38	bFGF	1	1 cell	H9	Plate 4	middle	57	0	0	0	14	92	1225	9	415	426	3	1432	188	699	130
L29	R39	18	41	L29-R39	bFGF	1	1 cell	H9	Plate 4	middle	218	21	23	0	129	85	719	13	639	816	29	1392	108	807	179
L29	R40	18	43	L29-R40	bFGF	1	1 cell	H9	Plate 4	middle	49	2	0	0	0	27	320	12	168	163	9	1602	136	619	154
L29	R41	18	45	L29-R41	bFGF	1	1 cell	H9	Plate 4	middle	104	22	0	0	106	81	1258	17	1297	547	48	1316	124	443	114
L29	R42	18	47	L29-R42	bFGF	1	1 cell	H9	Plate 4	corner	37	8	30	5	2	46	337	6	176	35	64	1563	121	580	243
L29	R43	18	26	L29-R43	bFGF	1	1 cell	H9	Plate 4	corner	0	0	1	0	0	0	34	0	12	8	1	1832	188	654	281
L29	R44	18	28	L29-R44	bFGF	1	1 cell	H9	Plate 4	middle	0	0	0	0	2	1	20	0	6	2	0	1045	90	246	67
L29	R45	18	30	L29-R45	bFGF	1	1 cell	H9	Plate 4	middle	0	0	0	0	1	0	6	0	7	1	0	1637	137	600	129
L29	R46	18	32	L29-R46	bFGF	1	1 cell	H9	Plate 4	middle	159	12	0	0	69	51	781	12	139	202	51	1754	145	693	106
L29	R47	18	34	L29-R47	bFGF	1	1 cell	H9	Plate 4	middle	15	5	0	0	2	45	98	7	132	52	11	1662	145	736	249
L29	R48	18	36	L29-R48	bFGF	1	1 cell	H9	Plate 4	middle	351	15	72	0	114	66	1063	46	889	799	26	1428	139	451	99
L29	R49	18	38	L29-R49	bFGF	1	1 cell	H9	Plate 4	middle	90	8	0	0	137	48	1290	25	1121	466	73	1568	133	560	14
L29	R50	18	40	L29-R50	bFGF	1	1 cell	H9	Plate 4	middle	4	5	0	0	3	17	111	15	120	72	30	1114	138	551	234
L29	R51	18	42	L29-R51	bFGF	1	1 cell	H9	Plate 4	middle	49	2	10	5	55	35	454	21	632	130	35	902	156	706	128
L29	R52	18	44	L29-R52	bFGF	1	1 cell	H9	Plate 4	middle	33	5	23	0	82	41	368	7	545	233	29	875	100	429	71
L29	R53	18	46	L29-R53	bFGF	1	1 cell	H9	Plate 4	middle	28	6	0	0	3	34	156	5	222	73	13	1002	132	794	167
L29	R54	18	48	L29-R54	bFGF	1	1 cell	H9	Plate 4	corner	55	4	0	0	0	8	381	0	109	156	19	1524	40	326	45
L30	R01	20	1	L30-R01	bFGF	1	1 cell	H9	Plate 3	side	17	0	0	0	2	12	156	1	88	18	2	2153	261	1074	292
L30	R03	20	3	L30-R03	bFGF	2	2 cells	H9	Plate 3	middle	27	28	0	0	4	29	303	28	292	197	66	2603	293	1194	125
L30	R04	20	5	L30-R04	bFGF	8	8 cells	H9	Plate 3	middle	109	97	0	0	1	115	839	59	1036	708	162	1917	364	1070	196
L30	R05	20	7	L30-R05	bFGF	8	8 cells	H9	Plate 3	middle	2500	197	176	0	918	933	15331	184	7665	5144	1241	2099	365	1159	218
L30	R06	20	9	L30-R06	bFGF	2	2 cells	H9	Plate 3	middle	45	29	0	0	5	140	628	20	400	106	62	2213	278	1185	342
L30	R07	20	11	L30-R07	bFGF	1	1 cell	H9	Plate 3	middle	241	5	1	0	7	234	1890	32	656	663	201	2379	438	1096	432
L30	R08	20	13	L30-R08	bFGF	1	1 cell	H9	Plate 3	middle	33	0	0	0	3	10	103	0	76	25	2	1882	207	1023	149
L30	R09	20	15	L30-R09	bFGF	1	1 cell	H9	Plate 3	middle	318	15	1	0	99	111	1797	38	1107	638	65	2166	306	899	144
L30	R10	20	17	L30-R10	bFGF	1	1 cell	H9	Plate 3	middle	128	7	0	0	6	74	1605	12	255	1028	7	1493	335	875	101
L30	R11	20	19	L30-R11	bFGF	1	1 cell	H9	Plate 3	middle	1131	69	36	0	447	242	6831	71	2452	1424	238	1417	300	637	241
L30	R13	20	21	L30-R13	bFGF	1	1 cell	H9	Plate 3	middle	163	13	47	1	178	530	1750	16	1213	461	64	2133	285	761	328
L30	R14	20	23	L30-R14	bFGF	1	1 cell	H9	Plate 3	middle	565	54	50	0	495	262	5658	91	2399	1157	407	1856	302	860	229
L30	R16	20	2	L30-R16	bFGF	1	1 cell	H9	Plate 3	middle	74	14	1	0	18	38	366	7	178	133	14	1558	418	1001	284
L30	R17	20	4	L30-R17	bFGF	4	4 cells	H9	Plate 3	middle	34	33	0	0	2	115	734	54	490	211	208	2783	319	888	302
L30	R18	20	6	L30-R18	bFGF	16	16 cells	H9	Plate 3	middle	1248	192	43	6	317	395	6574	243	4429	1466	582	2382	311	752	375
L30	R19	20	8	L30-R19	bFGF	4	4 cells	H9	Plate 3	middle	357	66	0	0	274	659	4135	111	2950	1813	298	2896	413	917	369
L30	R21	20	10	L30-R21	bFGF	2	2 cells	H9	Plate 3	middle	75	16	0	0	7	27	529	5	213	79	46	1722	292	1124	223
L30	R22	20	12	L30-R22	bFGF	1	1 cell	H9	Plate 3	middle	271	177	85	0	226	234	3981	69	1579	857	170	1798	402	413	167
L30	R23	20	14	L30-R23	bFGF	1	1 cell	H9	Plate 3	middle	53	21	0	0	12	72	882	16	38	183	91	2346	387	1180	450
L30	R26	20	16	L30-R26	bFGF	1	1 cell	H9	Plate 3	middle	115	7	0	0	22	87	1350	36	1098	463	19	1512	319	906	265
L30	R27	20	18	L30-R27	bFGF	1	1 cell	H9	Plate 3	middle	160	10	0	0	10	73	997	21	445	203	78	2109	316	1466	238
L30	R28	20	20	L30-R28	bFGF	1	1 cell	H9	Plate 3	middle	55	1	0	0	3	42	261	15	225	78	6	2316	168	959	329
L30	R29	20	22	L30-R29	bFGF	1	1 cell	H9	Plate 3	middle	472	61	51	0	144	519	3896	11	712	564	85	1939	299	832	161
L30	R30	20	24	L30-R30	bFGF	1	1 cell	H9	Plate 3	side	384	34	57	0	516	660	4722	33	2240	845	156	1702	230	1180	211
L30	R31	20	25	L30-R31	bFGF	1	1 cell	H9	Plate 4	side	3	2	0	0	2	8	84	1	28	10	3	3581	292	1121	105
L30	R32	20	27	L30-R32	bFGF	1	1 cell	H9	Plate 4	middle	2	16	0	0	1	9	88	11	135	60	22	1571	219	982	245
L30	R33	20	29	L30-R33	bFGF	1	1 cell	H9	Plate 4	middle	6	1	0	0	5	11	95	2	63	11	3	2697	437	3	472
L30	R34	20	31	L30-R34	bFGF	1	1 cell	H9	Plate 4	middle	67	11	0	0	0	53	453	17	294	106	23	2469	343	901	271
L30	R35	20	33	L30-R35	bFGF	1	1 cell	H9	Plate 4	middle	153	17	0	0	12	50	633	14	336	362	21	1581	241	798	190
L30	R36	20	35	L30-R36	bFGF	1	1 cell	H9	Plate 4	middle	117	43	0	0	6	76	559	3	206	149	13	2972	457	1354	367
L30	R37	20	37	L30-R37	bFGF	1	1 cell	H9	Plate 4	middle	20	9	0	0	16	37	617	20	327	133	63	2026	304	868	275
L30	R38	20	39	L30-R38	bFGF	1	1 cell	H9	Plate 4	middle	535	2	48	0	136	379	1197	11	1332	571	154	3840	474	1234	286
L30	R39	20	41	L30-R39	bFGF	1	1 cell	H9	Plate 4	middle	318	58	19	0	154	192	1074	17	1174	368	119	1698	270	1065	374
L30	R40	20	43	L30-R40	bFGF	1	1 cell	H9	Plate 4	middle	91	59	0	0	162	26	1274	9	360	633	8	2135	239	813	226
L30	R41	20	45	L30-R41	bFGF	1	1 cell	H9	Plate 4	middle	177	21	1	0	149	297	2168	17	1846	914	179	2857	288	969	322
L30	R42	20	47	L30-R42	bFGF	1	1 cell	H9	Plate 4	middle	109	15	15	0	44	115	394	16	784	413	95	2628	319	1178	355
L30	R43	20	26	L30-R43	bFGF	1	1 cell	H9	Plate 4	middle	51	16	0	0	2	19	160	9	215	68	27	3035	380	1098	378
L30	R44	20	28	L30-R44	bFGF	1	1 cell	H9	Plate 4	middle	5	14	2	0	16	34	222	7	155	60	52	1637	299	716	224
L30	R45	20	30	L30-R45	bFGF	1	1 cell	H9	Plate 4	middle	7	0	0	0	2	18	57	7	72	52	0	1944	240	838	225
L30	R46	20	32	L30-R46	bFGF	1	1 cell	H9	Plate 4	middle	121	10	33	0	2	20	491	11	219	250	34	2690	333	953	175
L30	R47	20	34	L30-R47	bFGF	1	1 cell	H9	Plate 4	middle	4	10	0	0	0	23	71	17	141	45	30	1257	180	535	154
L30	R48	20	36	L30-R48	bFGF	1	1 cell	H9	Plate 4	middle	9	18	1	0	3	32	395	12	210	123	18	2790	305	797	243
L30	R49	20	38	L30-R49	bFGF	1	1 cell	H9	Plate 4	middle	385	4	0	0	78	368	2001	32	1602	816	208	1755	264	934	17
L30	R50	20	40	L30-R50	bFGF	1	1 cell	H9	Plate 4	middle	40	16	0	0	48	72	560	32	560	250	44	1696	262	979	135
L30	R51	20	42	L30-R51	bFGF	1	1 cell	H9	Plate 4	middle	39	14	0	0	11	102	1390	32	747	259	63	2045	290	1034	171
L30	R52	20	44	L30-R52	bFGF	1	1 cell	H9	Plate 4	middle	379	23	55	0	247	144	1382	17	1797	587	153	1374	190	716	136
L30	R53	20	46	L30-R53	bFGF	1	1 cell	H9	Plate 4	middle	35	20	0	0	5	27	242	1	182	192	26	1666	264	1087	293
L30	R54	20	48	L30-R54	bFGF	1	1 cell	H9	Plate 4	side	247	7	1	0	71	312	1596	13	1029	623	100	2175	292	1107	296
L31	R01	22	1	L31-R01	bFGF	1	1 cell	H9	Plate 3	side	12	12	0	0	4	8	174	3	228	50	14	2260	245	1116	273
L31	R03	22	3	L31-R03	bFGF	1	1 cell	H9	Plate 3	middle	4	0	0	0	2	6	146	10	102	12	10	2600	378	1077	195
L31	R04	22	5	L31-R04	bFGF	1	1 cell	H9	Plate 3	middle	33	3	0	0	1	23	97	6	200	40	36	2130	376	1422	234
L31	R05	22	7	L31-R05	bFGF	2	2 cells	H9	Plate 3	middle	555	29	0	0	133	159	2554	41	2387	625	117	2717	433	1497	235
L31	R06	22	9	L31-R06	bFGF	8	8 cells	H9	Plate 3	middle	909	183	14	0	354	492	4970	111	4001	1656	254	2984	327	800	170
L31	R07	22	11	L31-R07	bFGF	8	8 cells	H9	Plate 3	middle	1298	163	221	0	601	1437	15163	124	8768	3308	817	2757	394	1185	286
L31	R08	22	13	L31-R08	bFGF	2	2 cells	H9	Plate 3	middle	28	40	0	0	3	28	249	36	428	103	58	1480	262	1115	175
L31	R09	22	15	L31-R09	bFGF	1	1 cell	H9	Plate 3	middle	331	13	0	0	127	74	2444	27	1062	501	127	2555	277	784	164
L31	R10	22	17	L31-R10	bFGF	1	1 cell	H9	Plate 3	middle	141	9	1	0	6	66	732	7	314	124	25	3086	381	1272	182
L31	R11	22	19	L31-R11	bFGF	1	1 cell	H9	Plate 3	middle	1387	15	52	38	325	311	4462	64	4636	1776	169	2934	362	1134	276
L31	R13	22	21	L31-R13	bFGF	1	1 cell	H9	Plate 3	middle	56	18	0	1	7	31	638	17	328	64	34	2672	380	1139	299
L31	R14	22	23	L31-R14	no cells	0	0 cell	no cells	Plate 3	middle	76	2	1	0	17	43	970	1	435	116	17	2686	293	1322	286
L31	R16	22	2	L31-R16	bFGF	1	1 cell	H9	Plate 3	middle	10	0	0	0	6	13	163	0	76	40	1	954	171	723	157
L31	R17	22	4	L31-R17	bFGF	1	1 cell	H9	Plate 3	middle	232	25	1	0	18	92	1162	25	437	260	72	3185	395	1011	301
L31	R18	22	6	L31-R18	bFGF	1	1 cell	H9	Plate 3	middle	22	13	0	0	3	12	430	19	250	30	18	2186	457	1133	391
L31	R19	22	8	L31-R19	bFGF	4	4 cells	H9	Plate 3	middle	93	33	38	0	5	84	982	19	591	125	28	2693	458	1394	375
L31	R21	22	10	L31-R21	bFGF	16	16 cells	H9	Plate 3	middle	1489	194	60	0	499	921	13783	229	6730	3712	658	2689	264	826	142
L31	R22	22	12	L31-R22	bFGF	4	4 cells	H9	Plate 3	middle	61	7	0	0	8	63	572	10	416	81	28	2758	235	364	229
L31	R23	22	14	L31-R23	bFGF	2	2 cells	H9	Plate 3	middle	422	62	58	0	186	323	4798	40	225	390	274	2486	262	770	89
L31	R26	22	16	L31-R26	bFGF	1	1 cell	H9	Plate 3	middle	57	31	0	0	8	36	598	26	482	103	3	2609	331	1073	399
L31	R27	22	18	L31-R27	bFGF	1	1 cell	H9	Plate 3	middle	591	60	1	0	37	117	1899	33	1217	337	53	3156	458	1578	174
L31	R28	22	20	L31-R28	bFGF	1	1 cell	H9	Plate 3	middle	53	1	0	0	9	25	275	0	319	98	22	2964	225	1061	358
L31	R29	22	22	L31-R29	bFGF	1	1 cell	H9	Plate 3	middle	31	24	0	0	9	45	630	20	381	153	34	2084	418	892	281
L31	R30	22	24	L31-R30	no cells	0	0 cell	no cells	Plate 3	side	24	1	1	0	11	23	600	0	263	58	9	2551	355	989	224
L31	R31	22	25	L31-R31	bFGF	1	1 cell	H9	Plate 4	side	4	0	0	0	1	5	82	0	33	15	1	3908	436	1521	116
L31	R32	22	27	L31-R32	bFGF	1	1 cell	H9	Plate 4	middle	39	7	0	0	0	12	101	0	27	16	0	1653	150	742	167
L31	R33	22	29	L31-R33	bFGF	1	1 cell	H9	Plate 4	middle	94	15	0	0	4	16	211	7	187	62	19	3038	444	3	318
L31	R34	22	31	L31-R34	bFGF	1	1 cell	H9	Plate 4	middle	3	0	0	0	3	5	91	0	51	8	2	2407	257	943	286
L31	R35	22	33	L31-R35	bFGF	1	1 cell	H9	Plate 4	middle	75	16	1	0	1	31	858	45	994	302	115	2204	332	1053	243
L31	R36	22	35	L31-R36	bFGF	1	1 cell	H9	Plate 4	middle	6	1	0	0	3	12	168	0	40	25	8	3091	408	1457	375
L31	R37	22	37	L31-R37	bFGF	1	1 cell	H9	Plate 4	middle	8	5	0	0	19	19	439	16	357	90	21	2559	320	976	276
L31	R38	22	39	L31-R38	bFGF	1	1 cell	H9	Plate 4	middle	6	0	0	0	3	26	395	1	142	48	9	2947	409	1308	230
L31	R39	22	41	L31-R39	bFGF	1	1 cell	H9	Plate 4	middle	5	23	0	0	2	22	195	13	247	75	15	2847	375	1282	220
L31	R40	22	43	L31-R40	bFGF	1	1 cell	H9	Plate 4	middle	370	2	21	0	278	128	1390	40	1467	435	28	3266	260	1147	232
L31	R41	22	45	L31-R41	bFGF	1	1 cell	H9	Plate 4	middle	72	13	42	0	170	76	2342	7	1038	396	53	1993	274	865	226
L31	R42	22	47	L31-R42	bFGF	1	1 cell	H9	Plate 4	middle	105	23	0	0	7	149	408	15	564	96	43	2416	337	979	214
L31	R43	22	26	L31-R43	bFGF	1	1 cell	H9	Plate 4	middle	220	11	54	0	1	186	3136	30	1652	1708	261	2512	373	1437	297
L31	R44	22	28	L31-R44	bFGF	1	1 cell	H9	Plate 4	middle	59	10	0	0	3	35	224	3	177	43	47	2072	293	1219	203
L31	R45	22	30	L31-R45	bFGF	1	1 cell	H9	Plate 4	middle	2	0	1	0	1	1	22	0	16	3	0	3123	293	1125	310
L31	R46	22	32	L31-R46	bFGF	1	1 cell	H9	Plate 4	middle	321	11	37	0	3	106	2800	17	1082	2460	188	2618	376	1216	266
L31	R47	22	34	L31-R47	bFGF	1	1 cell	H9	Plate 4	middle	157	11	0	0	1	33	283	10	463	154	74	1836	281	1308	344
L31	R48	22	36	L31-R48	bFGF	1	1 cell	H9	Plate 4	middle	30	5	0	0	5	33	369	7	215	59	3	2984	358	1060	253
L31	R49	22	38	L31-R49	bFGF	1	1 cell	H9	Plate 4	middle	263	2	24	0	121	112	956	15	718	326	51	2794	288	1501	43
L31	R50	22	40	L31-R50	bFGF	1	1 cell	H9	Plate 4	middle	1187	114	188	0	886	226	7030	56	6030	2536	239	2851	324	1069	260
L31	R51	22	42	L31-R51	bFGF	1	1 cell	H9	Plate 4	middle	602	32	159	7	740	218	7642	52	5085	1852	432	2445	339	1181	314
L31	R52	22	44	L31-R52	bFGF	1	1 cell	H9	Plate 4	middle	279	18	13	0	199	133	1373	22	2063	1250	59	1749	238	658	52
L31	R53	22	46	L31-R53	bFGF	1	1 cell	H9	Plate 4	middle	191	56	51	0	258	200	1753	18	2345	1076	200	2315	299	1306	226
L31	R54	22	48	L31-R54	bFGF	1	1 cell	H9	Plate 4	side	7	0	2	0	5	10	192	1	95	26	5	3164	272	1173	289
L32	R01	24	1	L32-R01	no cells	0	0 cell	no cells	Plate 3	side	7	0	0	0	2	2	39	1	39	7	3	1360	184	516	219
L32	R03	24	3	L32-R03	no cells	0	0 cell	no cells	Plate 3	middle	3	0	0	0	0	2	13	1	8	4	3	1736	307	680	125
L32	R04	24	5	L32-R04	bFGF	1	1 cell	H9	Plate 3	middle	14	8	0	0	0	1	12	8	28	7	5	1258	212	551	151
L32	R05	24	7	L32-R05	bFGF	1	1 cell	H9	Plate 3	middle	21	10	1	0	6	11	88	7	106	53	14	1771	363	739	300
L32	R06	24	9	L32-R06	bFGF	1	1 cell	H9	Plate 3	middle	15	11	0	0	1	8	70	11	121	8	13	1596	273	477	154
L32	R07	24	11	L32-R07	bFGF	2	2 cells	H9	Plate 3	middle	3	1	0	0	1	13	127	1	99	70	16	1758	243	442	162
L32	R08	24	13	L32-R08	bFGF	8	8 cells	H9	Plate 3	middle	432	47	23	1	57	142	1163	72	1563	1137	211	1432	199	552	134
L32	R09	24	15	L32-R09	bFGF	8	8 cells	H9	Plate 3	middle	685	102	26	2	262	169	3520	153	2654	2111	407	1647	293	454	151
L32	R10	24	17	L32-R10	bFGF	2	2 cells	H9	Plate 3	middle	58	11	0	0	39	31	332	6	206	234	48	1714	263	576	73
L32	R11	24	19	L32-R11	bFGF	1	1 cell	H9	Plate 3	middle	18	28	0	0	1	13	191	15	142	49	43	1942	238	595	237
L32	R13	24	21	L32-R13	bFGF	1	1 cell	H9	Plate 3	middle	30	15	0	0	2	3	124	34	84	71	8	1939	295	486	155
L32	R14	24	23	L32-R14	bFGF	1	1 cell	H9	Plate 3	middle	15	5	0	0	6	11	231	4	173	64	12	1465	206	425	141
L32	R16	24	2	L32-R16	no cells	0	0 cell	no cells	Plate 3	middle	2	1	0	0	1	4	39	0	19	15	0	1808	266	540	173
L32	R17	24	4	L32-R17	bFGF	1	1 cell	H9	Plate 3	middle	9	18	0	0	4	7	71	0	63	54	8	1894	288	541	165
L32	R18	24	6	L32-R18	bFGF	1	1 cell	H9	Plate 3	middle	95	2	0	0	12	27	414	16	435	103	66	2118	328	706	194
L32	R19	24	8	L32-R19	bFGF	1	1 cell	H9	Plate 3	middle	27	30	0	0	2	15	148	1	113	81	15	2174	351	709	223
L32	R21	24	10	L32-R21	bFGF	1	1 cell	H9	Plate 3	middle	4	3	0	0	0	7	89	11	92	43	9	1198	169	491	107
L32	R22	24	12	L32-R22	bFGF	4	4 cells	H9	Plate 3	middle	201	40	0	0	78	139	845	45	909	362	100	1877	310	256	161
L32	R23	24	14	L32-R23	bFGF	16	16 cells	H9	Plate 3	middle	1041	82	40	0	325	311	3940	142	343	2795	552	1629	308	598	222
L32	R26	24	16	L32-R26	bFGF	4	4 cells	H9	Plate 3	middle	79	33	1	0	1	35	314	21	402	199	15	1588	243	447	146
L32	R27	24	18	L32-R27	bFGF	2	2 cells	H9	Plate 3	middle	123	19	0	0	3	22	313	11	222	80	29	2303	356	752	133
L32	R28	24	20	L32-R28	bFGF	1	1 cell	H9	Plate 3	middle	25	15	0	0	2	10	61	11	130	50	25	1465	177	526	197
L32	R29	24	22	L32-R29	bFGF	1	1 cell	H9	Plate 3	middle	319	46	46	0	199	164	2377	49	2175	970	100	1947	238	521	130
L32	R30	24	24	L32-R30	bFGF	1	1 cell	H9	Plate 3	side	226	23	38	0	145	129	1925	27	1109	651	145	1517	279	681	209
L32	R31	24	25	L32-R31	bFGF	1	1 cell	H9	Plate 4	side	4	0	0	0	0	1	20	0	8	0	0	2619	319	797	85
L32	R32	24	27	L32-R32	bFGF	1	1 cell	H9	Plate 4	middle	3	1	0	0	0	4	11	1	3	2	0	1109	153	410	137
L32	R33	24	29	L32-R33	bFGF	1	1 cell	H9	Plate 4	middle	2	0	0	0	0	3	37	1	11	9	11	2244	298	1	285
L32	R34	24	31	L32-R34	bFGF	1	1 cell	H9	Plate 4	middle	2	0	0	0	0	3	31	13	90	20	3	1786	253	592	160
L32	R35	24	33	L32-R35	bFGF	1	1 cell	H9	Plate 4	middle	53	18	0	0	0	16	162	13	128	157	46	1516	217	521	209
L32	R36	24	35	L32-R36	bFGF	1	1 cell	H9	Plate 4	middle	4	19	0	0	2	15	61	14	44	38	26	1832	344	784	252
L32	R37	24	37	L32-R37	bFGF	1	1 cell	H9	Plate 4	middle	71	8	0	0	3	16	188	4	281	80	30	1578	238	611	179
L32	R38	24	39	L32-R38	bFGF	1	1 cell	H9	Plate 4	middle	19	9	1	0	4	20	293	13	169	103	23	1935	317	630	171
L32	R39	24	41	L32-R39	bFGF	1	1 cell	H9	Plate 4	middle	267	4	1	0	1	28	222	5	96	8	149	1491	224	575	133
L32	R40	24	43	L32-R40	bFGF	1	1 cell	H9	Plate 4	middle	44	3	0	0	2	27	340	8	338	274	29	2066	223	448	201
L32	R41	24	45	L32-R41	bFGF	1	1 cell	H9	Plate 4	middle	90	12	0	0	2	29	406	13	428	216	51	1472	256	623	229
L32	R42	24	47	L32-R42	bFGF	1	1 cell	H9	Plate 4	middle	3	10	0	0	4	12	41	19	237	159	27	2372	311	598	147
L32	R43	24	26	L32-R43	bFGF	1	1 cell	H9	Plate 4	middle	3	0	0	0	0	0	21	0	6	7	4	2193	274	754	181
L32	R44	24	28	L32-R44	bFGF	1	1 cell	H9	Plate 4	middle	0	3	0	0	0	16	49	5	84	26	0	1937	275	576	138
L32	R45	24	30	L32-R45	bFGF	1	1 cell	H9	Plate 4	middle	2	0	0	0	0	3	7	1	7	1	0	1659	315	500	183
L32	R46	24	32	L32-R46	bFGF	1	1 cell	H9	Plate 4	middle	3	8	0	0	0	6	56	13	63	80	33	1670	247	580	117
L32	R47	24	34	L32-R47	bFGF	1	1 cell	H9	Plate 4	middle	137	0	0	0	8	16	54	10	114	95	16	2078	212	679	215
L32	R48	24	36	L32-R48	bFGF	1	1 cell	H9	Plate 4	middle	3	6	0	0	1	12	77	3	78	87	11	2420	267	456	209
L32	R49	24	38	L32-R49	bFGF	1	1 cell	H9	Plate 4	middle	44	11	0	0	2	10	139	14	140	55	53	1782	283	760	18
L32	R50	24	40	L32-R50	bFGF	1	1 cell	H9	Plate 4	middle	29	5	0	0	0	19	171	11	180	110	55	1836	201	569	164
L32	R51	24	42	L32-R51	bFGF	1	1 cell	H9	Plate 4	middle	5	1	1	4	6	16	162	0	179	53	11	1648	244	681	238
L32	R52	24	44	L32-R52	bFGF	1	1 cell	H9	Plate 4	middle	2	1	0	0	0	1	24	0	27	5	2	1179	188	449	92
L32	R53	24	46	L32-R53	bFGF	1	1 cell	H9	Plate 4	middle	76	15	0	0	20	29	310	21	621	262	23	1794	219	508	149
L32	R54	24	48	L32-R54	bFGF	1	1 cell	H9	Plate 4	side	25	14	0	0	34	16	681	8	218	476	24	1868	245	590	155
L33	R01	26	1	L33-R01	no cells	0	0 cell	no cells	Plate 3	side	7	1	0	0	0	3	81	1	90	11	3	1611	370	970	247
L33	R03	26	3	L33-R03	no cells	0	0 cell	no cells	Plate 3	middle	1	0	0	0	1	4	33	2	23	9	0	1917	434	807	178
L33	R04	26	5	L33-R04	bFGF	1	1 cell	H9	Plate 3	middle	8	2	0	0	1	2	26	0	30	6	4	1542	394	723	97
L33	R05	26	7	L33-R05	bFGF	1	1 cell	H9	Plate 3	middle	135	2	0	0	1	29	270	20	230	34	5	2429	499	1012	229
L33	R06	26	9	L33-R06	bFGF	1	1 cell	H9	Plate 3	middle	12	6	0	1	0	25	105	12	174	49	9	2061	307	659	141
L33	R07	26	11	L33-R07	bFGF	1	1 cell	H9	Plate 3	middle	48	26	0	0	3	33	390	15	427	90	55	2736	424	965	250
L33	R08	26	13	L33-R08	bFGF	1	1 cell	H9	Plate 3	middle	11	0	0	0	0	4	46	0	50	12	1	2083	365	890	84
L33	R09	26	15	L33-R09	bFGF	2	2 cells	H9	Plate 3	middle	90	31	0	0	3	31	399	39	442	151	41	2067	434	648	217
L33	R10	26	17	L33-R10	bFGF	8	8 cells	H9	Plate 3	middle	80	42	1	0	2	107	549	73	626	188	128	1990	324	635	96
L33	R11	26	19	L33-R11	bFGF	8	8 cells	H9	Plate 3	middle	516	119	21	0	253	261	3930	198	3636	1147	319	2189	407	845	211
L33	R13	26	21	L33-R13	bFGF	2	2 cells	H9	Plate 3	middle	231	111	65	2	3	88	1959	59	889	921	152	1702	389	533	242
L33	R14	26	23	L33-R14	bFGF	1	1 cell	H9	Plate 3	middle	23	1	0	0	8	23	322	1	166	63	11	1347	339	547	141
L33	R16	26	2	L33-R16	no cells	0	0 cell	no cells	Plate 3	middle	5	0	0	0	0	10	83	0	43	25	2	1707	373	849	152
L33	R17	26	4	L33-R17	bFGF	1	1 cell	H9	Plate 3	middle	126	22	1	0	3	8	243	12	193	91	27	2294	413	861	227
L33	R18	26	6	L33-R18	bFGF	1	1 cell	H9	Plate 3	middle	15	19	0	0	1	13	211	12	200	30	2	2797	491	945	226
L33	R19	26	8	L33-R19	bFGF	1	1 cell	H9	Plate 3	middle	28	3	1	0	5	21	183	1	87	19	4	2313	536	1026	138
L33	R21	26	10	L33-R21	bFGF	1	1 cell	H9	Plate 3	middle	7	22	0	0	3	23	341	6	202	77	33	1603	378	678	264
L33	R22	26	12	L33-R22	bFGF	1	1 cell	H9	Plate 3	middle	26	24	0	0	4	41	350	26	315	60	17	2098	396	319	159
L33	R23	26	14	L33-R23	bFGF	1	1 cell	H9	Plate 3	middle	44	13	0	0	1	27	308	17	22	67	36	2361	424	729	249
L33	R26	26	16	L33-R26	bFGF	4	4 cells	H9	Plate 3	middle	197	88	21	0	203	160	2185	77	1897	1058	39	1791	283	557	108
L33	R27	26	18	L33-R27	bFGF	16	16 cells	H9	Plate 3	middle	1751	230	142	0	240	554	11529	278	4794	4043	930	2067	362	960	137
L33	R28	26	20	L33-R28	bFGF	4	4 cells	H9	Plate 3	middle	688	108	103	0	418	381	3491	153	3880	1698	355	2043	228	621	109
L33	R29	26	22	L33-R29	bFGF	2	2 cells	H9	Plate 3	middle	281	56	29	0	237	176	2753	57	2188	1039	56	2109	357	722	99
L33	R30	26	24	L33-R30	bFGF	1	1 cell	H9	Plate 3	side	13	1	1	0	4	17	291	0	144	38	8	2191	353	832	219
L33	R31	26	25	L33-R31	bFGF	1	1 cell	H9	Plate 4	side	52	23	0	0	0	41	235	23	211	47	56	2402	579	1055	106
L33	R32	26	27	L33-R32	bFGF	1	1 cell	H9	Plate 4	middle	2	0	0	0	0	0	18	0	12	4	0	1590	226	702	125
L33	R33	26	29	L33-R33	bFGF	1	1 cell	H9	Plate 4	middle	146	1	1	0	1	15	151	0	78	143	25	2705	491	10	325
L33	R34	26	31	L33-R34	bFGF	1	1 cell	H9	Plate 4	middle	39	0	0	0	1	29	187	1	218	59	2	1281	370	726	206
L33	R35	26	33	L33-R35	bFGF	1	1 cell	H9	Plate 4	middle	339	31	23	0	41	183	3764	27	1678	769	224	1960	320	587	182
L33	R36	26	35	L33-R36	bFGF	1	1 cell	H9	Plate 4	middle	16	32	0	0	1	68	209	5	137	255	52	2207	589	1286	316
L33	R37	26	37	L33-R37	bFGF	1	1 cell	H9	Plate 4	middle	401	18	2	0	12	101	2669	53	1486	1180	177	1709	325	723	171
L33	R38	26	39	L33-R38	bFGF	1	1 cell	H9	Plate 4	middle	4	11	0	0	26	67	584	21	424	129	3	2616	493	999	243
L33	R39	26	41	L33-R39	bFGF	1	1 cell	H9	Plate 4	middle	2	0	0	0	3	14	46	5	149	29	19	1865	310	748	125
L33	R40	26	43	L33-R40	bFGF	1	1 cell	H9	Plate 4	middle	1	0	0	0	2	7	74	0	51	19	3	2032	336	593	166
L33	R41	26	45	L33-R41	bFGF	1	1 cell	H9	Plate 4	middle	5	11	0	0	1	12	160	10	168	68	14	1584	407	739	202
L33	R42	26	47	L33-R42	bFGF	1	1 cell	H9	Plate 4	middle	121	48	2	0	236	398	673	31	1989	1062	239	2478	532	1030	210
L33	R43	26	26	L33-R43	bFGF	1	1 cell	H9	Plate 4	middle	79	0	0	0	0	23	109	0	114	140	10	3064	469	952	265
L33	R44	26	28	L33-R44	bFGF	1	1 cell	H9	Plate 4	middle	23	12	0	0	1	8	58	6	78	17	10	1916	297	802	216
L33	R45	26	30	L33-R45	bFGF	1	1 cell	H9	Plate 4	middle	59	0	0	0	1	28	206	10	218	118	29	1431	256	530	120
L33	R46	26	32	L33-R46	bFGF	1	1 cell	H9	Plate 4	middle	47	13	0	0	1	73	326	30	412	140	24	2180	373	851	209
L33	R47	26	34	L33-R47	bFGF	1	1 cell	H9	Plate 4	middle	2	1	0	0	1	11	35	2	49	10	1	1712	369	687	180
L33	R48	26	36	L33-R48	bFGF	1	1 cell	H9	Plate 4	middle	68	0	1	0	10	82	844	16	633	184	8	1991	310	593	153
L33	R49	26	38	L33-R49	bFGF	1	1 cell	H9	Plate 4	middle	2	16	0	0	21	19	214	20	235	145	28	2735	365	1037	26
L33	R50	26	40	L33-R50	bFGF	1	1 cell	H9	Plate 4	middle	19	20	0	0	6	49	607	25	330	207	72	1568	400	888	218
L33	R51	26	42	L33-R51	bFGF	1	1 cell	H9	Plate 4	middle	102	13	20	0	40	163	1363	13	983	536	136	1906	420	911	284
L33	R52	26	44	L33-R52	bFGF	1	1 cell	H9	Plate 4	middle	102	1	1	0	2	71	326	35	667	263	49	1148	341	544	129
L33	R53	26	46	L33-R53	bFGF	1	1 cell	H9	Plate 4	middle	20	26	0	0	14	25	98	19	305	124	58	2321	370	606	196
L33	R54	26	48	L33-R54	bFGF	1	1 cell	H9	Plate 4	side	62	32	0	0	0	38	382	12	396	102	36	2217	368	861	263
L34	R01	28	1	L34-R01	bFGF	1	1 cell	H9	Plate 3	side	8	0	0	0	0	2	76	0	87	9	1	2323	274	884	229
L34	R03	28	3	L34-R03	bFGF	1	1 cell	H9	Plate 3	middle	2	0	0	0	0	3	18	0	25	5	1	2773	332	975	160
L34	R04	28	5	L34-R04	bFGF	1	1 cell	H9	Plate 3	middle	11	20	0	0	2	14	20	9	82	9	1	1884	393	843	183
L34	R05	28	7	L34-R05	bFGF	1	1 cell	H9	Plate 3	middle	112	12	29	0	1	93	926	13	1475	269	29	2143	413	961	278
L34	R06	28	9	L34-R06	bFGF	1	1 cell	H9	Plate 3	middle	136	23	1	0	69	173	729	4	1051	438	39	2649	353	966	179
L34	R07	28	11	L34-R07	bFGF	1	1 cell	H9	Plate 3	middle	7	1	0	0	3	29	235	2	138	35	7	2269	494	981	304
L34	R08	28	13	L34-R08	bFGF	1	1 cell	H9	Plate 3	middle	23	18	0	0	0	16	129	11	214	68	16	2265	324	1255	225
L34	R09	28	15	L34-R09	bFGF	1	1 cell	H9	Plate 3	middle	63	4	0	0	4	15	297	15	267	78	52	1839	258	550	203
L34	R10	28	17	L34-R10	bFGF	1	1 cell	H9	Plate 3	middle	256	24	0	0	2	36	279	13	314	210	27	2703	319	768	122
L34	R11	28	19	L34-R11	bFGF	2	2 cells	H9	Plate 3	middle	124	28	0	0	7	79	1237	34	841	412	147	2727	387	1088	334
L34	R13	28	21	L34-R13	bFGF	8	8 cells	H9	Plate 3	middle	155	120	21	1	4	96	832	98	1026	383	197	2157	358	561	124
L34	R14	28	23	L34-R14	bFGF	8	8 cells	H9	Plate 3	middle	716	194	14	0	477	847	7121	94	4299	1471	653	1532	359	781	239
L34	R16	28	2	L34-R16	bFGF	1	1 cell	H9	Plate 3	middle	8	1	0	0	0	7	66	0	27	22	2	2298	281	1017	213
L34	R17	28	4	L34-R17	bFGF	1	1 cell	H9	Plate 3	middle	3	3	0	0	1	10	116	1	60	18	4	2756	350	914	172
L34	R18	28	6	L34-R18	bFGF	1	1 cell	H9	Plate 3	middle	55	2	0	0	1	14	229	5	149	20	4	1890	265	554	171
L34	R19	28	8	L34-R19	bFGF	1	1 cell	H9	Plate 3	middle	44	3	1	0	6	27	157	1	109	11	6	2954	477	1055	200
L34	R21	28	10	L34-R21	bFGF	1	1 cell	H9	Plate 3	middle	16	19	0	0	3	26	322	23	309	55	14	2250	415	1111	236
L34	R22	28	12	L34-R22	bFGF	1	1 cell	H9	Plate 3	middle	285	29	0	0	7	113	425	21	589	82	9	2133	487	342	205
L34	R23	28	14	L34-R23	bFGF	1	1 cell	H9	Plate 3	middle	47	21	0	0	1	48	671	21	32	92	67	2444	247	854	268
L34	R26	28	16	L34-R26	bFGF	1	1 cell	H9	Plate 3	middle	22	1	0	0	3	11	147	0	153	28	1	1930	274	785	150
L34	R27	28	18	L34-R27	bFGF	1	1 cell	H9	Plate 3	middle	113	23	2	0	2	51	402	11	349	142	16	2680	421	1135	139
L34	R28	28	20	L34-R28	bFGF	4	4 cells	H9	Plate 3	middle	623	45	58	0	169	386	1615	82	3143	1067	256	2909	218	930	172
L34	R29	28	22	L34-R29	bFGF	16	16 cells	H9	Plate 3	middle	1204	259	119	0	543	411	7802	237	6420	3361	578	2281	254	480	139
L34	R30	28	24	L34-R30	bFGF	4	4 cells	H9	Plate 3	side	78	48	2	0	4	69	686	28	756	212	71	2157	287	803	253
L34	R31	28	25	L34-R31	bFGF	1	1 cell	H9	Plate 4	side	3	1	0	0	0	3	39	0	17	1	1	2845	428	957	75
L34	R32	28	27	L34-R32	bFGF	1	1 cell	H9	Plate 4	middle	28	6	1	0	1	12	176	14	185	77	12	1573	216	886	248
L34	R33	28	29	L34-R33	bFGF	1	1 cell	H9	Plate 4	middle	46	0	1	0	1	15	106	3	89	95	16	3024	413	5	238
L34	R34	28	31	L34-R34	bFGF	1	1 cell	H9	Plate 4	middle	3	0	0	0	2	12	75	0	47	23	0	1587	299	859	185
L34	R35	28	33	L34-R35	bFGF	1	1 cell	H9	Plate 4	middle	1	0	0	0	0	3	36	0	30	5	3	2200	305	878	204
L34	R36	28	35	L34-R36	bFGF	1	1 cell	H9	Plate 4	middle	2	14	0	0	1	23	143	16	183	126	9	3163	317	942	294
L34	R37	28	37	L34-R37	bFGF	1	1 cell	H9	Plate 4	middle	2	11	1	0	0	8	109	5	196	52	2	2111	236	695	255
L34	R38	28	39	L34-R38	bFGF	1	1 cell	H9	Plate 4	middle	198	15	1	0	1	63	881	9	1461	169	103	2243	161	511	97
L34	R39	28	41	L34-R39	bFGF	1	1 cell	H9	Plate 4	middle	250	0	33	0	30	227	1251	10	1060	785	117	2058	333	1148	237
L34	R40	28	43	L34-R40	bFGF	1	1 cell	H9	Plate 4	middle	53	0	0	0	19	44	524	5	304	255	4	2797	301	879	221
L34	R41	28	45	L34-R41	bFGF	1	1 cell	H9	Plate 4	middle	224	0	22	0	0	76	1099	18	875	293	89	2154	257	927	139
L34	R42	28	47	L34-R42	bFGF	1	1 cell	H9	Plate 4	middle	3	7	0	0	21	36	81	14	615	69	15	2989	480	1207	413
L34	R43	28	26	L34-R43	bFGF	1	1 cell	H9	Plate 4	middle	1	0	0	0	2	3	25	0	18	7	3	1564	217	596	275
L34	R44	28	28	L34-R44	bFGF	1	1 cell	H9	Plate 4	middle	3	0	0	0	0	0	26	0	21	5	0	2004	335	619	238
L34	R45	28	30	L34-R45	bFGF	1	1 cell	H9	Plate 4	middle	55	9	0	0	8	27	171	12	95	21	8	2407	241	789	207
L34	R46	28	32	L34-R46	bFGF	1	1 cell	H9	Plate 4	middle	381	28	27	0	8	264	2695	7	1177	1053	160	2690	329	1110	294
L34	R47	28	34	L34-R47	bFGF	1	1 cell	H9	Plate 4	middle	3	10	0	0	1	23	124	12	241	115	18	2111	343	1135	299
L34	R48	28	36	L34-R48	bFGF	1	1 cell	H9	Plate 4	middle	101	0	0	0	1	8	135	0	78	29	1	2719	291	888	243
L34	R49	28	38	L34-R49	bFGF	1	1 cell	H9	Plate 4	middle	5	21	0	0	1	10	124	7	194	33	27	2230	225	784	37
L34	R50	28	40	L34-R50	bFGF	1	1 cell	H9	Plate 4	middle	42	29	0	0	2	32	279	25	502	92	25	1940	285	1061	189
L34	R51	28	42	L34-R51	bFGF	1	1 cell	H9	Plate 4	middle	43	52	0	0	3	48	785	41	710	222	46	3012	287	1081	240
L34	R52	28	44	L34-R52	bFGF	1	1 cell	H9	Plate 4	middle	79	14	0	0	2	56	430	4	372	162	33	1134	215	505	130
L34	R53	28	46	L34-R53	bFGF	1	1 cell	H9	Plate 4	middle	273	1	0	0	1	34	864	29	1717	568	95	2143	338	814	175
L34	R54	28	48	L34-R54	bFGF	1	1 cell	H9	Plate 4	side	4	5	0	0	1	1	82	4	96	31	5	634	32	105	29
L35	R01	30	1	L35-R01	bFGF	32	32 cells	H9	Plate 3	corner	286	38	1	0	0	158	1277	48	1329	147	145	2492	343	1166	366
L35	R03	30	3	L35-R03	bFGF	1	1 cell	H9	Plate 3	middle	1	1	0	0	0	2	14	0	19	2	1	2227	347	1422	139
L35	R04	30	5	L35-R04	bFGF	1	1 cell	H9	Plate 3	middle	7	0	0	0	0	3	16	0	20	7	0	2553	392	1247	192
L35	R05	30	7	L35-R05	bFGF	1	1 cell	H9	Plate 3	middle	105	22	0	0	0	16	684	17	298	248	40	2473	406	1377	347
L35	R06	30	9	L35-R06	bFGF	1	1 cell	H9	Plate 3	middle	53	0	0	0	0	10	117	7	178	67	10	1999	346	1046	266
L35	R07	30	11	L35-R07	bFGF	1	1 cell	H9	Plate 3	middle	2	2	1	0	3	10	125	0	74	10	3	2720	474	1358	311
L35	R08	30	13	L35-R08	bFGF	1	1 cell	H9	Plate 3	middle	18	44	0	0	1	12	121	23	237	56	34	2480	366	1300	216
L35	R09	30	15	L35-R09	bFGF	1	1 cell	H9	Plate 3	middle	25	0	0	0	1	3	76	0	57	8	4	2076	191	827	146
L35	R10	30	17	L35-R10	bFGF	1	1 cell	H9	Plate 3	middle	44	22	1	0	0	23	172	7	214	105	9	2620	426	1139	147
L35	R11	30	19	L35-R11	bFGF	1	1 cell	H9	Plate 3	middle	24	6	1	0	1	26	302	36	350	103	20	2544	492	1181	349
L35	R13	30	21	L35-R13	bFGF	2	2 cells	H9	Plate 3	middle	80	36	0	6	1	57	473	42	615	184	62	2641	408	1177	247
L35	R14	30	23	L35-R14	bFGF	4	4 cells	H9	Plate 3	middle	67	84	2	0	0	56	862	57	1004	327	140	2183	322	1062	305
L35	R16	30	2	L35-R16	bFGF	1	1 cell	H9	Plate 3	middle	176	0	2	0	1	77	508	11	294	86	175	2594	371	1302	264
L35	R17	30	4	L35-R17	bFGF	1	1 cell	H9	Plate 3	middle	5	1	0	0	0	4	71	1	28	13	3	2979	412	1070	257
L35	R18	30	6	L35-R18	bFGF	1	1 cell	H9	Plate 3	middle	12	0	0	0	0	3	59	2	42	4	4	2745	339	893	225
L35	R19	30	8	L35-R19	bFGF	1	1 cell	H9	Plate 3	middle	34	3	0	0	1	8	89	0	79	9	2	2451	469	1281	363
L35	R21	30	10	L35-R21	bFGF	1	1 cell	H9	Plate 3	middle	53	13	0	0	0	17	234	8	202	39	53	3146	507	1322	322
L35	R22	30	12	L35-R22	bFGF	1	1 cell	H9	Plate 3	middle	8	1	0	0	0	8	85	1	74	11	5	3232	297	455	193
L35	R23	30	14	L35-R23	bFGF	1	1 cell	H9	Plate 3	middle	29	18	0	0	1	7	322	11	22	78	16	2854	439	1352	401
L35	R26	30	16	L35-R26	bFGF	1	1 cell	H9	Plate 3	middle	17	3	0	1	3	12	165	7	308	100	6	2278	320	1215	298
L35	R27	30	18	L35-R27	bFGF	1	1 cell	H9	Plate 3	middle	82	3	0	0	0	15	158	2	102	23	5	2538	394	1440	175
L35	R28	30	20	L35-R28	bFGF	1	1 cell	H9	Plate 3	middle	29	13	1	0	1	40	108	11	286	27	10	2257	200	1269	328
L35	R29	30	22	L35-R29	bFGF	2	2 cells	H9	Plate 3	middle	23	5	0	0	0	22	216	12	285	19	38	2475	373	970	196
L35	R30	30	24	L35-R30	bFGF	8	8 cells	H9	Plate 3	corner	929	77	132	0	97	277	6666	128	3534	1417	634	2485	302	1036	213
L35	R31	30	25	L35-R31	bFGF	1	1 cell	H9	Plate 4	corner	1	0	0	0	1	1	21	1	8	2	0	2704	358	1312	106
L35	R32	30	27	L35-R32	bFGF	1	1 cell	H9	Plate 4	middle	126	1	0	0	0	4	117	2	65	187	11	1482	215	1103	180
L35	R33	30	29	L35-R33	bFGF	1	1 cell	H9	Plate 4	middle	2	0	0	0	1	4	16	0	6	3	1	2979	503	3	380
L35	R34	30	31	L35-R34	bFGF	1	1 cell	H9	Plate 4	middle	1	0	0	0	0	2	27	0	19	4	2	2553	332	946	319
L35	R35	30	33	L35-R35	bFGF	1	1 cell	H9	Plate 4	middle	40	12	0	0	1	13	230	19	206	92	76	2336	311	1128	204
L35	R36	30	35	L35-R36	bFGF	1	1 cell	H9	Plate 4	middle	256	29	0	0	0	63	468	26	408	362	101	2971	373	1448	343
L35	R37	30	37	L35-R37	bFGF	1	1 cell	H9	Plate 4	middle	77	5	31	0	11	67	634	11	974	217	31	2191	348	1018	253
L35	R38	30	39	L35-R38	bFGF	1	1 cell	H9	Plate 4	middle	71	2	0	0	1	4	53	0	45	8	2	1639	195	609	165
L35	R39	30	41	L35-R39	bFGF	1	1 cell	H9	Plate 4	middle	111	30	0	0	6	36	191	22	476	97	59	2400	370	1676	248
L35	R40	30	43	L35-R40	bFGF	1	1 cell	H9	Plate 4	middle	97	19	0	0	0	18	171	8	240	99	14	3107	330	935	170
L35	R41	30	45	L35-R41	bFGF	1	1 cell	H9	Plate 4	middle	144	4	0	0	1	45	413	39	829	304	101	2183	258	1249	272
L35	R42	30	47	L35-R42	bFGF	1	1 cell	H9	Plate 4	middle	1	30	0	0	1	55	92	26	430	151	45	3544	470	1463	284
L35	R43	30	26	L35-R43	bFGF	1	1 cell	H9	Plate 4	middle	39	16	0	0	23	29	295	5	208	222	10	3310	314	1132	246
L35	R44	30	28	L35-R44	bFGF	1	1 cell	H9	Plate 4	middle	0	0	1	0	0	1	17	0	11	1	0	3246	259	977	316
L35	R45	30	30	L35-R45	bFGF	1	1 cell	H9	Plate 4	middle	0	0	0	0	0	0	3	0	4	1	1	2505	357	1189	266
L35	R46	30	32	L35-R46	bFGF	1	1 cell	H9	Plate 4	middle	2	0	0	0	1	6	55	2	25	37	3	2755	439	1357	303
L35	R47	30	34	L35-R47	bFGF	1	1 cell	H9	Plate 4	middle	1	0	0	0	0	5	21	0	25	5	6	1831	351	1384	303
L35	R48	30	36	L35-R48	bFGF	1	1 cell	H9	Plate 4	middle	118	19	19	0	14	72	1292	24	852	285	12	3023	368	1354	273
L35	R49	30	38	L35-R49	bFGF	1	1 cell	H9	Plate 4	middle	0	0	1	0	1	1	49	0	42	4	3	2995	293	1112	37
L35	R50	30	40	L35-R50	bFGF	1	1 cell	H9	Plate 4	middle	0	0	0	0	2	9	32	0	38	5	2	2467	305	1305	323
L35	R51	30	42	L35-R51	bFGF	1	1 cell	H9	Plate 4	middle	90	2	1	0	0	35	211	2	171	44	51	2209	339	1481	236
L35	R52	30	44	L35-R52	bFGF	1	1 cell	H9	Plate 4	middle	1	1	0	0	5	19	42	7	163	29	18	1571	287	807	117
L35	R53	30	46	L35-R53	bFGF	1	1 cell	H9	Plate 4	middle	89	14	0	0	0	43	174	1	560	49	85	2703	393	1128	259
L35	R54	30	48	L35-R54	bFGF	1	1 cell	H9	Plate 4	corner	13	5	0	0	16	11	604	16	326	144	32	761	60	206	55
L36	R01	32	1	L36-R01	fibroblast	1	1 cell	fibroblast	Plate 3	corner	227	0	0	0	0	8	18	0	47	0	0	1483	91	521	55
L36	R03	32	3	L36-R03	fibroblast	1	1 cell	fibroblast	Plate 3	corner	56	0	0	0	0	4	8	0	13	1	0	2413	313	981	180
L36	R04	32	5	L36-R04	fibroblast	1	1 cell	fibroblast	Plate 3	side	303	1	0	0	0	9	6	1	13	8	1	2317	334	1321	176
L36	R05	32	7	L36-R05	fibroblast	1	1 cell	fibroblast	Plate 3	side	516	1	0	0	0	18	35	1	45	12	2	2344	393	1330	327
L36	R06	32	9	L36-R06	fibroblast	2	2 cells	fibroblast	Plate 3	side	877	24	0	0	0	36	56	9	238	53	43	2394	357	1303	242
L36	R07	32	11	L36-R07	fibroblast	2	2 cells	fibroblast	Plate 3	side	158	0	3	0	0	43	55	0	94	15	3	2009	462	1615	357
L36	R08	32	13	L36-R08	fibroblast	4	4 cells	fibroblast	Plate 3	side	879	29	0	0	0	32	165	44	348	110	65	2182	219	1108	176
L36	R09	32	15	L36-R09	fibroblast	8	8 cells	fibroblast	Plate 3	side	8873	18	0	0	0	263	197	36	474	82	25	2682	280	1007	194
L36	R10	32	17	L36-R10	fibroblast	16	16 cells	fibroblast	Plate 3	side	61853	105	0	0	0	1671	522	124	1211	317	210	2474	414	1280	83
L36	R11	32	19	L36-R11	fibroblast	8	8 cells	fibroblast	Plate 3	side	7420	42	0	0	2	192	383	40	716	210	191	3099	356	1403	294
L36	R13	32	21	L36-R13	fibroblast	4	4 cells	fibroblast	Plate 3	side	2517	1	0	0	0	57	60	6	183	63	38	2366	395	1086	442
L36	R14	32	23	L36-R14	fibroblast	2	2 cells	fibroblast	Plate 3	corner	17116	79	0	0	0	424	258	34	389	77	23	2229	332	1118	243
L36	R16	32	2	L36-R16	fibroblast	1	1 cell	fibroblast	Plate 3	corner	53	0	0	0	1	21	21	0	20	5	0	1762	389	1389	203
L36	R17	32	4	L36-R17	fibroblast	1	1 cell	fibroblast	Plate 3	side	267	1	0	0	1	26	37	0	21	2	4	2915	400	1260	259
L36	R18	32	6	L36-R18	fibroblast	1	1 cell	fibroblast	Plate 3	side	441	0	0	0	0	13	41	2	39	4	1	2113	560	1528	289
L36	R19	32	8	L36-R19	fibroblast	1	1 cell	fibroblast	Plate 3	side	689	3	0	0	1	34	27	0	39	1	2	2338	403	1126	237
L36	R21	32	10	L36-R21	fibroblast	2	2 cells	fibroblast	Plate 3	side	558	6	0	0	0	26	85	0	134	54	3	1865	329	1240	328
L36	R22	32	12	L36-R22	fibroblast	2	2 cells	fibroblast	Plate 3	side	512	11	0	0	1	60	53	9	110	30	3	2346	461	541	238
L36	R23	32	14	L36-R23	fibroblast	4	4 cells	fibroblast	Plate 3	side	6377	9	0	0	2	147	80	13	14	33	44	2348	435	1289	368
L36	R26	32	16	L36-R26	fibroblast	8	8 cells	fibroblast	Plate 3	side	6171	48	18	0	29	325	487	57	1141	372	17	2522	339	1414	329
L36	R27	32	18	L36-R27	fibroblast	16	16 cells	fibroblast	Plate 3	side	49628	249	9	0	1	2265	779	146	1763	424	179	2267	403	1312	144
L36	R28	32	20	L36-R28	fibroblast	8	8 cells	fibroblast	Plate 3	side	24979	105	11	0	0	855	205	71	1040	157	142	2713	232	1189	194
L36	R29	32	22	L36-R29	fibroblast	4	4 cells	fibroblast	Plate 3	corner	7412	2	1	0	3	132	115	8	178	27	33	2208	338	866	218
L36	R30	32	24	L36-R30	fibroblast	2	2 cells	fibroblast	Plate 3	corner	351	3	0	0	1	56	107	3	176	18	14	1550	86	358	52
L36	R31	32	25	L36-R31	bFGF	1	1 cell	H9	Plate 4	corner	33	1	0	0	0	10	8	0	12	0	0	1611	78	412	17
L36	R32	32	27	L36-R32	bFGF	1	1 cell	H9	Plate 4	corner	13	1	0	0	0	4	5	0	7	0	0	1362	192	979	197
L36	R33	32	29	L36-R33	bFGF	1	1 cell	H9	Plate 4	side	558	2	21	0	1	24	823	13	756	34	34	2803	409	7	332
L36	R34	32	31	L36-R34	bFGF	1	1 cell	H9	Plate 4	side	175	10	0	0	0	31	221	4	130	97	5	2881	347	1603	307
L36	R35	32	33	L36-R35	bFGF	1	1 cell	H9	Plate 4	side	47	10	0	0	17	20	133	15	219	62	24	1739	405	1334	233
L36	R36	32	35	L36-R36	bFGF	1	1 cell	H9	Plate 4	side	91	2	0	0	0	35	129	15	40	22	25	3196	462	1843	410
L36	R37	32	37	L36-R37	bFGF	1	1 cell	H9	Plate 4	side	47	1	0	0	0	4	14	0	18	3	2	2435	239	889	263
L36	R38	32	39	L36-R38	bFGF	1	1 cell	H9	Plate 4	side	138	23	0	0	1	28	286	9	341	132	2	3179	421	1487	278
L36	R39	32	41	L36-R39	bFGF	1	1 cell	H9	Plate 4	side	58	0	0	0	1	14	14	0	35	9	1	2469	389	1216	223
L36	R40	32	43	L36-R40	bFGF	1	1 cell	H9	Plate 4	side	57	41	0	0	0	25	125	17	292	67	21	2956	301	1193	246
L36	R41	32	45	L36-R41	bFGF	1	1 cell	H9	Plate 4	side	351	13	9	0	1	47	385	16	402	220	29	2471	339	873	265
L36	R42	32	47	L36-R42	bFGF	1	1 cell	H9	Plate 4	corner	79	0	1	0	1	34	15	0	60	19	1	2287	389	1420	277
L36	R43	32	26	L36-R43	bFGF	1	1 cell	H9	Plate 4	corner	44	1	0	0	2	4	9	2	7	7	0	2666	254	1071	221
L36	R44	32	28	L36-R44	bFGF	1	1 cell	H9	Plate 4	side	33	0	0	0	1	1	5	1	7	0	2	2003	194	669	140
L36	R45	32	30	L36-R45	bFGF	1	1 cell	H9	Plate 4	side	30	0	0	0	0	1	1	0	7	1	0	2014	325	958	332
L36	R46	32	32	L36-R46	bFGF	1	1 cell	H9	Plate 4	side	47	1	0	0	1	11	8	0	12	4	1	3147	403	1099	263
L36	R47	32	34	L36-R47	bFGF	1	1 cell	H9	Plate 4	side	71	0	0	0	0	19	9	0	20	5	0	1694	324	1044	158
L36	R48	32	36	L36-R48	bFGF	1	1 cell	H9	Plate 4	side	73	0	0	0	1	19	26	0	47	3	1	3001	477	1325	375
L36	R49	32	38	L36-R49	bFGF	1	1 cell	H9	Plate 4	side	91	0	0	0	21	12	99	4	128	52	37	2126	294	1213	18
L36	R50	32	40	L36-R50	bFGF	1	1 cell	H9	Plate 4	side	126	0	16	0	1	59	160	1	25	4	2	2054	369	1572	188
L36	R51	32	42	L36-R51	bFGF	1	1 cell	H9	Plate 4	side	400	10	2	0	77	214	1975	21	1508	627	89	2668	314	1473	243
L36	R52	32	44	L36-R52	bFGF	1	1 cell	H9	Plate 4	side	195	25	13	0	97	96	1035	15	487	407	73	1374	235	748	133
L36	R53	32	46	L36-R53	bFGF	1	1 cell	H9	Plate 4	corner	225	7	0	0	2	44	111	7	349	56	13	2633	411	1231	266
L36	R54	32	48	L36-R54	bFGF	1	1 cell	H9	Plate 4	corner	57	0	0	0	0	18	22	0	25	3	0	2093	91	490	69
L37	R01	33	1	L37-R01	E8	4	4 cells	H9	Plate 5	corner	363	21	26	19	257	290	2524	64	5150	804	177	2002	121	654	163
L37	R03	33	3	L37-R03	E8	1	1 cell	H9	Plate 5	corner	3	0	0	0	1	3	26	0	32	12	1	1743	135	832	96
L37	R04	33	5	L37-R04	E8	1	1 cell	H9	Plate 5	side	10	21	0	0	0	7	23	12	183	81	20	1278	177	532	121
L37	R05	33	7	L37-R05	E8	1	1 cell	H9	Plate 5	side	20	1	0	0	2	12	138	0	181	51	10	2322	144	662	192
L37	R06	33	9	L37-R06	E8	1	1 cell	H9	Plate 5	side	11	2	0	0	2	9	76	0	173	40	11	2132	139	677	137
L37	R07	33	11	L37-R07	E8	1	1 cell	H9	Plate 5	side	5	41	0	0	1	39	200	17	288	72	24	2413	187	762	178
L37	R08	33	13	L37-R08	E8	1	1 cell	H9	Plate 5	side	29	13	19	0	1	22	70	11	164	60	28	1361	86	486	87
L37	R09	33	15	L37-R09	E8	1	1 cell	H9	Plate 5	side	23	4	0	0	4	13	177	7	270	39	26	1051	166	422	145
L37	R10	33	17	L37-R10	E8	1	1 cell	H9	Plate 5	side	42	1	0	0	0	18	170	6	107	31	2	1560	148	695	67
L37	R11	33	19	L37-R11	E8	1	1 cell	H9	Plate 5	side	34	4	1	0	3	35	239	8	343	74	55	2073	169	681	142
L37	R13	33	21	L37-R13	E8	1	1 cell	H9	Plate 5	side	569	17	0	0	110	201	1476	26	1702	624	58	1166	157	466	84
L37	R14	33	23	L37-R14	E8	32	32 cells	H9	Plate 5	corner	2930	135	502	11	1008	2219	19937	179	21300	8286	1721	1239	101	377	54
L37	R16	33	2	L37-R16	E8	2	2 cells	H9	Plate 5	corner	194	2	9	0	3	197	608	7	374	1180	8	1391	191	522	102
L37	R17	33	4	L37-R17	E8	1	1 cell	H9	Plate 5	side	5	3	0	0	3	16	110	10	196	36	21	2060	188	691	127
L37	R18	33	6	L37-R18	E8	1	1 cell	H9	Plate 5	side	16	1	0	0	2	9	115	0	88	13	2	1147	160	491	102
L37	R19	33	8	L37-R19	E8	1	1 cell	H9	Plate 5	side	22	0	1	0	2	22	129	7	136	41	6	2051	248	834	158
L37	R21	33	10	L37-R21	E8	1	1 cell	H9	Plate 5	side	9	6	1	0	1	28	196	12	190	52	13	1664	164	652	140
L37	R22	33	12	L37-R22	E8	1	1 cell	H9	Plate 5	side	15	14	0	0	5	31	193	11	258	107	19	1183	114	222	124
L37	R23	33	14	L37-R23	E8	1	1 cell	H9	Plate 5	side	11	1	1	0	4	4	124	0	11	22	6	1135	112	534	118
L37	R26	33	16	L37-R26	E8	1	1 cell	H9	Plate 5	side	68	23	42	0	50	85	647	20	1323	843	21	1376	150	520	119
L37	R27	33	18	L37-R27	E8	1	1 cell	H9	Plate 5	side	70	2	4	0	3	43	237	1	190	55	4	1913	206	876	118
L37	R28	33	20	L37-R28	E8	1	1 cell	H9	Plate 5	side	99	23	0	0	46	86	268	22	1057	275	9	1621	94	459	103
L37	R29	33	22	L37-R29	E8	1	1 cell	H9	Plate 5	corner	8	10	0	0	3	26	234	2	181	70	2	1576	141	583	111
L37	R30	33	24	L37-R30	E8	1	1 cell	H9	Plate 5	corner	7	1	2	0	4	13	224	3	196	45	18	1607	148	566	192
L37	R31	33	25	L37-R31	E8	1	1 cell	H9	Plate 6	corner	2	0	0	0	0	1	32	2	21	7	13	2400	192	692	45
L37	R32	33	27	L37-R32	E8	1	1 cell	H9	Plate 6	corner	0	1	0	0	0	2	8	3	35	1	7	898	77	469	77
L37	R33	33	29	L37-R33	E8	1	1 cell	H9	Plate 6	side	2	18	0	0	1	5	67	14	207	50	35	1951	169	3	125
L37	R34	33	31	L37-R34	E8	1	1 cell	H9	Plate 6	side	0	0	0	0	1	3	41	3	38	1	0	1527	145	579	165
L37	R35	33	33	L37-R35	E8	1	1 cell	H9	Plate 6	side	1	0	0	0	1	5	41	1	84	7	15	1173	145	654	142
L37	R36	33	35	L37-R36	E8	1	1 cell	H9	Plate 6	side	17	24	0	0	1	10	58	7	100	48	14	2536	173	708	158
L37	R37	33	37	L37-R37	E8	1	1 cell	H9	Plate 6	side	1	0	0	0	0	3	44	3	62	12	1	1637	101	497	100
L37	R38	33	39	L37-R38	E8	1	1 cell	H9	Plate 6	side	3	33	0	0	0	15	162	31	292	92	25	1879	175	720	156
L37	R39	33	41	L37-R39	E8	1	1 cell	H9	Plate 6	side	45	11	22	0	80	169	103	7	689	151	63	1599	144	567	135
L37	R40	33	43	L37-R40	E8	1	1 cell	H9	Plate 6	side	3	6	0	0	4	11	132	13	261	40	9	2449	151	522	200
L37	R41	33	45	L37-R41	E8	1	1 cell	H9	Plate 6	side	3	14	0	0	0	12	124	7	286	28	14	1704	112	618	112
L37	R42	33	47	L37-R42	E8	1	1 cell	H9	Plate 6	corner	7	0	0	0	2	10	25	3	120	24	11	1748	148	721	176
L37	R43	33	26	L37-R43	E8	1	1 cell	H9	Plate 6	corner	5	5	0	0	0	13	77	5	140	16	8	1720	192	602	210
L37	R44	33	28	L37-R44	E8	1	1 cell	H9	Plate 6	side	0	0	0	0	1	7	22	0	37	10	3	1575	168	482	145
L37	R45	33	30	L37-R45	E8	1	1 cell	H9	Plate 6	side	1	0	0	0	1	3	16	0	21	5	8	1619	143	644	106
L37	R46	33	32	L37-R46	E8	1	1 cell	H9	Plate 6	side	1	5	0	0	2	4	48	3	85	34	10	2491	196	726	135
L37	R47	33	34	L37-R47	E8	1	1 cell	H9	Plate 6	side	2	11	0	0	2	11	36	2	105	32	0	1627	140	523	115
L37	R48	33	36	L37-R48	E8	1	1 cell	H9	Plate 6	side	4	22	0	0	2	18	101	9	164	25	2	1858	192	700	167
L37	R49	33	38	L37-R49	E8	1	1 cell	H9	Plate 6	side	2	0	0	0	0	4	58	0	75	17	3	2032	127	828	20
L37	R50	33	40	L37-R50	E8	1	1 cell	H9	Plate 6	side	2	0	1	0	1	9	76	1	105	30	3	1647	132	569	111
L37	R51	33	42	L37-R51	E8	1	1 cell	H9	Plate 6	side	4	6	1	0	6	27	214	13	312	59	26	1568	130	730	181
L37	R52	33	44	L37-R52	E8	1	1 cell	H9	Plate 6	side	3	7	0	0	1	16	50	12	195	28	8	1258	87	414	73
L37	R53	33	46	L37-R53	E8	1	1 cell	H9	Plate 6	corner	54	5	19	0	9	69	515	9	735	603	49	1545	128	484	87
L37	R54	33	48	L37-R54	E8	1	1 cell	H9	Plate 6	corner	0	3	0	0	0	9	103	25	205	55	30	1915	122	647	175
L38	R01	35	1	L38-R01	E8	2	2 cells	H9	Plate 5	corner	1	1	0	0	0	3	8	0	36	4	0	1663	232	453	278
L38	R03	35	3	L38-R03	E8	8	8 cells	H9	Plate 5	middle	1	16	16	0	1	20	66	1	72	39	15	1747	192	544	135
L38	R04	35	5	L38-R04	E8	8	8 cells	H9	Plate 5	middle	27	39	0	0	0	17	61	23	273	81	43	1114	205	480	101
L38	R05	35	7	L38-R05	E8	2	2 cells	H9	Plate 5	middle	3	1	0	0	0	4	36	0	47	6	1	1965	268	596	197
L38	R06	35	9	L38-R06	E8	1	1 cell	H9	Plate 5	middle	1	1	0	0	0	10	12	0	25	5	2	1478	194	577	140
L38	R07	35	11	L38-R07	E8	1	1 cell	H9	Plate 5	middle	2	0	0	0	1	8	52	0	47	13	2	2189	274	697	214
L38	R08	35	13	L38-R08	E8	1	1 cell	H9	Plate 5	middle	5	14	0	0	0	14	56	7	53	31	7	1441	238	659	179
L38	R09	35	15	L38-R09	E8	1	1 cell	H9	Plate 5	middle	13	0	0	0	0	8	37	1	34	8	0	1339	179	572	183
L38	R10	35	17	L38-R10	E8	1	1 cell	H9	Plate 5	middle	19	0	0	0	1	9	45	0	31	5	3	1593	256	461	132
L38	R11	35	19	L38-R11	E8	1	1 cell	H9	Plate 5	middle	422	23	187	0	356	391	1715	48	2755	495	82	1713	222	542	188
L38	R13	35	21	L38-R13	E8	1	1 cell	H9	Plate 5	middle	7	9	1	0	2	23	41	20	78	37	25	1533	239	558	250
L38	R14	35	23	L38-R14	E8	1	1 cell	H9	Plate 5	middle	130	12	13	0	0	86	1075	25	655	210	45	1113	201	574	151
L38	R16	35	2	L38-R16	E8	4	4 cells	H9	Plate 5	middle	10	1	0	0	0	21	43	0	34	13	1	1551	213	691	193
L38	R17	35	4	L38-R17	E8	16	16 cells	H9	Plate 5	middle	40	60	0	0	10	110	324	57	675	230	109	1638	223	499	243
L38	R18	35	6	L38-R18	E8	4	4 cells	H9	Plate 5	middle	19	21	1	0	1	20	89	15	243	61	53	1467	258	673	344
L38	R19	35	8	L38-R19	E8	2	2 cells	H9	Plate 5	middle	26	22	0	0	1	42	179	50	242	77	70	1631	214	668	277
L38	R21	35	10	L38-R21	E8	1	1 cell	H9	Plate 5	middle	3	10	0	0	1	11	54	16	120	36	4	1554	222	487	212
L38	R22	35	12	L38-R22	E8	1	1 cell	H9	Plate 5	middle	5	21	1	0	2	22	93	10	142	45	15	1460	257	188	195
L38	R23	35	14	L38-R23	E8	1	1 cell	H9	Plate 5	middle	1	1	0	0	2	9	39	1	3	6	2	2234	264	808	351
L38	R26	35	16	L38-R26	E8	1	1 cell	H9	Plate 5	middle	5	1	2	0	0	9	43	0	76	9	2	1204	206	481	125
L38	R27	35	18	L38-R27	E8	1	1 cell	H9	Plate 5	middle	24	23	0	0	0	34	116	9	268	90	11	1877	235	652	102
L38	R28	35	20	L38-R28	E8	1	1 cell	H9	Plate 5	middle	11	1	0	0	0	27	110	13	184	46	50	1337	113	479	218
L38	R29	35	22	L38-R29	E8	1	1 cell	H9	Plate 5	middle	5	1	0	0	4	13	62	0	44	12	0	1267	192	517	192
L38	R30	35	24	L38-R30	E8	1	1 cell	H9	Plate 5	corner	4	0	0	0	2	12	45	1	50	16	3	1879	226	553	235
L38	R31	35	25	L38-R31	E8	1	1 cell	H9	Plate 6	corner	1	0	0	0	0	3	6	0	4	3	0	1936	266	817	51
L38	R32	35	27	L38-R32	E8	1	1 cell	H9	Plate 6	middle	0	0	0	0	0	1	2	0	5	0	0	1291	149	665	150
L38	R33	35	29	L38-R33	E8	1	1 cell	H9	Plate 6	middle	0	16	1	0	1	9	46	14	130	37	39	2270	273	6	319
L38	R34	35	31	L38-R34	E8	1	1 cell	H9	Plate 6	middle	0	0	1	0	1	5	7	3	9	1	1	1219	162	461	189
L38	R35	35	33	L38-R35	E8	1	1 cell	H9	Plate 6	middle	0	2	0	0	0	1	15	0	14	4	0	1036	171	452	110
L38	R36	35	35	L38-R36	E8	1	1 cell	H9	Plate 6	middle	0	28	0	0	1	22	54	0	75	34	15	1580	252	625	210
L38	R37	35	37	L38-R37	E8	1	1 cell	H9	Plate 6	middle	20	8	0	0	0	20	134	4	213	67	13	1566	164	565	280
L38	R38	35	39	L38-R38	E8	1	1 cell	H9	Plate 6	middle	2	24	0	0	0	20	98	15	170	75	26	1910	274	568	187
L38	R39	35	41	L38-R39	E8	1	1 cell	H9	Plate 6	middle	0	2	0	0	0	10	18	9	124	33	19	1500	158	639	192
L38	R40	35	43	L38-R40	E8	1	1 cell	H9	Plate 6	middle	0	18	0	0	0	15	56	11	105	40	8	1675	212	494	137
L38	R41	35	45	L38-R41	E8	1	1 cell	H9	Plate 6	middle	1	0	0	0	0	10	16	0	29	7	1	1387	164	588	183
L38	R42	35	47	L38-R42	E8	1	1 cell	H9	Plate 6	middle	0	15	0	0	1	16	21	2	125	67	10	1862	261	754	248
L38	R43	35	26	L38-R43	E8	1	1 cell	H9	Plate 6	middle	1	0	0	0	1	1	6	0	2	1	0	1693	271	607	291
L38	R44	35	28	L38-R44	E8	1	1 cell	H9	Plate 6	middle	1	38	0	0	0	4	45	7	172	30	56	1288	169	549	126
L38	R45	35	30	L38-R45	E8	1	1 cell	H9	Plate 6	middle	32	12	0	0	0	3	37	11	126	46	1	1438	211	394	184
L38	R46	35	32	L38-R46	E8	1	1 cell	H9	Plate 6	middle	1	22	0	0	0	2	26	11	47	24	32	873	94	335	88
L38	R47	35	34	L38-R47	E8	1	1 cell	H9	Plate 6	middle	0	2	0	0	0	1	3	0	10	3	2	1134	147	423	145
L38	R48	35	36	L38-R48	E8	1	1 cell	H9	Plate 6	middle	0	16	0	0	1	18	51	3	168	35	1	2139	202	515	176
L38	R49	35	38	L38-R49	E8	1	1 cell	H9	Plate 6	middle	0	2	1	0	2	7	78	13	146	14	13	1323	107	488	17
L38	R50	35	40	L38-R50	E8	1	1 cell	H9	Plate 6	middle	5	0	4	0	3	17	71	3	241	62	28	1138	123	507	89
L38	R51	35	42	L38-R51	E8	1	1 cell	H9	Plate 6	middle	1	0	0	0	1	10	36	0	54	3	2	1376	164	530	155
L38	R52	35	44	L38-R52	E8	1	1 cell	H9	Plate 6	middle	0	28	0	0	1	6	9	1	67	13	4	1198	171	373	110
L38	R53	35	46	L38-R53	E8	1	1 cell	H9	Plate 6	middle	327	43	121	0	156	1035	1305	19	2780	1341	39	1376	172	368	52
L38	R54	35	48	L38-R54	E8	1	1 cell	H9	Plate 6	corner	4	6	3	0	1	7	72	5	130	59	21	2187	232	562	211
L39	R01	37	1	L39-R01	E8	1	1 cell	H9	Plate 5	side	0	0	0	0	0	1	5	0	0	1	0	393	26	97	17
L39	R03	37	3	L39-R03	E8	1	1 cell	H9	Plate 5	middle	3	0	0	0	0	4	6	0	10	3	0	2329	211	642	161
L39	R04	37	5	L39-R04	E8	2	2 cells	H9	Plate 5	middle	2	1	0	0	0	1	3	0	12	5	1	1432	221	430	92
L39	R05	37	7	L39-R05	E8	8	8 cells	H9	Plate 5	middle	82	110	0	0	5	42	314	79	832	213	141	1698	245	756	143
L39	R06	37	9	L39-R06	E8	8	8 cells	H9	Plate 5	middle	49	54	0	0	8	32	121	53	542	183	35	1340	130	428	110
L39	R07	37	11	L39-R07	E8	2	2 cells	H9	Plate 5	middle	15	3	0	0	2	23	203	13	180	93	22	2532	289	600	229
L39	R08	37	13	L39-R08	E8	1	1 cell	H9	Plate 5	middle	25	5	0	0	0	11	49	13	161	62	15	1710	169	665	131
L39	R09	37	15	L39-R09	E8	1	1 cell	H9	Plate 5	middle	15	1	1	0	3	9	35	0	43	11	3	1699	257	358	106
L39	R10	37	17	L39-R10	E8	1	1 cell	H9	Plate 5	middle	13	1	0	0	0	4	16	0	10	12	0	1499	182	321	68
L39	R11	37	19	L39-R11	E8	1	1 cell	H9	Plate 5	middle	16	10	15	0	3	22	90	20	145	28	19	1838	230	530	138
L39	R13	37	21	L39-R13	E8	1	1 cell	H9	Plate 5	middle	29	7	0	0	3	15	52	6	82	34	7	2192	246	497	233
L39	R14	37	23	L39-R14	no cells	0	0 cell	no cells	Plate 5	middle	12	3	1	0	4	12	88	0	86	17	3	1865	220	469	193
L39	R16	37	2	L39-R16	E8	1	1 cell	H9	Plate 5	middle	1	20	0	0	1	7	20	15	44	15	1	1967	230	599	142
L39	R17	37	4	L39-R17	E8	1	1 cell	H9	Plate 5	middle	5	0	0	0	2	13	11	0	16	2	1	2236	170	407	114
L39	R18	37	6	L39-R18	E8	4	4 cells	H9	Plate 5	middle	7	27	0	0	0	10	62	31	216	33	42	2843	265	677	140
L39	R19	37	8	L39-R19	E8	16	16 cells	H9	Plate 5	middle	501	227	171	0	704	1237	4036	96	5247	1722	265	1977	281	565	137
L39	R21	37	10	L39-R21	E8	4	4 cells	H9	Plate 5	middle	15	12	0	0	12	10	131	21	239	111	42	1664	187	472	93
L39	R22	37	12	L39-R22	E8	2	2 cells	H9	Plate 5	middle	51	16	2	0	2	21	102	25	230	83	54	2256	337	273	128
L39	R23	37	14	L39-R23	E8	1	1 cell	H9	Plate 5	middle	52	8	0	0	0	17	119	11	26	40	31	1784	292	609	159
L39	R26	37	16	L39-R26	E8	1	1 cell	H9	Plate 5	middle	8	10	0	0	0	14	54	14	123	26	0	1757	224	377	154
L39	R27	37	18	L39-R27	E8	1	1 cell	H9	Plate 5	middle	29	2	1	0	3	14	52	0	67	12	2	2080	367	813	160
L39	R28	37	20	L39-R28	E8	1	1 cell	H9	Plate 5	middle	11	0	0	0	0	7	20	0	44	5	1	1407	84	374	142
L39	R29	37	22	L39-R29	E8	1	1 cell	H9	Plate 5	middle	38	3	0	0	3	61	341	16	475	133	19	3298	266	533	541
L39	R30	37	24	L39-R30	no cells	0	0 cell	no cells	Plate 5	side	4	1	1	0	1	1	46	0	45	17	5	1244	149	407	140
L39	R31	37	25	L39-R31	E8	1	1 cell	H9	Plate 6	side	1	0	0	0	0	1	5	0	5	2	0	2627	275	692	79
L39	R32	37	27	L39-R32	E8	1	1 cell	H9	Plate 6	middle	0	0	0	0	0	1	6	0	9	1	0	1130	157	564	133
L39	R33	37	29	L39-R33	E8	1	1 cell	H9	Plate 6	middle	1	0	0	0	1	6	8	0	8	1	0	2553	274	1	194
L39	R34	37	31	L39-R34	E8	1	1 cell	H9	Plate 6	middle	1	0	0	0	1	0	7	0	7	1	1	1324	69	204	68
L39	R35	37	33	L39-R35	E8	1	1 cell	H9	Plate 6	middle	33	10	0	0	0	5	41	10	157	38	24	1863	204	603	72
L39	R36	37	35	L39-R36	E8	1	1 cell	H9	Plate 6	middle	38	0	39	0	1	18	112	1	42	13	0	2557	295	659	187
L39	R37	37	37	L39-R37	E8	1	1 cell	H9	Plate 6	middle	2	0	0	0	0	1	19	0	10	8	0	1827	187	476	213
L39	R38	37	39	L39-R38	E8	1	1 cell	H9	Plate 6	middle	618	35	1	0	76	380	659	26	1210	687	49	2335	240	605	78
L39	R39	37	41	L39-R39	E8	1	1 cell	H9	Plate 6	middle	0	2	0	0	0	3	5	0	26	4	1	1810	185	519	111
L39	R40	37	43	L39-R40	E8	1	1 cell	H9	Plate 6	middle	17	1	1	0	1	36	143	5	185	41	38	2360	221	518	140
L39	R41	37	45	L39-R41	E8	1	1 cell	H9	Plate 6	middle	2	4	0	0	0	1	44	1	66	25	16	1691	155	452	166
L39	R42	37	47	L39-R42	E8	1	1 cell	H9	Plate 6	middle	3	2	0	0	0	9	9	0	69	12	23	2782	255	720	221
L39	R43	37	26	L39-R43	E8	1	1 cell	H9	Plate 6	middle	0	0	0	0	0	5	7	0	4	1	0	1793	329	727	276
L39	R44	37	28	L39-R44	E8	1	1 cell	H9	Plate 6	middle	0	0	0	0	1	3	7	0	7	1	0	769	133	174	25
L39	R45	37	30	L39-R45	E8	1	1 cell	H9	Plate 6	middle	0	0	0	0	0	1	2	0	3	0	0	1771	192	302	152
L39	R46	37	32	L39-R46	E8	1	1 cell	H9	Plate 6	middle	1	1	0	0	0	2	4	0	12	1	0	1847	234	572	145
L39	R47	37	34	L39-R47	E8	1	1 cell	H9	Plate 6	middle	1	23	0	0	0	13	29	16	226	47	14	1487	150	532	109
L39	R48	37	36	L39-R48	E8	1	1 cell	H9	Plate 6	middle	0	0	0	0	0	5	28	0	22	5	1	2229	209	487	158
L39	R49	37	38	L39-R49	E8	1	1 cell	H9	Plate 6	middle	3	22	23	0	0	9	84	12	210	55	26	2057	203	591	17
L39	R50	37	40	L39-R50	E8	1	1 cell	H9	Plate 6	middle	41	3	16	0	13	46	70	15	106	90	23	1536	190	515	126
L39	R51	37	42	L39-R51	E8	1	1 cell	H9	Plate 6	middle	19	1	0	0	3	12	62	7	181	43	20	1486	162	604	160
L39	R52	37	44	L39-R52	E8	1	1 cell	H9	Plate 6	middle	33	1	0	0	0	18	22	9	106	23	1	1328	187	332	104
L39	R53	37	46	L39-R53	E8	1	1 cell	H9	Plate 6	middle	1	7	0	0	2	5	19	7	129	38	18	1929	141	312	94
L39	R54	37	48	L39-R54	E8	1	1 cell	H9	Plate 6	side	1	8	0	0	1	15	88	19	180	37	40	2532	236	582	196
L40	R01	39	1	L40-R01	E8	1	1 cell	H9	Plate 5	side	4	0	0	0	0	5	17	0	35	5	2	1114	176	640	124
L40	R03	39	3	L40-R03	E8	1	1 cell	H9	Plate 5	middle	0	0	0	0	0	3	6	0	11	1	1	1388	139	538	52
L40	R04	39	5	L40-R04	E8	1	1 cell	H9	Plate 5	middle	2	0	0	0	0	2	5	0	10	2	1	944	183	391	65
L40	R05	39	7	L40-R05	E8	1	1 cell	H9	Plate 5	middle	8	12	0	0	0	7	66	8	82	45	8	1146	133	464	46
L40	R06	39	9	L40-R06	E8	2	2 cells	H9	Plate 5	middle	4	11	0	0	1	13	65	15	167	47	24	1006	201	687	207
L40	R07	39	11	L40-R07	E8	8	8 cells	H9	Plate 5	middle	535	84	53	0	1	265	2154	128	2246	733	194	1416	259	744	175
L40	R08	39	13	L40-R08	E8	8	8 cells	H9	Plate 5	middle	46	46	0	0	14	84	341	40	613	207	112	1454	148	751	185
L40	R09	39	15	L40-R09	E8	2	2 cells	H9	Plate 5	middle	24	9	0	0	0	20	126	10	111	64	5	1264	108	408	183
L40	R10	39	17	L40-R10	E8	1	1 cell	H9	Plate 5	middle	37	11	0	0	1	47	244	19	247	187	54	1934	218	664	88
L40	R11	39	19	L40-R11	E8	1	1 cell	H9	Plate 5	middle	15	0	0	0	2	6	60	2	61	20	6	1771	179	859	249
L40	R13	39	21	L40-R13	E8	1	1 cell	H9	Plate 5	middle	216	2	14	0	2	138	783	1	56	218	7	1325	224	538	265
L40	R14	39	23	L40-R14	E8	1	1 cell	H9	Plate 5	middle	15	1	0	0	3	21	87	0	86	20	3	1584	180	514	165
L40	R16	39	2	L40-R16	E8	1	1 cell	H9	Plate 5	middle	59	9	0	0	1	22	127	6	57	104	14	1158	169	687	110
L40	R17	39	4	L40-R17	E8	1	1 cell	H9	Plate 5	middle	3	1	1	0	0	6	29	1	18	6	2	1635	209	597	159
L40	R18	39	6	L40-R18	E8	1	1 cell	H9	Plate 5	middle	35	11	1	0	0	9	54	12	181	7	7	1059	213	557	141
L40	R19	39	8	L40-R19	E8	1	1 cell	H9	Plate 5	middle	7	3	1	0	1	8	108	7	158	42	23	1565	189	551	124
L40	R21	39	10	L40-R21	E8	4	4 cells	H9	Plate 5	middle	42	30	0	0	0	51	390	47	491	297	101	1584	228	778	188
L40	R22	39	12	L40-R22	E8	16	16 cells	H9	Plate 5	middle	789	155	98	5	287	885	3229	155	2906	2140	306	1834	195	234	76
L40	R23	39	14	L40-R23	E8	4	4 cells	H9	Plate 5	middle	24	39	0	0	0	31	336	22	48	147	42	1106	287	842	239
L40	R26	39	16	L40-R26	E8	2	2 cells	H9	Plate 5	middle	45	12	1	0	4	12	116	15	201	51	6	1158	185	648	219
L40	R27	39	18	L40-R27	E8	1	1 cell	H9	Plate 5	middle	55	3	0	0	1	24	164	11	213	64	12	1252	187	651	83
L40	R28	39	20	L40-R28	E8	1	1 cell	H9	Plate 5	middle	51	20	0	0	1	26	73	0	160	28	45	1644	149	551	189
L40	R29	39	22	L40-R29	E8	1	1 cell	H9	Plate 5	middle	6	0	1	0	4	10	72	0	65	20	2	1082	147	479	149
L40	R30	39	24	L40-R30	E8	1	1 cell	H9	Plate 5	side	2	21	0	0	1	22	234	14	219	88	54	1717	213	756	187
L40	R31	39	25	L40-R31	E8	1	1 cell	H9	Plate 6	side	0	0	0	0	0	3	9	0	4	3	0	1250	258	872	103
L40	R32	39	27	L40-R32	E8	1	1 cell	H9	Plate 6	middle	0	0	0	0	0	1	4	0	6	0	0	1031	127	629	149
L40	R33	39	29	L40-R33	E8	1	1 cell	H9	Plate 6	middle	3	0	0	0	1	2	10	0	9	3	1	1992	222	2	255
L40	R34	39	31	L40-R34	E8	1	1 cell	H9	Plate 6	middle	3	0	0	0	0	1	14	0	14	4	0	1575	144	680	171
L40	R35	39	33	L40-R35	E8	1	1 cell	H9	Plate 6	middle	1	0	0	0	0	2	28	0	21	3	0	1150	173	667	190
L40	R36	39	35	L40-R36	E8	1	1 cell	H9	Plate 6	middle	0	9	0	0	0	13	63	9	50	23	8	1843	206	973	237
L40	R37	39	37	L40-R37	E8	1	1 cell	H9	Plate 6	middle	0	0	0	0	0	1	9	0	26	5	0	1280	158	474	167
L40	R38	39	39	L40-R38	E8	1	1 cell	H9	Plate 6	middle	0	1	0	0	1	15	70	10	100	34	7	1722	277	663	144
L40	R39	39	41	L40-R39	E8	1	1 cell	H9	Plate 6	middle	1	1	0	0	0	6	9	1	17	5	1	1498	163	578	162
L40	R40	39	43	L40-R40	E8	1	1 cell	H9	Plate 6	middle	1	0	0	0	0	2	31	5	34	21	5	1638	156	602	189
L40	R41	39	45	L40-R41	E8	1	1 cell	H9	Plate 6	middle	6	20	0	0	0	15	65	20	187	38	32	1848	181	584	138
L40	R42	39	47	L40-R42	E8	1	1 cell	H9	Plate 6	middle	2	8	0	0	0	12	21	0	186	65	9	1695	246	711	175
L40	R43	39	26	L40-R43	E8	1	1 cell	H9	Plate 6	middle	0	0	0	0	0	2	9	0	4	1	1	1925	152	812	317
L40	R44	39	28	L40-R44	E8	1	1 cell	H9	Plate 6	middle	1	0	0	0	0	1	9	0	7	0	0	1179	178	452	116
L40	R45	39	30	L40-R45	E8	1	1 cell	H9	Plate 6	middle	0	0	0	0	0	0	2	0	4	0	0	1977	184	544	171
L40	R46	39	32	L40-R46	E8	1	1 cell	H9	Plate 6	middle	50	11	0	0	0	24	57	24	157	52	10	1911	202	682	141
L40	R47	39	34	L40-R47	E8	1	1 cell	H9	Plate 6	middle	1	9	26	0	0	18	27	6	47	109	12	1485	188	603	149
L40	R48	39	36	L40-R48	E8	1	1 cell	H9	Plate 6	middle	3	2	0	0	1	4	23	7	44	11	0	1707	150	652	145
L40	R49	39	38	L40-R49	E8	1	1 cell	H9	Plate 6	middle	26	1	0	0	0	13	30	8	169	31	13	1092	114	588	25
L40	R50	39	40	L40-R50	E8	1	1 cell	H9	Plate 6	middle	0	0	0	0	1	1	14	0	20	8	1	1188	151	621	146
L40	R51	39	42	L40-R51	E8	1	1 cell	H9	Plate 6	middle	76	7	0	0	2	16	122	2	269	16	11	1630	208	842	147
L40	R52	39	44	L40-R52	E8	1	1 cell	H9	Plate 6	middle	3	12	0	0	0	7	20	5	66	12	4	1028	108	396	119
L40	R53	39	46	L40-R53	E8	1	1 cell	H9	Plate 6	middle	19	3	0	0	1	14	35	9	113	19	18	1802	196	563	187
L40	R54	39	48	L40-R54	E8	1	1 cell	H9	Plate 6	side	1	17	0	0	0	12	78	19	200	97	26	2227	207	752	261
L41	R01	41	1	L41-R01	no cells	0	0 cell	no cells	Plate 5	side	5	0	0	0	1	8	63	0	52	2	0	1634	183	848	100
L41	R03	41	3	L41-R03	no cells	0	0 cell	no cells	Plate 5	middle	1	1	0	0	0	6	21	0	14	4	0	2143	294	1072	141
L41	R04	41	5	L41-R04	E8	1	1 cell	H9	Plate 5	middle	4	1	0	0	0	7	20	0	19	5	1	1370	205	597	83
L41	R05	41	7	L41-R05	E8	1	1 cell	H9	Plate 5	middle	21	17	0	0	0	21	213	16	379	90	33	1637	319	979	223
L41	R06	41	9	L41-R06	E8	1	1 cell	H9	Plate 5	middle	7	1	0	0	0	12	74	2	71	11	1	2108	180	1044	224
L41	R07	41	11	L41-R07	E8	1	1 cell	H9	Plate 5	middle	2	27	0	0	4	42	316	12	381	123	36	2647	272	1367	314
L41	R08	41	13	L41-R08	E8	2	2 cells	H9	Plate 5	middle	65	23	0	0	0	34	171	21	226	80	10	1605	202	1402	150
L41	R09	41	15	L41-R09	E8	8	8 cells	H9	Plate 5	middle	205	104	25	0	0	110	790	69	1315	500	173	2185	284	826	137
L41	R10	41	17	L41-R10	E8	8	8 cells	H9	Plate 5	middle	677	70	15	0	54	595	4479	45	1340	885	138	1802	300	838	104
L41	R11	41	19	L41-R11	E8	2	2 cells	H9	Plate 5	middle	37	1	0	0	2	31	200	0	105	26	3	2597	237	1139	241
L41	R13	41	21	L41-R13	E8	1	1 cell	H9	Plate 5	middle	24	3	0	0	0	16	165	0	83	18	2	2183	199	857	268
L41	R14	41	23	L41-R14	E8	1	1 cell	H9	Plate 5	middle	43	22	0	0	3	71	499	11	411	120	28	1498	280	739	165
L41	R16	41	2	L41-R16	no cells	0	0 cell	no cells	Plate 5	middle	4	1	0	0	0	16	46	1	30	9	1	1347	235	715	93
L41	R17	41	4	L41-R17	E8	1	1 cell	H9	Plate 5	middle	6	1	0	0	0	7	91	0	33	5	1	2518	242	677	103
L41	R18	41	6	L41-R18	E8	1	1 cell	H9	Plate 5	middle	14	0	0	0	1	9	129	1	64	11	6	2436	259	971	188
L41	R19	41	8	L41-R19	E8	1	1 cell	H9	Plate 5	middle	35	5	0	0	3	59	318	10	291	125	35	2382	246	1098	138
L41	R21	41	10	L41-R21	E8	1	1 cell	H9	Plate 5	middle	6	36	0	0	0	17	331	17	345	77	60	1941	228	732	204
L41	R22	41	12	L41-R22	E8	1	1 cell	H9	Plate 5	middle	18	7	0	0	2	46	325	17	283	82	39	2016	298	459	169
L41	R23	41	14	L41-R23	E8	4	4 cells	H9	Plate 5	middle	71	57	0	9	2	170	1051	45	103	392	136	2093	403	1202	315
L41	R26	41	16	L41-R26	E8	16	16 cells	H9	Plate 5	middle	1077	71	35	0	389	846	7524	134	6962	1846	129	1383	227	729	99
L41	R27	41	18	L41-R27	E8	4	4 cells	H9	Plate 5	middle	327	111	31	0	1	203	1616	103	1529	451	196	1817	276	1131	171
L41	R28	41	20	L41-R28	E8	2	2 cells	H9	Plate 5	middle	33	7	0	0	4	38	235	22	424	103	48	2125	129	937	238
L41	R29	41	22	L41-R29	E8	1	1 cell	H9	Plate 5	middle	19	2	3	0	1	21	199	1	121	31	1	2278	339	1126	204
L41	R30	41	24	L41-R30	E8	1	1 cell	H9	Plate 5	side	6	35	0	0	1	40	371	20	330	152	20	1628	274	1246	240
L41	R31	41	25	L41-R31	E8	1	1 cell	H9	Plate 6	side	0	1	0	0	2	6	32	0	13	4	0	2771	218	1314	79
L41	R32	41	27	L41-R32	E8	1	1 cell	H9	Plate 6	middle	0	0	0	0	0	4	5	0	17	1	0	1640	207	946	160
L41	R33	41	29	L41-R33	E8	1	1 cell	H9	Plate 6	middle	1	1	0	0	2	1	29	0	19	5	2	2116	355	2	242
L41	R34	41	31	L41-R34	E8	1	1 cell	H9	Plate 6	middle	3	0	0	0	1	2	31	0	14	2	3	1950	268	1128	202
L41	R35	41	33	L41-R35	E8	1	1 cell	H9	Plate 6	middle	0	0	0	0	0	5	46	1	27	5	0	1728	231	858	169
L41	R36	41	35	L41-R36	E8	1	1 cell	H9	Plate 6	middle	3	0	0	0	1	11	63	0	23	13	0	2080	319	1356	229
L41	R37	41	37	L41-R37	E8	1	1 cell	H9	Plate 6	middle	3	0	0	0	0	5	43	0	25	9	0	2105	184	1132	230
L41	R38	41	39	L41-R38	E8	1	1 cell	H9	Plate 6	middle	2	7	1	0	2	36	212	5	312	63	28	2566	371	1214	170
L41	R39	41	41	L41-R39	E8	1	1 cell	H9	Plate 6	middle	2	0	0	0	0	10	23	1	37	5	1	1938	194	1031	181
L41	R40	41	43	L41-R40	E8	1	1 cell	H9	Plate 6	middle	4	0	1	0	0	5	71	0	33	11	0	2883	246	749	183
L41	R41	41	45	L41-R41	E8	1	1 cell	H9	Plate 6	middle	28	1	1	0	27	11	92	3	69	21	5	1775	278	992	241
L41	R42	41	47	L41-R42	E8	1	1 cell	H9	Plate 6	middle	88	1	0	0	2	35	71	3	96	69	54	2837	330	1542	320
L41	R43	41	26	L41-R43	E8	1	1 cell	H9	Plate 6	middle	312	9	0	0	0	410	4404	10	702	702	44	3433	310	1498	246
L41	R44	41	28	L41-R44	E8	1	1 cell	H9	Plate 6	middle	0	0	0	0	0	6	18	0	16	1	0	2412	233	952	295
L41	R45	41	30	L41-R45	E8	1	1 cell	H9	Plate 6	middle	0	0	0	0	1	2	6	0	1	2	0	1319	173	631	177
L41	R46	41	32	L41-R46	E8	1	1 cell	H9	Plate 6	middle	1	0	0	0	2	7	27	0	23	5	1	2174	282	1049	162
L41	R47	41	34	L41-R47	E8	1	1 cell	H9	Plate 6	middle	2	0	0	0	0	13	30	1	32	3	1	1988	201	843	136
L41	R48	41	36	L41-R48	E8	1	1 cell	H9	Plate 6	middle	329	18	20	0	182	543	2259	8	1529	1129	4	1699	198	621	113
L41	R49	41	38	L41-R49	E8	1	1 cell	H9	Plate 6	middle	3	1	0	0	0	11	70	0	41	7	0	2547	234	1292	28
L41	R50	41	40	L41-R50	E8	1	1 cell	H9	Plate 6	middle	78	26	0	0	1	20	441	37	452	60	45	2378	194	1084	212
L41	R51	41	42	L41-R51	E8	1	1 cell	H9	Plate 6	middle	2	0	0	0	5	24	171	0	127	10	2	1910	242	1078	143
L41	R52	41	44	L41-R52	E8	1	1 cell	H9	Plate 6	middle	4	0	0	0	1	11	31	0	43	9	1	1770	189	546	139
L41	R53	41	46	L41-R53	E8	1	1 cell	H9	Plate 6	middle	1	0	0	0	4	18	53	0	54	11	0	1990	231	993	180
L41	R54	41	48	L41-R54	E8	1	1 cell	H9	Plate 6	side	2	0	0	0	0	9	77	0	37	10	0	2020	284	989	215
L42	R01	43	1	L42-R01	no cells	0	0 cell	no cells	Plate 5	side	2	0	0	0	0	2	7	0	15	4	0	402	32	107	27
L42	R03	43	3	L42-R03	no cells	0	0 cell	no cells	Plate 5	middle	0	1	0	0	0	0	5	0	2	2	1	710	75	180	39
L42	R04	43	5	L42-R04	E8	1	1 cell	H9	Plate 5	middle	0	0	0	0	0	4	3	0	3	2	0	557	57	93	38
L42	R05	43	7	L42-R05	E8	1	1 cell	H9	Plate 5	middle	10	2	1	0	0	7	28	13	83	48	11	774	80	184	77
L42	R06	43	9	L42-R06	E8	1	1 cell	H9	Plate 5	middle	2	1	0	0	1	2	15	7	30	16	12	1002	78	256	106
L42	R07	43	11	L42-R07	E8	1	1 cell	H9	Plate 5	middle	1	0	0	0	1	4	23	0	23	5	4	1241	106	369	152
L42	R08	43	13	L42-R08	E8	1	1 cell	H9	Plate 5	middle	5	3	0	0	0	4	19	9	36	20	14	1052	71	326	95
L42	R09	43	15	L42-R09	E8	1	1 cell	H9	Plate 5	middle	14	8	0	0	0	0	27	6	71	22	3	944	66	234	101
L42	R10	43	17	L42-R10	E8	2	2 cells	H9	Plate 5	middle	4	1	0	0	0	8	31	6	56	50	3	1178	80	401	68
L42	R11	43	19	L42-R11	E8	8	8 cells	H9	Plate 5	middle	139	54	28	0	145	201	813	67	860	799	181	1540	76	282	72
L42	R13	43	21	L42-R13	E8	8	8 cells	H9	Plate 5	middle	78	36	17	0	6	62	217	68	340	406	90	1110	85	304	103
L42	R14	43	23	L42-R14	E8	2	2 cells	H9	Plate 5	middle	6	1	0	0	0	13	73	0	44	57	9	935	92	302	116
L42	R16	43	2	L42-R16	no cells	0	0 cell	no cells	Plate 5	middle	1	0	0	0	0	1	8	0	6	2	0	1095	64	273	95
L42	R17	43	4	L42-R17	E8	1	1 cell	H9	Plate 5	middle	1	5	0	0	0	6	32	13	87	25	16	794	71	153	33
L42	R18	43	6	L42-R18	E8	1	1 cell	H9	Plate 5	middle	4	0	0	0	0	3	25	2	38	7	4	1429	82	307	86
L42	R19	43	8	L42-R19	E8	1	1 cell	H9	Plate 5	middle	7	0	0	0	0	4	21	0	11	6	0	874	77	319	123
L42	R21	43	10	L42-R21	E8	1	1 cell	H9	Plate 5	middle	2	0	0	0	0	5	16	0	19	5	4	1136	90	277	113
L42	R22	43	12	L42-R22	E8	1	1 cell	H9	Plate 5	middle	3	0	0	0	0	2	16	0	17	8	0	883	56	69	90
L42	R23	43	14	L42-R23	E8	1	1 cell	H9	Plate 5	middle	3	1	0	0	1	5	9	0	2	6	1	1117	73	236	125
L42	R26	43	16	L42-R26	E8	1	1 cell	H9	Plate 5	middle	1	1	0	0	1	3	29	1	52	18	0	893	59	277	142
L42	R27	43	18	L42-R27	E8	4	4 cells	H9	Plate 5	middle	36	24	0	0	2	23	78	28	115	96	26	1311	95	357	77
L42	R28	43	20	L42-R28	E8	16	16 cells	H9	Plate 5	middle	226	57	33	0	111	316	643	73	1101	913	201	931	46	225	100
L42	R29	43	22	L42-R29	E8	4	4 cells	H9	Plate 5	middle	111	49	26	5	39	82	692	33	376	432	95	1277	107	324	90
L42	R30	43	24	L42-R30	E8	2	2 cells	H9	Plate 5	side	4	7	0	0	1	12	53	8	47	55	12	1180	88	365	144
L42	R31	43	25	L42-R31	E8	1	1 cell	H9	Plate 6	side	2	0	0	0	0	1	0	0	3	2	0	1244	61	291	32
L42	R32	43	27	L42-R32	E8	1	1 cell	H9	Plate 6	middle	0	0	0	0	0	1	5	0	1	0	0	720	39	173	61
L42	R33	43	29	L42-R33	E8	1	1 cell	H9	Plate 6	middle	0	0	0	0	0	3	4	0	3	3	0	881	88	0	156
L42	R34	43	31	L42-R34	E8	1	1 cell	H9	Plate 6	middle	0	0	0	0	0	0	3	0	6	0	0	1021	79	369	184
L42	R35	43	33	L42-R35	E8	1	1 cell	H9	Plate 6	middle	0	2	0	0	0	0	6	0	8	1	0	898	55	215	70
L42	R36	43	35	L42-R36	E8	1	1 cell	H9	Plate 6	middle	0	0	0	0	0	2	9	1	4	5	0	1611	87	367	168
L42	R37	43	37	L42-R37	E8	1	1 cell	H9	Plate 6	middle	1	0	0	0	1	1	9	1	16	6	0	932	80	321	133
L42	R38	43	39	L42-R38	E8	1	1 cell	H9	Plate 6	middle	1	0	0	0	2	2	18	1	12	6	4	1547	99	381	91
L42	R39	43	41	L42-R39	E8	1	1 cell	H9	Plate 6	middle	64	11	3	0	14	57	158	12	362	265	36	1145	79	310	96
L42	R40	43	43	L42-R40	E8	1	1 cell	H9	Plate 6	middle	0	0	0	0	0	3	4	0	11	6	0	1138	73	310	136
L42	R41	43	45	L42-R41	E8	1	1 cell	H9	Plate 6	middle	1	0	0	0	0	1	9	0	8	5	0	1272	80	324	127
L42	R42	43	47	L42-R42	E8	1	1 cell	H9	Plate 6	middle	1	0	0	0	1	0	1	0	6	4	0	1167	92	281	94
L42	R43	43	26	L42-R43	E8	1	1 cell	H9	Plate 6	middle	1	0	0	0	0	0	4	1	1	0	0	356	43	97	22
L42	R44	43	28	L42-R44	E8	1	1 cell	H9	Plate 6	middle	0	0	0	0	1	2	2	0	6	1	0	967	71	272	88
L42	R45	43	30	L42-R45	E8	1	1 cell	H9	Plate 6	middle	0	0	0	0	0	0	1	0	3	1	0	938	70	229	83
L42	R46	43	32	L42-R46	E8	1	1 cell	H9	Plate 6	middle	0	0	0	0	0	1	4	0	2	0	2	1150	87	258	130
L42	R47	43	34	L42-R47	E8	1	1 cell	H9	Plate 6	middle	0	0	0	0	0	3	4	0	6	1	0	1009	62	167	99
L42	R48	43	36	L42-R48	E8	1	1 cell	H9	Plate 6	middle	0	0	0	0	1	2	11	0	7	3	0	1489	48	349	133
L42	R49	43	38	L42-R49	E8	1	1 cell	H9	Plate 6	middle	0	0	0	0	0	3	7	1	15	2	1	1001	83	392	15
L42	R50	43	40	L42-R50	E8	1	1 cell	H9	Plate 6	middle	7	6	0	0	0	2	10	4	30	12	3	913	74	409	151
L42	R51	43	42	L42-R51	E8	1	1 cell	H9	Plate 6	middle	1	1	0	0	1	7	20	0	18	7	1	1091	55	295	147
L42	R52	43	44	L42-R52	E8	1	1 cell	H9	Plate 6	middle	16	6	0	0	0	3	11	6	68	25	14	823	37	164	73
L42	R53	43	46	L42-R53	E8	1	1 cell	H9	Plate 6	middle	1	0	0	0	0	4	9	0	13	5	2	1257	63	253	131
L42	R54	43	48	L42-R54	E8	1	1 cell	H9	Plate 6	side	1	6	0	0	0	1	17	0	56	9	3	848	85	284	138
L43	R01	45	1	L43-R01	E8	1	1 cell	H9	Plate 5	side	2	1	0	0	0	5	28	0	29	6	2	1140	168	464	82
L43	R03	45	3	L43-R03	E8	1	1 cell	H9	Plate 5	middle	0	0	0	0	0	2	6	0	5	1	1	1639	346	958	40
L43	R04	45	5	L43-R04	E8	1	1 cell	H9	Plate 5	middle	9	1	0	0	0	2	5	0	13	0	1	868	232	330	25
L43	R05	45	7	L43-R05	E8	1	1 cell	H9	Plate 5	middle	207	44	0	6	0	143	1266	14	267	483	67	3350	377	1527	320
L43	R06	45	9	L43-R06	E8	1	1 cell	H9	Plate 5	middle	2	0	0	0	0	2	20	0	29	8	3	3165	427	1292	306
L43	R07	45	11	L43-R07	E8	1	1 cell	H9	Plate 5	middle	102	17	2	0	1	115	631	20	413	296	80	3204	382	1616	310
L43	R08	45	13	L43-R08	E8	1	1 cell	H9	Plate 5	middle	18	0	0	0	2	2	19	0	17	9	0	2589	280	1380	179
L43	R09	45	15	L43-R09	E8	1	1 cell	H9	Plate 5	middle	27	12	0	0	0	37	244	14	261	83	35	2249	234	1154	196
L43	R10	45	17	L43-R10	E8	1	1 cell	H9	Plate 5	middle	28	46	17	0	0	11	175	17	149	47	42	3068	380	1410	135
L43	R11	45	19	L43-R11	E8	1	1 cell	H9	Plate 5	middle	65	40	0	0	2	37	197	18	386	61	51	3492	441	1249	143
L43	R13	45	21	L43-R13	E8	2	2 cells	H9	Plate 5	middle	28	20	0	3	0	13	171	15	202	61	44	3327	409	1590	248
L43	R14	45	23	L43-R14	E8	8	8 cells	H9	Plate 5	middle	237	67	20	0	3	204	1041	58	571	460	117	2182	342	1073	266
L43	R16	45	2	L43-R16	E8	1	1 cell	H9	Plate 5	middle	1	0	0	0	0	7	16	0	17	7	0	2233	306	1500	161
L43	R17	45	4	L43-R17	E8	1	1 cell	H9	Plate 5	middle	3	1	0	0	0	1	31	0	23	7	0	1870	295	662	115
L43	R18	45	6	L43-R18	E8	1	1 cell	H9	Plate 5	middle	6	2	0	0	0	3	29	0	26	6	0	1758	241	812	175
L43	R19	45	8	L43-R19	E8	1	1 cell	H9	Plate 5	middle	17	1	0	0	0	12	33	1	41	2	2	3126	428	1330	364
L43	R21	45	10	L43-R21	E8	1	1 cell	H9	Plate 5	middle	108	1	0	0	0	172	2306	2	152	1256	94	2373	306	1281	276
L43	R22	45	12	L43-R22	E8	1	1 cell	H9	Plate 5	middle	9	1	0	0	1	7	57	0	39	12	1	2817	330	549	181
L43	R23	45	14	L43-R23	E8	1	1 cell	H9	Plate 5	middle	7	0	0	0	1	5	58	0	1	9	2	3285	487	1477	345
L43	R26	45	16	L43-R26	E8	1	1 cell	H9	Plate 5	middle	11	16	1	0	1	9	118	3	154	10	2	2324	356	1170	323
L43	R27	45	18	L43-R27	E8	1	1 cell	H9	Plate 5	middle	45	2	0	0	1	10	101	1	60	15	5	2625	363	1324	164
L43	R28	45	20	L43-R28	E8	1	1 cell	H9	Plate 5	middle	22	1	0	0	0	13	45	1	42	12	5	2328	263	1376	302
L43	R29	45	22	L43-R29	E8	4	4 cells	H9	Plate 5	middle	79	66	0	0	18	112	663	60	941	294	117	2215	426	1464	241
L43	R30	45	24	L43-R30	E8	16	16 cells	H9	Plate 5	side	524	108	37	0	39	527	1469	83	2395	575	318	2331	486	1125	297
L43	R31	45	25	L43-R31	E8	1	1 cell	H9	Plate 6	side	1	0	0	0	0	2	7	0	7	2	0	3128	293	1356	58
L43	R32	45	27	L43-R32	E8	1	1 cell	H9	Plate 6	middle	0	0	0	0	0	1	3	0	8	1	0	1826	166	1154	234
L43	R33	45	29	L43-R33	E8	1	1 cell	H9	Plate 6	middle	1	1	0	0	0	5	14	0	12	2	0	2248	331	2	162
L43	R34	45	31	L43-R34	E8	1	1 cell	H9	Plate 6	middle	1	1	0	0	1	2	13	0	10	2	0	2115	352	1340	225
L43	R35	45	33	L43-R35	E8	1	1 cell	H9	Plate 6	middle	2	0	0	0	0	0	16	0	9	2	1	2149	234	1139	180
L43	R36	45	35	L43-R36	E8	1	1 cell	H9	Plate 6	middle	1	0	0	0	0	0	18	0	6	3	1	2739	407	1418	316
L43	R37	45	37	L43-R37	E8	1	1 cell	H9	Plate 6	middle	4	0	0	0	0	0	18	0	13	3	0	2438	278	1325	298
L43	R38	45	39	L43-R38	E8	1	1 cell	H9	Plate 6	middle	1	1	1	0	0	5	54	1	30	10	2	2970	326	1098	217
L43	R39	45	41	L43-R39	E8	1	1 cell	H9	Plate 6	middle	3	0	0	0	0	2	14	0	14	10	1	3207	324	1365	261
L43	R40	45	43	L43-R40	E8	1	1 cell	H9	Plate 6	middle	0	0	1	0	1	2	26	0	21	8	1	2822	238	1494	178
L43	R41	45	45	L43-R41	E8	1	1 cell	H9	Plate 6	middle	0	1	0	0	0	4	29	0	30	3	2	2614	309	1650	279
L43	R42	45	47	L43-R42	E8	1	1 cell	H9	Plate 6	middle	3	20	0	0	0	5	35	15	130	48	3	2487	395	1632	304
L43	R43	45	26	L43-R43	E8	1	1 cell	H9	Plate 6	middle	0	0	0	0	0	0	10	0	4	3	0	2903	333	1431	370
L43	R44	45	28	L43-R44	E8	1	1 cell	H9	Plate 6	middle	0	0	0	0	0	0	9	0	5	1	0	2495	259	1018	171
L43	R45	45	30	L43-R45	E8	1	1 cell	H9	Plate 6	middle	1	0	0	0	0	1	18	0	2	0	0	2310	280	941	258
L43	R46	45	32	L43-R46	E8	1	1 cell	H9	Plate 6	middle	3	0	0	0	0	0	9	2	15	2	0	3501	329	1242	157
L43	R47	45	34	L43-R47	E8	1	1 cell	H9	Plate 6	middle	1	1	0	0	0	3	12	0	12	4	1	2058	227	1006	145
L43	R48	45	36	L43-R48	E8	1	1 cell	H9	Plate 6	middle	0	0	0	0	1	3	11	0	29	5	0	3047	276	1273	173
L43	R49	45	38	L43-R49	E8	1	1 cell	H9	Plate 6	middle	2	1	0	0	0	2	15	0	29	4	1	2610	330	1368	21
L43	R50	45	40	L43-R50	E8	1	1 cell	H9	Plate 6	middle	1	0	0	0	0	2	14	0	16	8	1	2553	278	1574	336
L43	R51	45	42	L43-R51	E8	1	1 cell	H9	Plate 6	middle	105	2	28	0	1	35	303	15	190	70	1	2516	373	1514	253
L43	R52	45	44	L43-R52	E8	1	1 cell	H9	Plate 6	middle	0	0	0	0	0	5	6	0	22	3	0	1627	244	1062	123
L43	R53	45	46	L43-R53	E8	1	1 cell	H9	Plate 6	middle	1	0	0	0	1	5	17	0	32	6	1	2555	335	1248	245
L43	R54	45	48	L43-R54	E8	1	1 cell	H9	Plate 6	side	0	0	0	0	0	2	18	0	14	5	1	2021	264	1254	281
L44	R01	47	1	L44-R01	fibroblast	2	2 cells	fibroblast	Plate 5	corner	16	0	0	0	0	0	3	0	23	1	2	904	122	245	42
L44	R03	47	3	L44-R03	fibroblast	4	4 cells	fibroblast	Plate 5	middle	2	0	0	0	0	0	1	0	7	1	0	2590	270	980	95
L44	R04	47	5	L44-R04	fibroblast	8	8 cells	fibroblast	Plate 5	middle	36	0	0	0	0	10	4	10	66	3	16	822	236	453	49
L44	R05	47	7	L44-R05	fibroblast	16	16 cells	fibroblast	Plate 5	middle	95	12	0	0	0	15	34	22	255	103	2	1608	191	613	59
L44	R06	47	9	L44-R06	fibroblast	8	8 cells	fibroblast	Plate 5	middle	112	10	0	0	0	28	19	9	263	35	30	3294	319	1262	223
L44	R07	47	11	L44-R07	fibroblast	4	4 cells	fibroblast	Plate 5	middle	621	11	0	0	0	15	45	19	277	55	31	2578	357	1297	216
L44	R08	47	13	L44-R08	fibroblast	2	2 cells	fibroblast	Plate 5	middle	218	2	0	0	0	5	11	0	69	22	2	1787	187	1114	146
L44	R09	47	15	L44-R09	fibroblast	2	2 cells	fibroblast	Plate 5	middle	136	17	0	0	1	0	6	3	116	36	9	1849	197	646	146
L44	R10	47	17	L44-R10	fibroblast	1	1 cell	fibroblast	Plate 5	middle	1417	0	0	0	0	27	14	5	180	25	14	2325	285	999	119
L44	R11	47	19	L44-R11	fibroblast	1	1 cell	fibroblast	Plate 5	middle	137	0	0	0	0	1	5	0	58	3	1	2255	217	1193	264
L44	R13	47	21	L44-R13	fibroblast	1	1 cell	fibroblast	Plate 5	middle	89	2	0	0	1	3	6	0	20	1	2	2570	319	1070	324
L44	R14	47	23	L44-R14	fibroblast	1	1 cell	fibroblast	Plate 5	corner	88	0	1	0	2	3	18	0	84	8	6	2331	225	1324	319
L44	R16	47	2	L44-R16	fibroblast	2	2 cells	fibroblast	Plate 5	corner	6	0	0	0	0	5	1	0	15	3	0	959	198	410	63
L44	R17	47	4	L44-R17	fibroblast	4	4 cells	fibroblast	Plate 5	middle	21	1	0	0	0	1	1	7	11	1	1	3638	254	1021	188
L44	R18	47	6	L44-R18	fibroblast	8	8 cells	fibroblast	Plate 5	middle	102	0	0	0	0	2	2	0	16	1	1	1021	174	471	76
L44	R19	47	8	L44-R19	fibroblast	16	16 cells	fibroblast	Plate 5	middle	87	17	0	0	2	19	16	8	80	61	39	1560	234	350	65
L44	R21	47	10	L44-R21	fibroblast	8	8 cells	fibroblast	Plate 5	middle	170	19	0	0	0	15	27	13	453	63	70	2478	312	1062	244
L44	R22	47	12	L44-R22	fibroblast	4	4 cells	fibroblast	Plate 5	middle	170	17	0	0	1	17	25	12	232	44	21	2919	287	460	305
L44	R23	47	14	L44-R23	fibroblast	2	2 cells	fibroblast	Plate 5	middle	21	0	0	0	0	1	4	0	2	0	2	2315	379	1091	231
L44	R26	47	16	L44-R26	fibroblast	2	2 cells	fibroblast	Plate 5	middle	46	1	0	0	1	1	3	0	28	1	0	2031	203	1296	243
L44	R27	47	18	L44-R27	fibroblast	1	1 cell	fibroblast	Plate 5	middle	8022	13	0	0	2	158	32	8	142	40	27	3182	318	1432	126
L44	R28	47	20	L44-R28	fibroblast	1	1 cell	fibroblast	Plate 5	middle	98	1	0	8	3	25	26	7	316	68	2	2448	187	1140	310
L44	R29	47	22	L44-R29	fibroblast	1	1 cell	fibroblast	Plate 5	middle	50	0	1	0	2	1	13	0	33	1	2	2808	289	955	255
L44	R30	47	24	L44-R30	fibroblast	1	1 cell	fibroblast	Plate 5	corner	6133	1	1	0	0	59	32	17	248	21	35	3049	253	1108	281
L44	R31	47	25	L44-R31	E8	1	1 cell	H9	Plate 6	corner	3	0	1	0	0	1	1	0	2	0	0	2301	284	1169	92
L44	R32	47	27	L44-R32	E8	1	1 cell	H9	Plate 6	middle	1	0	0	0	0	0	0	0	3	0	1	1465	141	957	137
L44	R33	47	29	L44-R33	E8	1	1 cell	H9	Plate 6	middle	3	0	0	0	0	1	1	0	2	0	1	2248	234	3	264
L44	R34	47	31	L44-R34	E8	1	1 cell	H9	Plate 6	middle	2	0	0	0	0	0	1	0	6	0	0	1758	238	1075	226
L44	R35	47	33	L44-R35	E8	1	1 cell	H9	Plate 6	middle	5	0	0	0	0	0	1	0	6	2	0	2037	203	899	211
L44	R36	47	35	L44-R36	E8	1	1 cell	H9	Plate 6	middle	7	0	0	0	0	1	1	1	7	3	0	2159	340	1193	306
L44	R37	47	37	L44-R37	E8	1	1 cell	H9	Plate 6	middle	2	0	0	0	0	1	1	0	16	1	0	1862	129	655	165
L44	R38	47	39	L44-R38	E8	1	1 cell	H9	Plate 6	middle	5	1	0	0	0	1	1	0	9	0	1	1445	103	566	108
L44	R39	47	41	L44-R39	E8	1	1 cell	H9	Plate 6	middle	9	0	0	0	0	0	3	0	16	1	0	2797	255	1346	244
L44	R40	47	43	L44-R40	E8	1	1 cell	H9	Plate 6	middle	4	0	0	0	0	0	7	0	15	3	1	3440	285	1196	214
L44	R41	47	45	L44-R41	E8	1	1 cell	H9	Plate 6	middle	13	0	0	0	0	0	5	0	18	1	0	2187	192	1034	247
L44	R42	47	47	L44-R42	E8	1	1 cell	H9	Plate 6	corner	5	1	0	0	1	0	1	0	35	1	3	2478	267	1470	167
L44	R43	47	26	L44-R43	E8	1	1 cell	H9	Plate 6	corner	5	0	0	0	0	0	0	0	2	1	0	1532	157	684	78
L44	R44	47	28	L44-R44	E8	1	1 cell	H9	Plate 6	middle	3	0	0	0	0	0	0	0	7	0	1	2009	238	916	133
L44	R45	47	30	L44-R45	E8	1	1 cell	H9	Plate 6	middle	2	0	0	0	0	0	0	0	0	0	0	1724	249	1060	187
L44	R46	47	32	L44-R46	E8	1	1 cell	H9	Plate 6	middle	10	0	0	0	0	1	0	0	3	1	0	2525	287	1124	194
L44	R47	47	34	L44-R47	E8	1	1 cell	H9	Plate 6	middle	11	0	1	0	0	3	0	0	7	1	0	1654	246	790	156
L44	R48	47	36	L44-R48	E8	1	1 cell	H9	Plate 6	middle	3	1	0	0	1	1	1	0	12	0	0	2882	228	1049	136
L44	R49	47	38	L44-R49	E8	1	1 cell	H9	Plate 6	middle	10	1	0	0	0	1	2	0	10	0	2	2232	235	986	24
L44	R50	47	40	L44-R50	E8	1	1 cell	H9	Plate 6	middle	12	0	0	0	0	0	1	0	10	0	0	2239	263	1097	235
L44	R51	47	42	L44-R51	E8	1	1 cell	H9	Plate 6	middle	11	0	1	0	1	4	7	0	42	1	0	3235	232	1275	195
L44	R52	47	44	L44-R52	E8	1	1 cell	H9	Plate 6	middle	5	0	0	0	0	0	1	0	13	0	1	1985	163	698	116
L44	R53	47	46	L44-R53	E8	1	1 cell	H9	Plate 6	middle	5	9	0	0	0	2	22	3	72	0	18	2800	217	754	158
L44	R54	47	48	L44-R54	E8	1	1 cell	H9	Plate 6	corner	0	0	0	0	0	0	1	0	3	0	0	1092	63	296	59
L45	R01	34	1	L45-R01	E8	8	8 cells	H9	Plate 5	corner	236	82	0	0	1	111	606	65	869	386	90	2317	352	1830	448
L45	R03	34	3	L45-R03	E8	8	8 cells	H9	Plate 5	middle	256	5	0	0	0	29	220	8	200	91	9	2525	405	1431	191
L45	R04	34	5	L45-R04	E8	2	2 cells	H9	Plate 5	middle	12	34	27	0	0	80	41	10	227	55	69	2668	453	1413	240
L45	R05	34	7	L45-R05	E8	1	1 cell	H9	Plate 5	middle	9	0	0	0	0	15	79	1	53	12	2	3259	402	1616	370
L45	R06	34	9	L45-R06	E8	1	1 cell	H9	Plate 5	middle	7	2	0	0	1	11	34	0	35	6	2	3380	311	1291	220
L45	R07	34	11	L45-R07	E8	1	1 cell	H9	Plate 5	middle	89	12	0	0	22	60	468	54	262	141	40	3243	528	1579	342
L45	R08	34	13	L45-R08	E8	1	1 cell	H9	Plate 5	middle	26	19	0	0	1	9	50	20	184	78	43	2556	352	1446	220
L45	R09	34	15	L45-R09	E8	1	1 cell	H9	Plate 5	middle	54	21	1	0	1	22	200	16	152	36	44	2102	492	1310	242
L45	R10	34	17	L45-R10	E8	1	1 cell	H9	Plate 5	middle	62	48	0	0	2	37	195	34	274	108	35	2674	514	1734	143
L45	R11	34	19	L45-R11	E8	1	1 cell	H9	Plate 5	middle	46	1	1	0	1	16	104	1	73	17	8	2715	412	1337	320
L45	R13	34	21	L45-R13	E8	1	1 cell	H9	Plate 5	middle	33	0	0	2	2	15	85	0	58	17	3	2165	405	1363	303
L45	R14	34	23	L45-R14	E8	1	1 cell	H9	Plate 5	corner	205	10	0	0	5	354	1135	1	214	132	46	2598	425	1388	391
L45	R16	34	2	L45-R16	E8	16	16 cells	H9	Plate 5	corner	505	120	0	0	0	275	462	92	348	471	166	1892	281	1370	144
L45	R17	34	4	L45-R17	E8	4	4 cells	H9	Plate 5	middle	514	31	83	0	406	1137	5548	43	3200	2084	460	2535	441	998	180
L45	R18	34	6	L45-R18	E8	2	2 cells	H9	Plate 5	middle	25	7	0	0	0	31	173	0	89	54	22	2503	428	1256	383
L45	R19	34	8	L45-R19	E8	1	1 cell	H9	Plate 5	middle	25	0	0	0	2	19	70	0	35	7	4	2920	596	1688	332
L45	R21	34	10	L45-R21	E8	1	1 cell	H9	Plate 5	middle	123	0	0	0	1	55	323	6	248	91	25	2803	400	1512	320
L45	R22	34	12	L45-R22	E8	1	1 cell	H9	Plate 5	middle	84	31	0	0	3	53	379	15	237	141	104	2973	454	531	203
L45	R23	34	14	L45-R23	E8	1	1 cell	H9	Plate 5	middle	8	1	0	0	1	21	216	3	32	143	63	3444	486	1581	300
L45	R26	34	16	L45-R26	E8	1	1 cell	H9	Plate 5	middle	21	3	0	0	0	11	83	2	61	14	2	1910	324	1236	297
L45	R27	34	18	L45-R27	E8	1	1 cell	H9	Plate 5	middle	332	54	126	0	133	916	3957	61	2346	873	318	2897	433	1481	108
L45	R28	34	20	L45-R28	E8	1	1 cell	H9	Plate 5	middle	20	0	0	0	1	22	57	0	60	14	5	3544	224	1306	312
L45	R29	34	22	L45-R29	E8	1	1 cell	H9	Plate 5	middle	76	8	1	0	1	29	247	7	268	92	48	2682	422	1683	218
L45	R30	34	24	L45-R30	E8	1	1 cell	H9	Plate 5	corner	151	17	29	0	2	128	1094	26	526	272	112	2592	505	1500	340
L45	R31	34	25	L45-R31	E8	1	1 cell	H9	Plate 6	corner	1	0	0	0	0	3	18	0	9	1	0	2035	408	1656	137
L45	R32	34	27	L45-R32	E8	1	1 cell	H9	Plate 6	middle	1	5	0	0	0	1	16	9	44	8	2	2249	245	947	167
L45	R33	34	29	L45-R33	E8	1	1 cell	H9	Plate 6	middle	3	0	1	0	2	1	11	0	9	3	2	2977	330	5	321
L45	R34	34	31	L45-R34	E8	1	1 cell	H9	Plate 6	middle	1	0	0	0	0	3	21	0	11	3	1	2766	321	1452	178
L45	R35	34	33	L45-R35	E8	1	1 cell	H9	Plate 6	middle	1	38	0	0	0	27	130	20	156	103	65	2476	392	1316	250
L45	R36	34	35	L45-R36	E8	1	1 cell	H9	Plate 6	middle	3	18	0	0	1	12	99	8	57	37	14	1961	308	1123	309
L45	R37	34	37	L45-R37	E8	1	1 cell	H9	Plate 6	middle	0	0	0	0	1	7	26	0	24	5	2	2657	277	1395	378
L45	R38	34	39	L45-R38	E8	1	1 cell	H9	Plate 6	middle	3	27	1	0	1	25	209	42	251	86	71	3926	481	1553	220
L45	R39	34	41	L45-R39	E8	1	1 cell	H9	Plate 6	middle	51	16	0	0	0	22	86	5	254	25	38	2603	367	1405	257
L45	R40	34	43	L45-R40	E8	1	1 cell	H9	Plate 6	middle	2	0	0	0	2	5	59	0	25	14	1	3347	349	1515	240
L45	R41	34	45	L45-R41	E8	1	1 cell	H9	Plate 6	middle	4	67	0	0	0	30	303	19	200	127	50	2350	309	1164	329
L45	R42	34	47	L45-R42	E8	1	1 cell	H9	Plate 6	corner	1	38	0	0	24	82	54	24	408	62	72	3108	344	1566	265
L45	R43	34	26	L45-R43	E8	1	1 cell	H9	Plate 6	corner	3	0	0	0	0	2	14	0	8	5	0	2861	388	1713	275
L45	R44	34	28	L45-R44	E8	1	1 cell	H9	Plate 6	middle	0	0	0	0	0	3	12	0	3	2	1	2083	309	865	308
L45	R45	34	30	L45-R45	E8	1	1 cell	H9	Plate 6	middle	1	0	0	0	0	1	2	0	9	0	0	2554	302	1171	229
L45	R46	34	32	L45-R46	E8	1	1 cell	H9	Plate 6	middle	1	1	0	0	0	3	17	0	12	5	1	2740	373	1338	258
L45	R47	34	34	L45-R47	E8	1	1 cell	H9	Plate 6	middle	1	1	0	0	0	6	20	0	16	6	4	2171	313	1336	293
L45	R48	34	36	L45-R48	E8	1	1 cell	H9	Plate 6	middle	0	0	0	0	3	7	26	0	23	3	0	2875	375	1315	267
L45	R49	34	38	L45-R49	E8	1	1 cell	H9	Plate 6	middle	1	8	0	0	0	7	116	9	80	71	3	3603	297	1479	29
L45	R50	34	40	L45-R50	E8	1	1 cell	H9	Plate 6	middle	2	21	0	0	1	10	74	26	138	28	32	2077	330	1329	264
L45	R51	34	42	L45-R51	E8	1	1 cell	H9	Plate 6	middle	1	0	0	0	4	28	81	1	81	8	2	2810	373	1613	291
L45	R52	34	44	L45-R52	E8	1	1 cell	H9	Plate 6	middle	1	0	0	0	1	2	13	0	17	1	1	1525	216	586	120
L45	R53	34	46	L45-R53	E8	1	1 cell	H9	Plate 6	middle	47	4	0	0	3	32	47	10	80	7	20	3731	347	1419	406
L45	R54	34	48	L45-R54	E8	1	1 cell	H9	Plate 6	corner	1	15	0	0	0	17	111	8	156	10	45	2578	281	1076	246
L46	R01	36	1	L46-R01	E8	1	1 cell	H9	Plate 5	side	0	0	0	0	0	2	12	1	18	2	0	1417	116	652	166
L46	R03	36	3	L46-R03	E8	2	2 cells	H9	Plate 5	middle	0	4	0	0	0	4	47	3	59	52	4	1241	88	450	89
L46	R04	36	5	L46-R04	E8	8	8 cells	H9	Plate 5	middle	36	29	0	0	0	30	28	22	271	188	46	1377	111	600	141
L46	R05	36	7	L46-R05	E8	8	8 cells	H9	Plate 5	middle	7	35	0	0	1	20	157	29	391	120	54	1323	98	633	139
L46	R06	36	9	L46-R06	E8	2	2 cells	H9	Plate 5	middle	41	13	15	0	13	50	172	15	219	134	61	1493	124	672	217
L46	R07	36	11	L46-R07	E8	1	1 cell	H9	Plate 5	middle	18	8	0	0	0	34	117	8	146	89	21	1508	134	640	205
L46	R08	36	13	L46-R08	E8	1	1 cell	H9	Plate 5	middle	8	1	0	0	1	1	14	0	14	7	0	926	89	701	152
L46	R09	36	15	L46-R09	E8	1	1 cell	H9	Plate 5	middle	5	6	0	0	2	2	32	1	49	21	8	920	83	359	80
L46	R10	36	17	L46-R10	E8	1	1 cell	H9	Plate 5	middle	12	1	0	0	1	5	19	0	26	6	1	1146	129	492	122
L46	R11	36	19	L46-R11	E8	1	1 cell	H9	Plate 5	middle	10	0	0	0	3	2	33	1	40	5	2	1688	142	527	198
L46	R13	36	21	L46-R13	E8	1	1 cell	H9	Plate 5	middle	8	1	0	1	2	3	29	0	27	8	1	1325	148	469	250
L46	R14	36	23	L46-R14	E8	1	1 cell	H9	Plate 5	middle	34	9	0	0	1	24	204	9	243	73	4	1215	122	449	156
L46	R16	36	2	L46-R16	E8	1	1 cell	H9	Plate 5	middle	0	0	0	0	0	3	9	0	10	6	1	1081	89	637	151
L46	R17	36	4	L46-R17	E8	4	4 cells	H9	Plate 5	middle	1	0	0	0	0	0	16	0	14	2	1	1816	140	445	146
L46	R18	36	6	L46-R18	E8	16	16 cells	H9	Plate 5	middle	214	67	240	0	234	274	1414	88	2512	427	247	1325	84	508	152
L46	R19	36	8	L46-R19	E8	4	4 cells	H9	Plate 5	middle	25	20	0	0	1	42	232	21	375	152	77	1451	120	435	200
L46	R21	36	10	L46-R21	E8	2	2 cells	H9	Plate 5	middle	1	33	0	0	0	12	85	18	149	63	32	1155	143	549	193
L46	R22	36	12	L46-R22	E8	1	1 cell	H9	Plate 5	middle	1	6	0	0	1	15	53	6	86	19	10	1486	144	173	101
L46	R23	36	14	L46-R23	E8	1	1 cell	H9	Plate 5	middle	4	11	0	0	0	11	95	9	11	43	1	1926	150	495	197
L46	R26	36	16	L46-R26	E8	1	1 cell	H9	Plate 5	middle	7	0	1	0	0	1	26	1	28	4	0	1570	93	514	166
L46	R27	36	18	L46-R27	E8	1	1 cell	H9	Plate 5	middle	29	7	0	0	0	6	67	6	101	32	2	1555	124	596	86
L46	R28	36	20	L46-R28	E8	1	1 cell	H9	Plate 5	middle	12	1	1	0	4	8	29	0	49	28	10	1261	71	603	199
L46	R29	36	22	L46-R29	E8	1	1 cell	H9	Plate 5	middle	8	5	0	0	3	58	294	7	486	136	46	1219	111	303	175
L46	R30	36	24	L46-R30	E8	1	1 cell	H9	Plate 5	side	0	0	0	0	0	5	30	0	29	4	3	1463	144	550	202
L46	R31	36	25	L46-R31	E8	1	1 cell	H9	Plate 6	side	0	0	0	0	0	0	4	0	5	0	0	2136	114	678	66
L46	R32	36	27	L46-R32	E8	1	1 cell	H9	Plate 6	middle	0	0	0	0	0	1	1	0	2	0	0	929	71	432	145
L46	R33	36	29	L46-R33	E8	1	1 cell	H9	Plate 6	middle	9	8	1	0	1	4	14	14	76	24	3	1522	141	3	207
L46	R34	36	31	L46-R34	E8	1	1 cell	H9	Plate 6	middle	28	5	0	0	0	23	216	9	178	103	47	1272	114	525	156
L46	R35	36	33	L46-R35	E8	1	1 cell	H9	Plate 6	middle	0	0	0	0	0	0	9	0	7	2	0	1179	141	547	145
L46	R36	36	35	L46-R36	E8	1	1 cell	H9	Plate 6	middle	0	27	0	0	1	5	23	6	38	25	5	1760	136	556	198
L46	R37	36	37	L46-R37	E8	1	1 cell	H9	Plate 6	middle	0	0	0	0	0	0	7	1	19	1	0	1104	60	347	139
[truncated: 305 more rows]

## Sheet: (b) Replicate 2
forward.barcode	reverse.barcode	well.y	well.x	cell.ID	condition	cell.count	cells	cell.type	plate.ID	well.location	B2M	CCND1	CCNE1	CER1	DNMT3B	GAPDH	LIN28A	NANOG	POU5F1	SOX2	ZFP42	RNA1	RNA2	RNA6	RNA8
L01	R01	1	1	L01-R01	mTeSR	4	4 cells	H9	Plate 1	corner	65	6	27	0	41	14	1345	0	2232	72	92	851	20	190	31
L01	R03	1	3	L01-R03	mTeSR	1	1 cell	H9	Plate 1	corner	8	0	0	0	2	3	98	0	108	14	1	2003	111	614	88
L01	R04	1	5	L01-R04	mTeSR	1	1 cell	H9	Plate 1	side	7	1	1	0	8	6	61	1	113	9	2	1620	134	536	70
L01	R05	1	7	L01-R05	mTeSR	1	1 cell	H9	Plate 1	side	12	1	20	0	22	19	313	0	243	45	7	2720	118	688	109
L01	R06	1	9	L01-R06	mTeSR	1	1 cell	H9	Plate 1	side	7	0	0	0	2	7	72	0	116	12	2	2545	144	497	119
L01	R07	1	11	L01-R07	mTeSR	1	1 cell	H9	Plate 1	side	433	16	253	0	115	125	5678	32	3586	509	185	1853	181	791	116
L01	R08	1	13	L01-R08	mTeSR	1	1 cell	H9	Plate 1	side	4	0	0	0	3	3	104	0	66	5	4	1695	132	757	124
L01	R09	1	15	L01-R09	mTeSR	1	1 cell	H9	Plate 1	side	10	0	3	0	7	5	274	0	173	19	4	1240	41	281	76
L01	R10	1	17	L01-R10	mTeSR	1	1 cell	H9	Plate 1	side	276	3	1	0	88	84	2216	8	1798	471	131	1860	120	494	45
L01	R11	1	19	L01-R11	mTeSR	1	1 cell	H9	Plate 1	side	11	2	2	0	8	12	328	1	264	17	7	1565	143	629	153
L01	R13	1	21	L01-R13	mTeSR	1	1 cell	H9	Plate 1	side	20	1	1	0	3	11	328	0	176	29	1	1831	134	631	193
L01	R14	1	23	L01-R14	mTeSR	32	32 cells	H9	Plate 1	corner	902	69	683	0	1146	1094	15670	115	16871	2685	768	2144	114	419	122
L01	R16	1	2	L01-R16	mTeSR	2	2 cells	H9	Plate 1	corner	1	0	0	0	0	0	75	0	35	10	3	2128	115	665	175
L01	R17	1	4	L01-R17	mTeSR	1	1 cell	H9	Plate 1	side	5	0	1	0	2	4	134	0	117	6	3	2228	102	475	91
L01	R18	1	6	L01-R18	mTeSR	1	1 cell	H9	Plate 1	side	3	18	1	0	3	6	312	23	418	59	39	2215	124	807	154
L01	R19	1	8	L01-R19	mTeSR	1	1 cell	H9	Plate 1	side	9	0	1	0	3	7	181	1	143	11	1	2940	142	668	141
L01	R21	1	10	L01-R21	mTeSR	1	1 cell	H9	Plate 1	side	10	0	0	0	1	6	339	0	150	21	5	1837	140	815	131
L01	R22	1	12	L01-R22	mTeSR	1	1 cell	H9	Plate 1	side	10	0	0	0	1	10	164	0	157	23	4	2057	125	321	119
L01	R23	1	14	L01-R23	mTeSR	1	1 cell	H9	Plate 1	side	17	0	0	0	12	16	511	0	31	24	3	3242	175	725	438
L01	R26	1	16	L01-R26	mTeSR	1	1 cell	H9	Plate 1	side	14	0	1	0	7	2	222	0	217	29	1	2277	137	469	136
L01	R27	1	18	L01-R27	mTeSR	1	1 cell	H9	Plate 1	side	34	0	0	0	17	16	473	0	280	23	5	2376	104	630	120
L01	R28	1	20	L01-R28	mTeSR	1	1 cell	H9	Plate 1	side	14	0	0	1	5	9	205	0	246	22	10	2178	64	644	141
L01	R29	1	22	L01-R29	mTeSR	1	1 cell	H9	Plate 1	corner	188	5	60	0	65	39	3235	7	3647	427	134	1543	35	173	54
L01	R30	1	24	L01-R30	mTeSR	1	1 cell	H9	Plate 1	corner	15	0	0	0	1	6	297	0	235	20	6	1586	54	331	59
L01	R31	1	25	L01-R31	mTeSR	1	1 cell	H9	Plate 2	corner	2	0	0	0	2	3	16	1	26	2	2	605	26	193	11
L01	R32	1	27	L01-R32	mTeSR	1	1 cell	H9	Plate 2	corner	1	0	0	0	0	0	25	0	19	2	1	1312	76	641	113
L01	R33	1	29	L01-R33	mTeSR	1	1 cell	H9	Plate 2	side	1	0	0	0	0	2	65	0	49	3	2	2944	124	4	147
L01	R34	1	31	L01-R34	mTeSR	1	1 cell	H9	Plate 2	side	1	1	0	0	1	1	63	1	45	3	3	2385	82	684	139
L01	R35	1	33	L01-R35	mTeSR	1	1 cell	H9	Plate 2	side	146	5	57	0	208	67	3303	23	2194	464	110	2195	112	437	97
L01	R36	1	35	L01-R36	mTeSR	1	1 cell	H9	Plate 2	side	2	0	0	0	5	4	119	0	62	7	0	3168	144	996	285
L01	R37	1	37	L01-R37	mTeSR	1	1 cell	H9	Plate 2	side	184	1	40	0	85	68	4015	15	2382	609	255	1378	58	243	41
L01	R38	1	39	L01-R38	mTeSR	1	1 cell	H9	Plate 2	side	324	11	91	0	149	238	3840	32	4390	534	754	1776	266	541	103
L01	R39	1	41	L01-R39	mTeSR	1	1 cell	H9	Plate 2	side	477	17	155	0	481	547	2865	45	8203	926	515	2964	178	755	111
L01	R40	1	43	L01-R40	mTeSR	1	1 cell	H9	Plate 2	side	0	0	1	0	4	13	266	0	210	17	3	1918	595	815	125
L01	R41	1	45	L01-R41	mTeSR	1	1 cell	H9	Plate 2	side	3	0	0	0	2	8	148	0	187	10	3	2032	34	240	70
L01	R42	1	47	L01-R42	mTeSR	1	1 cell	H9	Plate 2	corner	1	0	0	0	4	5	54	0	116	5	4	3053	122	753	242
L01	R43	1	26	L01-R43	mTeSR	1	1 cell	H9	Plate 2	corner	2	0	0	0	0	2	79	0	61	7	0	2656	126	791	188
L01	R44	1	28	L01-R44	mTeSR	1	1 cell	H9	Plate 2	side	14	4	24	0	11	13	398	4	383	42	17	1849	84	339	138
L01	R45	1	30	L01-R45	mTeSR	1	1 cell	H9	Plate 2	side	3	0	0	0	0	0	21	0	32	3	1	2280	108	570	109
L01	R46	1	32	L01-R46	mTeSR	1	1 cell	H9	Plate 2	side	1	0	0	0	1	1	70	0	52	9	2	2833	128	784	128
L01	R47	1	34	L01-R47	mTeSR	1	1 cell	H9	Plate 2	side	69	8	0	0	2	9	176	15	348	93	58	2340	115	714	112
L01	R48	1	36	L01-R48	mTeSR	1	1 cell	H9	Plate 2	side	159	15	217	2	297	240	4875	36	4974	704	109	2670	87	680	148
L01	R49	1	38	L01-R49	mTeSR	1	1 cell	H9	Plate 2	side	167	23	58	0	205	99	2976	16	2688	716	167	1894	118	634	9
L01	R50	1	40	L01-R50	mTeSR	1	1 cell	H9	Plate 2	side	0	0	1	0	4	3	109	1	105	11	6	1978	95	561	154
L01	R51	1	42	L01-R51	mTeSR	1	1 cell	H9	Plate 2	side	4	0	3	0	3	7	296	0	187	7	5	1890	323	925	160
L01	R52	1	44	L01-R52	mTeSR	1	1 cell	H9	Plate 2	side	217	28	148	0	304	218	2318	24	4897	638	308	1300	73	456	93
L01	R53	1	46	L01-R53	mTeSR	1	1 cell	H9	Plate 2	corner	0	0	0	0	4	13	88	0	168	9	11	2253	88	530	127
L01	R54	1	48	L01-R54	mTeSR	1	1 cell	H9	Plate 2	corner	224	19	14	0	65	50	4899	32	2573	771	208	2426	120	530	110
L02	R01	3	1	L02-R01	mTeSR	2	2 cells	H9	Plate 1	corner	9	4	0	1	3	24	95	3	86	7	3	1595	106	561	81
L02	R03	3	3	L02-R03	mTeSR	8	8 cells	H9	Plate 1	middle	405	41	210	0	326	522	5744	40	4863	894	401	1012	98	362	27
L02	R04	3	5	L02-R04	mTeSR	8	8 cells	H9	Plate 1	middle	72	9	49	0	31	185	1087	22	1164	497	164	958	125	525	43
L02	R05	3	7	L02-R05	mTeSR	2	2 cells	H9	Plate 1	middle	200	18	320	1	309	467	5349	14	4136	762	203	1904	125	705	107
L02	R06	3	9	L02-R06	mTeSR	1	1 cell	H9	Plate 1	middle	5	1	1	0	2	5	106	1	122	19	4	1950	163	711	101
L02	R07	3	11	L02-R07	mTeSR	1	1 cell	H9	Plate 1	middle	21	2	2	0	7	28	450	1	205	31	8	1837	162	920	158
L02	R08	3	13	L02-R08	mTeSR	1	1 cell	H9	Plate 1	middle	5	0	0	0	5	7	102	0	79	5	4	1395	125	809	112
L02	R09	3	15	L02-R09	mTeSR	1	1 cell	H9	Plate 1	middle	14	0	0	0	6	14	305	0	175	28	5	959	52	328	44
L02	R10	3	17	L02-R10	mTeSR	1	1 cell	H9	Plate 1	middle	80	1	1	0	2	21	229	0	155	22	4	1631	141	598	55
L02	R11	3	19	L02-R11	mTeSR	1	1 cell	H9	Plate 1	middle	183	5	203	9	353	649	4941	39	4033	969	225	2358	131	745	76
L02	R13	3	21	L02-R13	mTeSR	1	1 cell	H9	Plate 1	middle	25	0	0	0	8	46	323	0	161	39	5	1679	157	752	190
L02	R14	3	23	L02-R14	mTeSR	1	1 cell	H9	Plate 1	middle	13	2	1	0	17	45	600	1	394	64	10	1545	126	698	151
L02	R16	3	2	L02-R16	mTeSR	4	4 cells	H9	Plate 1	middle	1	0	0	0	4	12	72	0	29	9	5	1441	135	694	132
L02	R17	3	4	L02-R17	mTeSR	16	16 cells	H9	Plate 1	middle	1457	174	548	0	842	1465	16056	133	11902	4552	1346	2307	137	815	107
L02	R18	3	6	L02-R18	mTeSR	4	4 cells	H9	Plate 1	middle	32	12	1	0	44	85	685	11	613	28	38	1836	140	837	139
L02	R19	3	8	L02-R19	mTeSR	2	2 cells	H9	Plate 1	middle	6	0	0	0	6	77	361	0	215	37	6	1440	111	716	92
L02	R21	3	10	L02-R21	mTeSR	1	1 cell	H9	Plate 1	middle	16	0	1	0	2	15	336	0	148	30	6	1983	113	688	139
L02	R22	3	12	L02-R22	mTeSR	1	1 cell	H9	Plate 1	middle	19	0	1	0	2	15	181	0	134	18	3	1924	161	342	89
L02	R23	3	14	L02-R23	mTeSR	1	1 cell	H9	Plate 1	middle	459	20	354	0	168	802	4304	27	393	711	214	1472	170	717	172
L02	R26	3	16	L02-R26	mTeSR	1	1 cell	H9	Plate 1	middle	15	1	1	0	10	27	297	1	302	29	1	1522	123	553	149
L02	R27	3	18	L02-R27	mTeSR	1	1 cell	H9	Plate 1	middle	53	0	2	0	9	35	450	0	274	33	13	1683	142	898	101
L02	R28	3	20	L02-R28	mTeSR	1	1 cell	H9	Plate 1	middle	31	0	0	0	4	9	198	1	206	31	10	1334	60	730	105
L02	R29	3	22	L02-R29	mTeSR	1	1 cell	H9	Plate 1	middle	14	1	1	0	5	10	329	0	196	23	3	1074	49	292	74
L02	R30	3	24	L02-R30	mTeSR	1	1 cell	H9	Plate 1	corner	22	0	0	0	3	23	294	0	204	22	5	1232	149	701	114
L02	R31	3	25	L02-R31	mTeSR	1	1 cell	H9	Plate 2	corner	19	5	0	0	2	23	212	16	524	72	35	2049	156	1085	69
L02	R32	3	27	L02-R32	mTeSR	1	1 cell	H9	Plate 2	middle	67	9	0	0	2	54	672	14	635	79	71	1467	69	780	103
L02	R33	3	29	L02-R33	mTeSR	1	1 cell	H9	Plate 2	middle	18	51	30	0	14	34	478	0	280	88	8	1748	122	1	170
L02	R34	3	31	L02-R34	mTeSR	1	1 cell	H9	Plate 2	middle	16	19	0	0	2	8	81	4	172	11	3	1693	106	638	117
L02	R35	3	33	L02-R35	mTeSR	1	1 cell	H9	Plate 2	middle	4	12	0	0	1	5	96	4	148	30	12	1397	102	722	161
L02	R36	3	35	L02-R36	mTeSR	1	1 cell	H9	Plate 2	middle	4	0	0	0	2	8	105	0	48	9	3	2404	150	993	180
L02	R37	3	37	L02-R37	mTeSR	1	1 cell	H9	Plate 2	middle	235	9	33	0	33	144	2504	9	2014	197	249	951	134	268	37
L02	R38	3	39	L02-R38	mTeSR	1	1 cell	H9	Plate 2	middle	0	1	2	0	2	17	195	0	107	18	3	1883	288	912	133
L02	R39	3	41	L02-R39	mTeSR	1	1 cell	H9	Plate 2	middle	380	29	129	20	215	328	3138	33	4061	979	345	1670	155	848	105
L02	R40	3	43	L02-R40	mTeSR	1	1 cell	H9	Plate 2	middle	215	34	182	0	265	698	6869	27	4787	1349	292	1699	126	736	77
L02	R41	3	45	L02-R41	mTeSR	1	1 cell	H9	Plate 2	middle	2	0	1	0	0	7	159	1	159	12	4	912	44	264	73
L02	R42	3	47	L02-R42	mTeSR	1	1 cell	H9	Plate 2	middle	349	31	126	0	284	616	1337	18	4296	960	192	1906	151	752	133
L02	R43	3	26	L02-R43	mTeSR	1	1 cell	H9	Plate 2	middle	4	20	0	0	0	7	177	2	221	56	21	2309	140	933	148
L02	R44	3	28	L02-R44	mTeSR	1	1 cell	H9	Plate 2	middle	3	0	1	0	3	1	34	0	24	2	2	1049	98	476	95
L02	R45	3	30	L02-R45	mTeSR	1	1 cell	H9	Plate 2	middle	1	0	0	0	0	1	21	0	33	4	0	2030	155	871	122
L02	R46	3	32	L02-R46	mTeSR	1	1 cell	H9	Plate 2	middle	40	10	19	0	5	62	638	9	478	127	89	1946	108	762	141
L02	R47	3	34	L02-R47	mTeSR	1	1 cell	H9	Plate 2	middle	687	21	64	0	159	276	1385	27	1810	926	307	1573	124	746	67
L02	R48	3	36	L02-R48	mTeSR	1	1 cell	H9	Plate 2	middle	132	36	38	0	301	389	4499	26	5089	877	47	1762	145	709	88
L02	R49	3	38	L02-R49	mTeSR	1	1 cell	H9	Plate 2	middle	3	1	0	0	1	14	196	1	101	11	3	1933	102	813	12
L02	R50	3	40	L02-R50	mTeSR	1	1 cell	H9	Plate 2	middle	1	7	0	0	0	12	172	4	245	32	38	1544	125	920	137
L02	R51	3	42	L02-R51	mTeSR	1	1 cell	H9	Plate 2	middle	260	51	239	0	276	576	5037	26	4574	515	370	1854	141	880	128
L02	R52	3	44	L02-R52	mTeSR	1	1 cell	H9	Plate 2	middle	189	12	82	0	160	257	1260	4	1585	566	98	1230	91	537	56
L02	R53	3	46	L02-R53	mTeSR	1	1 cell	H9	Plate 2	middle	3	0	1	0	4	28	134	0	164	19	4	2129	138	712	173
L02	R54	3	48	L02-R54	mTeSR	1	1 cell	H9	Plate 2	corner	2	0	2	0	7	30	492	0	258	25	6	1554	125	811	100
L03	R01	5	1	L03-R01	mTeSR	1	1 cell	H9	Plate 1	side	8	0	1	0	4	16	72	0	80	8	4	1746	114	666	119
L03	R03	5	3	L03-R03	mTeSR	1	1 cell	H9	Plate 1	middle	8	1	2	0	3	14	127	2	122	15	4	1551	95	587	57
L03	R04	5	5	L03-R04	mTeSR	2	2 cells	H9	Plate 1	middle	6	1	0	0	3	12	62	1	103	15	2	1322	82	600	95
L03	R05	5	7	L03-R05	mTeSR	8	8 cells	H9	Plate 1	middle	301	6	69	0	116	175	2157	9	2412	568	190	1214	120	680	70
L03	R06	5	9	L03-R06	mTeSR	8	8 cells	H9	Plate 1	middle	233	7	21	0	55	132	3306	35	1938	1627	266	1165	103	437	36
L03	R07	5	11	L03-R07	mTeSR	2	2 cells	H9	Plate 1	middle	420	14	384	0	375	635	8388	36	6448	1126	364	1690	131	666	72
L03	R08	5	13	L03-R08	mTeSR	1	1 cell	H9	Plate 1	middle	5	0	0	0	1	12	123	0	57	9	5	1543	91	872	175
L03	R09	5	15	L03-R09	mTeSR	1	1 cell	H9	Plate 1	middle	15	0	1	0	3	17	365	0	168	18	2	779	58	316	76
L03	R10	5	17	L03-R10	mTeSR	1	1 cell	H9	Plate 1	middle	50	1	0	0	6	21	323	0	138	24	7	2120	101	707	86
L03	R11	5	19	L03-R11	mTeSR	1	1 cell	H9	Plate 1	middle	27	2	3	0	10	31	421	1	254	19	6	2076	166	759	176
L03	R13	5	21	L03-R13	mTeSR	1	1 cell	H9	Plate 1	middle	26	2	0	0	7	40	412	2	241	37	16	1649	131	744	138
L03	R14	5	23	L03-R14	no cells	0	0 cell	no cells	Plate 1	middle	14	0	0	0	5	23	651	0	308	54	9	1406	113	553	111
L03	R16	5	2	L03-R16	mTeSR	1	1 cell	H9	Plate 1	middle	0	0	0	0	5	1	80	0	31	7	3	1469	98	740	120
L03	R17	5	4	L03-R17	mTeSR	1	1 cell	H9	Plate 1	middle	6	12	1	0	0	66	693	10	352	117	49	1395	107	696	82
L03	R18	5	6	L03-R18	mTeSR	4	4 cells	H9	Plate 1	middle	128	5	532	6	179	336	5541	36	5299	449	158	1544	151	613	132
L03	R19	5	8	L03-R19	mTeSR	16	16 cells	H9	Plate 1	middle	31	8	15	0	27	131	1182	18	794	169	91	1429	147	868	354
L03	R21	5	10	L03-R21	mTeSR	4	4 cells	H9	Plate 1	middle	19	0	0	0	10	12	485	1	155	26	6	1632	133	670	135
L03	R22	5	12	L03-R22	mTeSR	2	2 cells	H9	Plate 1	middle	425	12	222	0	184	386	4212	29	3056	1153	430	1737	145	325	100
L03	R23	5	14	L03-R23	mTeSR	1	1 cell	H9	Plate 1	middle	18	1	2	0	2	20	602	1	25	38	9	1794	145	679	201
L03	R26	5	16	L03-R26	mTeSR	1	1 cell	H9	Plate 1	middle	12	0	0	0	6	7	299	0	326	37	1	1819	105	689	128
L03	R27	5	18	L03-R27	mTeSR	1	1 cell	H9	Plate 1	middle	444	40	122	0	198	372	6739	40	3529	1487	352	1444	119	809	48
L03	R28	5	20	L03-R28	mTeSR	1	1 cell	H9	Plate 1	middle	21	0	2	0	0	16	223	1	204	28	6	1440	71	573	77
L03	R29	5	22	L03-R29	mTeSR	1	1 cell	H9	Plate 1	middle	130	6	46	0	87	126	4229	22	2615	374	163	1416	61	254	42
L03	R30	5	24	L03-R30	no cells	0	0 cell	no cells	Plate 1	side	7	0	5	0	1	17	364	0	180	13	8	1580	103	553	85
L03	R31	5	25	L03-R31	mTeSR	1	1 cell	H9	Plate 2	side	8	39	1	0	10	20	188	7	347	153	49	1448	166	861	79
L03	R32	5	27	L03-R32	mTeSR	1	1 cell	H9	Plate 2	middle	46	13	1	0	7	10	138	7	244	43	48	1243	77	619	95
L03	R33	5	29	L03-R33	mTeSR	1	1 cell	H9	Plate 2	middle	0	0	0	0	0	0	92	0	45	7	2	1597	131	1	65
L03	R34	5	31	L03-R34	mTeSR	1	1 cell	H9	Plate 2	middle	4	0	0	0	1	2	65	0	29	4	2	1150	98	667	85
L03	R35	5	33	L03-R35	mTeSR	1	1 cell	H9	Plate 2	middle	60	9	0	0	13	55	865	6	557	94	86	1467	133	620	144
L03	R36	5	35	L03-R36	mTeSR	1	1 cell	H9	Plate 2	middle	32	12	66	0	44	71	589	10	473	130	43	1897	175	1000	303
L03	R37	5	37	L03-R37	mTeSR	1	1 cell	H9	Plate 2	middle	2	0	0	0	0	0	90	0	54	7	1	891	62	333	55
L03	R38	5	39	L03-R38	mTeSR	1	1 cell	H9	Plate 2	middle	0	1	0	0	3	8	240	1	116	16	3	1656	153	753	117
L03	R39	5	41	L03-R39	mTeSR	1	1 cell	H9	Plate 2	middle	60	21	87	7	62	61	931	9	1394	118	182	401	28	203	25
L03	R40	5	43	L03-R40	mTeSR	1	1 cell	H9	Plate 2	middle	3	0	1	0	3	18	290	1	173	13	4	1601	178	695	104
L03	R41	5	45	L03-R41	mTeSR	1	1 cell	H9	Plate 2	middle	2	11	1	0	0	8	301	2	324	30	48	687	112	230	35
L03	R42	5	47	L03-R42	mTeSR	1	1 cell	H9	Plate 2	middle	1	1	1	0	2	20	56	0	129	21	4	1930	232	1103	138
L03	R43	5	26	L03-R43	mTeSR	1	1 cell	H9	Plate 2	middle	2	0	2	0	0	6	100	0	49	8	1	1794	162	609	101
L03	R44	5	28	L03-R44	mTeSR	1	1 cell	H9	Plate 2	middle	0	0	1	0	2	0	53	0	35	3	4	1347	77	495	100
L03	R45	5	30	L03-R45	mTeSR	1	1 cell	H9	Plate 2	middle	0	2	0	0	1	8	97	3	142	21	7	1903	120	622	117
L03	R46	5	32	L03-R46	mTeSR	1	1 cell	H9	Plate 2	middle	112	7	76	0	12	63	834	2	678	72	31	1344	137	842	102
L03	R47	5	34	L03-R47	mTeSR	1	1 cell	H9	Plate 2	middle	1	0	0	0	3	8	106	0	115	30	3	1386	116	615	101
L03	R48	5	36	L03-R48	mTeSR	1	1 cell	H9	Plate 2	middle	47	11	0	0	2	21	505	5	273	48	28	1773	114	600	56
L03	R49	5	38	L03-R49	mTeSR	1	1 cell	H9	Plate 2	middle	298	8	16	0	180	108	4290	10	2908	410	147	1317	103	512	4
L03	R50	5	40	L03-R50	mTeSR	1	1 cell	H9	Plate 2	middle	360	92	206	0	409	477	5919	58	6904	1398	632	1041	92	535	86
L03	R51	5	42	L03-R51	mTeSR	1	1 cell	H9	Plate 2	middle	454	58	329	2	506	602	8945	29	6394	654	479	1278	154	1079	150
L03	R52	5	44	L03-R52	mTeSR	1	1 cell	H9	Plate 2	middle	337	12	292	0	131	411	4541	45	4354	532	650	781	168	458	56
L03	R53	5	46	L03-R53	mTeSR	1	1 cell	H9	Plate 2	middle	1	0	1	0	6	17	130	0	127	12	2	1907	186	860	146
L03	R54	5	48	L03-R54	mTeSR	1	1 cell	H9	Plate 2	side	516	14	66	0	259	581	11887	51	4913	2072	702	2042	180	662	116
L04	R01	7	1	L04-R01	mTeSR	1	1 cell	H9	Plate 1	side	5	13	1	0	3	8	57	1	142	17	16	1761	137	309	115
L04	R03	7	3	L04-R03	mTeSR	1	1 cell	H9	Plate 1	middle	7	0	1	0	3	16	98	1	95	9	4	1847	196	407	88
L04	R04	7	5	L04-R04	mTeSR	1	1 cell	H9	Plate 1	middle	3	0	0	0	2	6	38	1	58	10	2	1645	189	202	58
L04	R05	7	7	L04-R05	mTeSR	1	1 cell	H9	Plate 1	middle	539	17	22	0	186	475	4593	35	4144	1338	764	1785	236	399	70
L04	R06	7	9	L04-R06	mTeSR	2	2 cells	H9	Plate 1	middle	8	21	0	0	5	20	120	3	284	34	41	1793	205	326	106
L04	R07	7	11	L04-R07	mTeSR	8	8 cells	H9	Plate 1	middle	464	22	116	0	179	438	6019	43	3448	2024	469	1558	204	312	54
L04	R08	7	13	L04-R08	mTeSR	8	8 cells	H9	Plate 1	middle	392	22	0	0	230	336	2370	26	2690	691	254	1230	106	265	38
L04	R09	7	15	L04-R09	mTeSR	2	2 cells	H9	Plate 1	middle	27	1	0	0	8	23	353	0	283	21	12	1659	151	298	107
L04	R10	7	17	L04-R10	mTeSR	1	1 cell	H9	Plate 1	middle	62	1	9	0	51	45	260	0	287	21	7	1808	177	287	56
L04	R11	7	19	L04-R11	mTeSR	1	1 cell	H9	Plate 1	middle	407	9	20	0	53	230	3372	19	2303	1036	291	2235	245	290	35
L04	R13	7	21	L04-R13	mTeSR	1	1 cell	H9	Plate 1	middle	32	3	0	0	6	40	311	1	227	26	13	1953	226	320	112
L04	R14	7	23	L04-R14	mTeSR	1	1 cell	H9	Plate 1	middle	17	0	2	0	3	22	483	0	287	36	8	1552	116	189	80
L04	R16	7	2	L04-R16	mTeSR	1	1 cell	H9	Plate 1	middle	1	0	0	0	2	3	60	0	30	6	2	1203	182	357	100
L04	R17	7	4	L04-R17	mTeSR	1	1 cell	H9	Plate 1	middle	11	23	0	0	0	23	184	17	315	60	54	2178	207	363	110
L04	R18	7	6	L04-R18	mTeSR	1	1 cell	H9	Plate 1	middle	22	3	2	0	3	17	230	0	166	6	5	2696	263	362	84
L04	R19	7	8	L04-R19	mTeSR	1	1 cell	H9	Plate 1	middle	12	5	0	0	9	25	237	1	125	15	3	2158	222	394	189
L04	R21	7	10	L04-R21	mTeSR	4	4 cells	H9	Plate 1	middle	17	1	0	0	0	10	228	0	158	19	8	1364	207	265	58
L04	R22	7	12	L04-R22	mTeSR	16	16 cells	H9	Plate 1	middle	1014	33	329	0	455	1081	6397	36	7391	1358	626	2155	272	160	84
L04	R23	7	14	L04-R23	mTeSR	4	4 cells	H9	Plate 1	middle	44	2	1	0	4	34	521	0	39	53	9	2390	328	297	130
L04	R26	7	16	L04-R26	mTeSR	2	2 cells	H9	Plate 1	middle	38	0	53	3	22	111	443	0	719	108	2	916	101	153	68
L04	R27	7	18	L04-R27	mTeSR	1	1 cell	H9	Plate 1	middle	166	33	0	0	33	124	1914	13	1646	471	157	1529	273	324	106
L04	R28	7	20	L04-R28	mTeSR	1	1 cell	H9	Plate 1	middle	281	0	58	0	24	112	983	26	1416	594	104	1459	140	231	46
L04	R29	7	22	L04-R29	mTeSR	1	1 cell	H9	Plate 1	middle	224	18	52	0	173	343	5909	22	3196	1003	235	1756	174	282	57
L04	R30	7	24	L04-R30	mTeSR	1	1 cell	H9	Plate 1	side	24	0	0	0	3	10	250	0	156	12	6	1098	622	176	51
L04	R31	7	25	L04-R31	mTeSR	1	1 cell	H9	Plate 2	side	0	22	0	0	0	13	43	9	87	18	8	2485	258	465	52
L04	R32	7	27	L04-R32	mTeSR	1	1 cell	H9	Plate 2	middle	4	0	0	0	1	3	26	0	16	0	3	800	146	263	77
L04	R33	7	29	L04-R33	mTeSR	1	1 cell	H9	Plate 2	middle	22	39	0	0	2	27	622	15	359	91	117	1734	208	1	172
L04	R34	7	31	L04-R34	mTeSR	1	1 cell	H9	Plate 2	middle	1	0	0	0	0	5	46	1	37	1	0	1610	151	237	117
L04	R35	7	33	L04-R35	mTeSR	1	1 cell	H9	Plate 2	middle	0	1	0	0	1	2	59	0	37	3	3	1092	175	316	89
L04	R36	7	35	L04-R36	mTeSR	1	1 cell	H9	Plate 2	middle	748	17	292	0	933	881	6358	63	3499	1308	583	2662	277	462	101
L04	R37	7	37	L04-R37	mTeSR	1	1 cell	H9	Plate 2	middle	1	0	0	0	2	3	109	0	82	4	2	1977	279	349	121
L04	R38	7	39	L04-R38	mTeSR	1	1 cell	H9	Plate 2	middle	2	15	2	0	12	23	290	4	294	36	33	1869	299	373	103
L04	R39	7	41	L04-R39	mTeSR	1	1 cell	H9	Plate 2	middle	3	0	0	0	1	5	63	0	99	9	7	697	139	225	55
L04	R40	7	43	L04-R40	mTeSR	1	1 cell	H9	Plate 2	middle	368	93	14	0	249	408	4864	29	4399	749	252	1616	176	231	69
L04	R41	7	45	L04-R41	mTeSR	1	1 cell	H9	Plate 2	middle	1034	37	146	0	116	303	6301	23	4736	753	353	1055	205	257	42
L04	R42	7	47	L04-R42	mTeSR	1	1 cell	H9	Plate 2	middle	2	2	1	0	6	11	47	0	136	14	7	2334	282	394	123
L04	R43	7	26	L04-R43	mTeSR	1	1 cell	H9	Plate 2	middle	3	0	0	0	3	10	86	0	44	8	2	2148	183	336	112
L04	R44	7	28	L04-R44	mTeSR	1	1 cell	H9	Plate 2	middle	25	11	0	0	1	8	101	15	193	76	74	1608	184	331	120
L04	R45	7	30	L04-R45	mTeSR	1	1 cell	H9	Plate 2	middle	14	2	0	0	0	27	49	4	148	12	43	1836	215	270	104
L04	R46	7	32	L04-R46	mTeSR	1	1 cell	H9	Plate 2	middle	1	26	0	0	0	40	205	7	242	68	43	2137	186	359	80
L04	R47	7	34	L04-R47	mTeSR	1	1 cell	H9	Plate 2	middle	2	22	0	0	1	17	107	13	387	42	84	1654	183	329	62
L04	R48	7	36	L04-R48	mTeSR	1	1 cell	H9	Plate 2	middle	127	16	109	0	235	241	1900	18	2650	465	29	1252	156	294	82
L04	R49	7	38	L04-R49	mTeSR	1	1 cell	H9	Plate 2	middle	6	9	0	0	4	16	337	5	269	17	45	1497	210	372	17
L04	R50	7	40	L04-R50	mTeSR	1	1 cell	H9	Plate 2	middle	31	18	25	0	79	55	531	8	756	116	96	1639	165	213	87
L04	R51	7	42	L04-R51	mTeSR	1	1 cell	H9	Plate 2	middle	5	1	0	0	6	9	264	0	160	12	4	2043	184	464	79
L04	R52	7	44	L04-R52	mTeSR	1	1 cell	H9	Plate 2	middle	5	0	0	0	3	13	97	0	119	14	6	1409	194	252	36
L04	R53	7	46	L04-R53	mTeSR	1	1 cell	H9	Plate 2	middle	364	15	248	0	496	835	1911	27	5513	1101	280	2128	200	305	105
L04	R54	7	48	L04-R54	mTeSR	1	1 cell	H9	Plate 2	side	386	63	117	0	257	547	10640	66	6820	1604	734	1514	247	316	103
L05	R01	9	1	L05-R01	no cells	0	0 cell	no cells	Plate 1	side	0	0	0	0	0	1	56	0	46	1	3	934	194	750	114
L05	R03	9	3	L05-R03	no cells	0	0 cell	no cells	Plate 1	middle	3	0	0	0	0	4	117	1	60	13	0	770	210	617	63
L05	R04	9	5	L05-R04	mTeSR	1	1 cell	H9	Plate 1	middle	4	0	0	0	1	3	60	1	67	10	5	690	221	841	96
L05	R05	9	7	L05-R05	mTeSR	1	1 cell	H9	Plate 1	middle	21	1	0	0	7	10	299	0	168	25	11	1059	226	898	85
L05	R06	9	9	L05-R06	mTeSR	1	1 cell	H9	Plate 1	middle	12	1	0	0	4	3	106	0	86	23	7	947	211	695	130
L05	R07	9	11	L05-R07	mTeSR	1	1 cell	H9	Plate 1	middle	13	1	0	0	2	8	488	2	188	34	9	1176	291	1109	205
L05	R08	9	13	L05-R08	mTeSR	2	2 cells	H9	Plate 1	middle	255	8	169	0	171	290	3655	20	3104	702	210	600	226	895	81
L05	R09	9	15	L05-R09	mTeSR	8	8 cells	H9	Plate 1	middle	580	49	1	1	181	235	8618	57	5099	1501	600	594	174	494	56
L05	R10	9	17	L05-R10	mTeSR	8	8 cells	H9	Plate 1	middle	61	3	1	0	5	28	412	3	214	23	8	867	246	723	72
L05	R11	9	19	L05-R11	mTeSR	2	2 cells	H9	Plate 1	middle	262	2	54	0	78	142	2482	24	2094	496	199	1024	225	719	76
L05	R13	9	21	L05-R13	mTeSR	1	1 cell	H9	Plate 1	middle	154	44	23	0	108	152	4372	35	2328	1329	160	795	303	720	136
L05	R14	9	23	L05-R14	mTeSR	1	1 cell	H9	Plate 1	middle	17	1	1	0	8	26	746	1	250	48	7	762	188	680	97
L05	R16	9	2	L05-R16	no cells	0	0 cell	no cells	Plate 1	middle	4	1	0	0	1	4	87	0	23	10	5	841	175	775	143
L05	R17	9	4	L05-R17	mTeSR	1	1 cell	H9	Plate 1	middle	7	0	0	0	1	6	216	0	86	15	4	948	271	678	153
L05	R18	9	6	L05-R18	mTeSR	1	1 cell	H9	Plate 1	middle	2	1	1	0	2	1	230	0	126	16	7	1317	233	1156	165
L05	R19	9	8	L05-R19	mTeSR	1	1 cell	H9	Plate 1	middle	7	1	0	0	5	5	246	0	96	23	7	915	232	611	101
L05	R21	9	10	L05-R21	mTeSR	1	1 cell	H9	Plate 1	middle	43	26	22	0	7	15	589	10	275	75	25	666	190	581	88
L05	R22	9	12	L05-R22	mTeSR	1	1 cell	H9	Plate 1	middle	13	0	0	0	3	14	182	0	150	16	5	960	277	346	138
L05	R23	9	14	L05-R23	mTeSR	4	4 cells	H9	Plate 1	middle	614	24	442	0	573	707	11649	48	700	2096	386	1061	271	763	122
L05	R26	9	16	L05-R26	mTeSR	16	16 cells	H9	Plate 1	middle	925	58	206	0	709	557	16134	127	11700	3819	375	738	190	680	54
L05	R27	9	18	L05-R27	mTeSR	4	4 cells	H9	Plate 1	middle	825	46	192	0	364	465	18405	92	9411	2759	931	1013	207	725	36
L05	R28	9	20	L05-R28	mTeSR	2	2 cells	H9	Plate 1	middle	24	0	0	1	3	8	230	0	179	17	6	707	151	788	113
L05	R29	9	22	L05-R29	mTeSR	1	1 cell	H9	Plate 1	middle	10	0	0	0	2	12	598	0	203	32	8	855	152	595	71
L05	R30	9	24	L05-R30	mTeSR	1	1 cell	H9	Plate 1	side	17	1	1	0	3	7	453	0	174	24	6	997	257	933	135
L05	R31	9	25	L05-R31	mTeSR	1	1 cell	H9	Plate 2	side	1	1	0	0	1	2	20	0	17	1	1	1163	296	1083	72
L05	R32	9	27	L05-R32	mTeSR	1	1 cell	H9	Plate 2	middle	0	0	0	0	0	1	16	0	20	3	2	587	135	643	31
L05	R33	9	29	L05-R33	mTeSR	1	1 cell	H9	Plate 2	middle	31	19	0	0	0	18	72	11	184	77	46	1115	262	4	159
L05	R34	9	31	L05-R34	mTeSR	1	1 cell	H9	Plate 2	middle	1	10	1	0	2	7	130	10	229	63	22	853	219	798	183
L05	R35	9	33	L05-R35	mTeSR	1	1 cell	H9	Plate 2	middle	0	0	0	0	1	4	62	1	22	1	7	1005	201	895	96
L05	R36	9	35	L05-R36	mTeSR	1	1 cell	H9	Plate 2	middle	1	0	0	0	4	3	172	0	45	10	3	797	269	1139	221
L05	R37	9	37	L05-R37	mTeSR	1	1 cell	H9	Plate 2	middle	2	1	1	0	1	6	168	0	125	20	32	503	151	288	41
L05	R38	9	39	L05-R38	mTeSR	1	1 cell	H9	Plate 2	middle	357	93	115	0	465	212	9052	106	4753	624	892	1146	508	916	81
L05	R39	9	41	L05-R39	mTeSR	1	1 cell	H9	Plate 2	middle	3	0	0	0	1	15	232	9	224	39	92	889	244	608	70
L05	R40	9	43	L05-R40	mTeSR	1	1 cell	H9	Plate 2	middle	1	0	0	0	2	8	308	0	142	13	3	849	227	734	133
L05	R41	9	45	L05-R41	mTeSR	1	1 cell	H9	Plate 2	middle	105	29	79	0	121	137	2977	26	2696	240	298	1320	317	554	131
L05	R42	9	47	L05-R42	mTeSR	1	1 cell	H9	Plate 2	middle	3	0	1	0	1	15	72	0	169	10	4	1020	291	807	115
L05	R43	9	26	L05-R43	mTeSR	1	1 cell	H9	Plate 2	middle	1	1	0	0	2	3	102	0	42	7	2	1139	245	1012	172
L05	R44	9	28	L05-R44	mTeSR	1	1 cell	H9	Plate 2	middle	104	0	0	0	0	20	631	2	187	200	57	678	158	341	40
L05	R45	9	30	L05-R45	mTeSR	1	1 cell	H9	Plate 2	middle	1	0	0	0	0	6	75	1	108	54	20	1196	245	840	140
L05	R46	9	32	L05-R46	mTeSR	1	1 cell	H9	Plate 2	middle	55	18	0	0	2	21	308	16	208	77	72	991	243	937	85
L05	R47	9	34	L05-R47	mTeSR	1	1 cell	H9	Plate 2	middle	0	0	1	0	2	6	86	1	64	12	4	1038	263	1036	99
L05	R48	9	36	L05-R48	mTeSR	1	1 cell	H9	Plate 2	middle	2	21	0	0	1	11	316	6	430	93	12	965	194	674	147
L05	R49	9	38	L05-R49	mTeSR	1	1 cell	H9	Plate 2	middle	2	17	0	0	5	8	330	3	280	49	3	1024	202	971	15
L05	R50	9	40	L05-R50	mTeSR	1	1 cell	H9	Plate 2	middle	0	1	0	0	3	4	121	0	81	10	3	887	180	844	106
L05	R51	9	42	L05-R51	mTeSR	1	1 cell	H9	Plate 2	middle	1	50	1	0	22	31	712	24	664	58	120	920	284	1097	161
L05	R52	9	44	L05-R52	mTeSR	1	1 cell	H9	Plate 2	middle	2	0	0	0	2	7	152	0	92	12	5	952	272	556	86
L05	R53	9	46	L05-R53	mTeSR	1	1 cell	H9	Plate 2	middle	28	34	1	0	24	36	193	22	444	65	27	1007	207	741	175
L05	R54	9	48	L05-R54	mTeSR	1	1 cell	H9	Plate 2	side	2	1	2	0	9	10	672	0	217	33	8	1010	326	1084	157
L08	R01	11	1	L08-R01	no cells	0	0 cell	no cells	Plate 1	side	3	0	0	0	0	9	52	0	69	4	2	3180	284	1007	240
L08	R03	11	3	L08-R03	no cells	0	0 cell	no cells	Plate 1	middle	6	0	0	0	4	12	120	0	103	11	6	2718	250	1186	119
L08	R04	11	5	L08-R04	mTeSR	1	1 cell	H9	Plate 1	middle	15	49	1	0	1	61	275	14	646	94	28	1269	279	931	69
L08	R05	11	7	L08-R05	mTeSR	1	1 cell	H9	Plate 1	middle	58	29	1	0	2	92	785	13	1160	179	110	2699	325	1422	197
L08	R06	11	9	L08-R06	mTeSR	1	1 cell	H9	Plate 1	middle	4	1	0	0	1	2	107	6	211	47	17	1037	91	308	50
L08	R07	11	11	L08-R07	mTeSR	1	1 cell	H9	Plate 1	middle	20	1	0	0	7	22	543	0	217	18	13	2656	336	1127	197
L08	R08	11	13	L08-R08	mTeSR	1	1 cell	H9	Plate 1	middle	98	17	0	0	7	19	286	8	211	84	31	2395	243	1024	95
L08	R09	11	15	L08-R09	mTeSR	1	1 cell	H9	Plate 1	middle	445	6	90	0	100	248	6489	24	4269	1440	299	1692	229	694	58
L08	R10	11	17	L08-R10	mTeSR	2	2 cells	H9	Plate 1	middle	117	2	0	0	7	25	342	0	183	33	6	2556	281	1095	69
L08	R11	11	19	L08-R11	mTeSR	8	8 cells	H9	Plate 1	middle	659	233	212	0	262	776	10895	81	8898	1155	407	2216	329	906	112
L08	R13	11	21	L08-R13	mTeSR	8	8 cells	H9	Plate 1	middle	462	61	160	0	432	725	5885	58	5297	1642	401	2997	410	927	128
L08	R14	11	23	L08-R14	mTeSR	2	2 cells	H9	Plate 1	middle	1835	54	117	0	293	477	18918	113	7438	1755	795	2111	192	829	95
L08	R16	11	2	L08-R16	no cells	0	0 cell	no cells	Plate 1	middle	2	0	0	0	0	9	93	0	30	8	4	2565	289	926	106
L08	R17	11	4	L08-R17	mTeSR	1	1 cell	H9	Plate 1	middle	7	52	0	0	3	10	320	15	447	91	113	2931	402	1019	153
L08	R18	11	6	L08-R18	mTeSR	1	1 cell	H9	Plate 1	middle	6	1	0	0	1	5	189	0	188	11	6	2012	208	811	148
L08	R19	11	8	L08-R19	mTeSR	1	1 cell	H9	Plate 1	middle	12	3	1	0	8	21	258	0	153	16	3	3359	296	1054	235
L08	R21	11	10	L08-R21	mTeSR	1	1 cell	H9	Plate 1	middle	24	24	2	0	2	15	493	2	397	31	34	2108	233	632	130
L08	R22	11	12	L08-R22	mTeSR	1	1 cell	H9	Plate 1	middle	55	21	0	0	3	13	350	4	392	79	34	2951	366	345	130
L08	R23	11	14	L08-R23	mTeSR	1	1 cell	H9	Plate 1	middle	52	2	0	1	12	28	714	0	33	47	14	3316	346	1225	210
L08	R26	11	16	L08-R26	mTeSR	1	1 cell	H9	Plate 1	middle	15	0	0	0	1	12	333	0	242	28	1	3203	251	889	174
L08	R27	11	18	L08-R27	mTeSR	4	4 cells	H9	Plate 1	middle	76	4	0	0	7	33	699	2	408	44	9	3306	322	1245	79
L08	R28	11	20	L08-R28	mTeSR	16	16 cells	H9	Plate 1	middle	2124	43	79	0	652	576	9067	87	10749	3615	1205	1678	151	638	49
L08	R29	11	22	L08-R29	mTeSR	4	4 cells	H9	Plate 1	middle	18	2	1	0	7	71	736	1	456	48	13	2327	351	987	149
L08	R30	11	24	L08-R30	mTeSR	2	2 cells	H9	Plate 1	side	75	0	33	0	17	40	540	0	316	31	7	1864	289	888	215
L08	R31	11	25	L08-R31	mTeSR	1	1 cell	H9	Plate 2	side	1	0	0	0	1	1	22	0	16	2	3	3354	318	1413	66
L08	R32	11	27	L08-R32	mTeSR	1	1 cell	H9	Plate 2	middle	0	0	0	0	0	2	21	0	27	6	2	1544	151	674	59
L08	R33	11	29	L08-R33	mTeSR	1	1 cell	H9	Plate 2	middle	3	12	0	0	2	11	138	13	247	58	69	1882	257	4	117
L08	R34	11	31	L08-R34	mTeSR	1	1 cell	H9	Plate 2	middle	59	19	31	0	17	73	1099	14	1063	202	83	2185	256	1189	183
L08	R35	11	33	L08-R35	mTeSR	1	1 cell	H9	Plate 2	middle	1	0	0	0	2	1	61	0	40	3	2	2861	346	1117	94
L08	R36	11	35	L08-R36	mTeSR	1	1 cell	H9	Plate 2	middle	2	0	1	0	0	15	129	0	66	10	2	3770	429	1067	231
L08	R37	11	37	L08-R37	mTeSR	1	1 cell	H9	Plate 2	middle	30	17	0	0	0	16	559	4	497	57	120	1489	323	549	81
L08	R38	11	39	L08-R38	mTeSR	1	1 cell	H9	Plate 2	middle	2	80	0	0	4	15	387	21	637	88	37	4435	308	1097	147
L08	R39	11	41	L08-R39	mTeSR	1	1 cell	H9	Plate 2	middle	12	1	0	0	7	16	153	0	238	17	5	310	59	209	25
L08	R40	11	43	L08-R40	mTeSR	1	1 cell	H9	Plate 2	middle	203	84	43	0	353	647	5926	29	5246	1137	184	3600	324	990	124
L08	R41	11	45	L08-R41	mTeSR	1	1 cell	H9	Plate 2	middle	1308	91	0	0	938	1766	16028	92	16513	2018	936	2300	368	1008	119
L08	R42	11	47	L08-R42	mTeSR	1	1 cell	H9	Plate 2	middle	2	24	1	0	0	38	143	13	516	61	51	2091	400	1175	194
L08	R43	11	26	L08-R43	mTeSR	1	1 cell	H9	Plate 2	middle	53	14	0	0	23	50	661	7	776	160	40	2386	209	872	178
L08	R44	11	28	L08-R44	mTeSR	1	1 cell	H9	Plate 2	middle	2	0	0	0	1	2	42	0	97	2	0	1982	222	680	62
L08	R45	11	30	L08-R45	mTeSR	1	1 cell	H9	Plate 2	middle	0	0	0	0	0	1	35	0	27	5	0	2973	244	1013	189
L08	R46	11	32	L08-R46	mTeSR	1	1 cell	H9	Plate 2	middle	4	0	0	0	1	10	108	0	73	1	2	2849	398	1399	166
L08	R47	11	34	L08-R47	mTeSR	1	1 cell	H9	Plate 2	middle	1	11	1	0	2	21	114	2	187	30	5	1912	219	1131	110
L08	R48	11	36	L08-R48	mTeSR	1	1 cell	H9	Plate 2	middle	1	1	42	0	3	35	329	1	429	18	2	3094	267	879	224
L08	R49	11	38	L08-R49	mTeSR	1	1 cell	H9	Plate 2	middle	7	0	0	0	2	8	288	1	143	9	5	2386	316	1190	22
L08	R50	11	40	L08-R50	mTeSR	1	1 cell	H9	Plate 2	middle	1	50	1	0	3	17	224	30	577	102	59	3156	266	1252	251
L08	R51	11	42	L08-R51	mTeSR	1	1 cell	H9	Plate 2	middle	4	0	1	0	8	18	339	0	192	10	4	2983	252	1373	105
L08	R52	11	44	L08-R52	mTeSR	1	1 cell	H9	Plate 2	middle	5	0	1	0	3	6	151	0	168	16	3	1770	274	764	113
L08	R53	11	46	L08-R53	mTeSR	1	1 cell	H9	Plate 2	middle	2	21	0	0	4	42	235	32	725	90	35	2427	248	878	121
L08	R54	11	48	L08-R54	mTeSR	1	1 cell	H9	Plate 2	side	4	16	0	0	3	17	569	17	492	63	16	1914	158	572	102
L09	R01	13	1	L09-R01	mTeSR	1	1 cell	H9	Plate 1	side	0	0	0	0	0	0	12	0	13	4	1	1568	69	347	86
L09	R03	13	3	L09-R03	mTeSR	1	1 cell	H9	Plate 1	middle	1	0	0	0	3	8	48	0	56	7	2	2257	240	928	90
L09	R04	13	5	L09-R04	mTeSR	1	1 cell	H9	Plate 1	middle	1	1	0	0	0	6	15	0	38	3	1	1881	195	732	64
L09	R05	13	7	L09-R05	mTeSR	1	1 cell	H9	Plate 1	middle	12	1	0	0	13	38	431	12	498	113	14	2530	230	1200	155
L09	R06	13	9	L09-R06	mTeSR	1	1 cell	H9	Plate 1	middle	5	18	0	0	0	6	89	5	223	39	18	1397	97	329	46
L09	R07	13	11	L09-R07	mTeSR	1	1 cell	H9	Plate 1	middle	121	13	63	0	38	240	775	5	980	204	67	1968	183	832	172
L09	R08	13	13	L09-R08	mTeSR	1	1 cell	H9	Plate 1	middle	4	0	0	0	1	4	34	0	30	5	2	1834	116	576	78
L09	R09	13	15	L09-R09	mTeSR	1	1 cell	H9	Plate 1	middle	15	0	0	0	1	7	154	0	127	14	3	1792	146	539	133
L09	R10	13	17	L09-R10	mTeSR	1	1 cell	H9	Plate 1	middle	430	46	11	0	177	335	3023	20	2624	918	259	1407	150	547	39
L09	R11	13	19	L09-R11	mTeSR	1	1 cell	H9	Plate 1	middle	30	3	2	0	13	45	196	0	190	16	2	1891	116	749	152
L09	R13	13	21	L09-R13	mTeSR	2	2 cells	H9	Plate 1	middle	828	78	15	0	181	490	3750	35	2825	1497	502	2329	241	776	93
L09	R14	13	23	L09-R14	mTeSR	8	8 cells	H9	Plate 1	middle	235	49	159	0	172	345	4356	24	2661	1107	336	1731	164	677	59
L09	R16	13	2	L09-R16	mTeSR	1	1 cell	H9	Plate 1	middle	2	0	0	0	1	1	21	0	12	4	1	2080	150	944	98
L09	R17	13	4	L09-R17	mTeSR	1	1 cell	H9	Plate 1	middle	3	1	0	0	1	2	48	0	57	9	3	1771	162	625	106
L09	R18	13	6	L09-R18	mTeSR	1	1 cell	H9	Plate 1	middle	3	2	0	0	3	5	83	1	82	5	3	2393	237	1167	232
L09	R19	13	8	L09-R19	mTeSR	1	1 cell	H9	Plate 1	middle	6	1	0	0	1	7	105	0	69	12	3	2469	300	842	171
L09	R21	13	10	L09-R21	mTeSR	1	1 cell	H9	Plate 1	middle	9	18	1	0	0	37	731	5	460	142	46	1414	142	534	68
L09	R22	13	12	L09-R22	mTeSR	1	1 cell	H9	Plate 1	middle	11	5	0	0	34	86	326	16	463	114	37	2652	257	389	143
L09	R23	13	14	L09-R23	mTeSR	1	1 cell	H9	Plate 1	middle	21	0	0	0	6	16	204	0	15	24	7	2882	233	993	188
L09	R26	13	16	L09-R26	mTeSR	1	1 cell	H9	Plate 1	middle	287	2	189	0	301	199	3141	11	3378	464	89	1356	166	536	78
L09	R27	13	18	L09-R27	mTeSR	1	1 cell	H9	Plate 1	middle	58	2	0	0	3	15	206	0	178	19	10	2793	243	1067	87
L09	R28	13	20	L09-R28	mTeSR	1	1 cell	H9	Plate 1	middle	68	12	0	0	1	30	247	10	357	159	56	1350	70	434	87
L09	R29	13	22	L09-R29	mTeSR	4	4 cells	H9	Plate 1	middle	14	1	0	0	0	11	207	1	164	23	7	1759	183	753	106
L09	R30	13	24	L09-R30	mTeSR	16	16 cells	H9	Plate 1	side	616	43	130	0	222	341	4190	60	4528	875	583	1682	134	455	68
L09	R31	13	25	L09-R31	mTeSR	1	1 cell	H9	Plate 2	side	1	0	0	0	0	2	6	0	7	2	1	3373	218	1247	56
L09	R32	13	27	L09-R32	mTeSR	1	1 cell	H9	Plate 2	middle	1	1	0	0	1	0	10	0	11	2	0	1171	104	793	135
L09	R33	13	29	L09-R33	mTeSR	1	1 cell	H9	Plate 2	middle	2	14	0	0	1	5	347	12	180	120	33	1899	235	1	104
L09	R34	13	31	L09-R34	mTeSR	1	1 cell	H9	Plate 2	middle	0	0	0	0	0	2	13	0	16	1	1	1140	65	384	59
L09	R35	13	33	L09-R35	mTeSR	1	1 cell	H9	Plate 2	middle	2	0	0	0	0	0	40	5	55	19	18	1861	192	647	112
L09	R36	13	35	L09-R36	mTeSR	1	1 cell	H9	Plate 2	middle	1	9	1	0	5	5	96	1	35	44	2	2495	208	1199	201
L09	R37	13	37	L09-R37	mTeSR	1	1 cell	H9	Plate 2	middle	0	0	0	0	0	3	49	0	54	4	0	1653	255	580	107
L09	R38	13	39	L09-R38	mTeSR	1	1 cell	H9	Plate 2	middle	66	13	101	0	2	71	735	7	769	113	79	2006	208	887	153
L09	R39	13	41	L09-R39	mTeSR	1	1 cell	H9	Plate 2	middle	133	19	59	0	26	119	585	21	1727	194	144	1644	284	935	93
L09	R40	13	43	L09-R40	mTeSR	1	1 cell	H9	Plate 2	middle	123	16	23	0	8	14	302	6	572	121	10	2510	163	769	103
L09	R41	13	45	L09-R41	mTeSR	1	1 cell	H9	Plate 2	middle	83	11	126	0	1	58	750	14	852	133	60	2729	200	775	124
L09	R42	13	47	L09-R42	mTeSR	1	1 cell	H9	Plate 2	middle	175	47	0	0	0	89	225	13	1212	245	71	2169	237	899	99
L09	R43	13	26	L09-R43	mTeSR	1	1 cell	H9	Plate 2	middle	0	0	0	0	1	1	24	0	32	3	1	2457	240	894	168
L09	R44	13	28	L09-R44	mTeSR	1	1 cell	H9	Plate 2	middle	1	0	0	0	0	0	9	0	12	4	0	2127	197	672	141
L09	R45	13	30	L09-R45	mTeSR	1	1 cell	H9	Plate 2	middle	1	0	0	0	0	1	14	0	14	2	2	236	39	104	14
L09	R46	13	32	L09-R46	mTeSR	1	1 cell	H9	Plate 2	middle	3	0	0	0	3	1	41	0	37	5	3	2447	169	1082	104
L09	R47	13	34	L09-R47	mTeSR	1	1 cell	H9	Plate 2	middle	5	33	0	0	1	8	84	4	293	85	57	1642	170	650	102
L09	R48	13	36	L09-R48	mTeSR	1	1 cell	H9	Plate 2	middle	1	0	0	0	1	5	56	0	73	5	2	2583	135	702	155
L09	R49	13	38	L09-R49	mTeSR	1	1 cell	H9	Plate 2	middle	2	1	1	0	1	6	90	1	69	7	4	2156	193	1203	23
L09	R50	13	40	L09-R50	mTeSR	1	1 cell	H9	Plate 2	middle	0	16	0	0	0	8	73	3	181	70	30	2205	150	948	98
L09	R51	13	42	L09-R51	mTeSR	1	1 cell	H9	Plate 2	middle	2	1	0	0	1	3	110	0	73	1	0	2407	173	813	71
L09	R52	13	44	L09-R52	mTeSR	1	1 cell	H9	Plate 2	middle	0	0	2	0	2	8	37	0	67	5	4	1712	169	540	67
L09	R53	13	46	L09-R53	mTeSR	1	1 cell	H9	Plate 2	middle	1	0	0	0	1	4	35	0	68	3	0	1970	129	483	117
L09	R54	13	48	L09-R54	mTeSR	1	1 cell	H9	Plate 2	side	1	11	1	0	2	16	321	15	326	112	17	2347	187	894	166
L10	R01	15	1	L10-R01	fibroblast	2	2 cells	fibroblast	Plate 1	corner	9	0	0	0	1	9	17	5	55	0	2	3173	334	1243	214
L10	R03	15	3	L10-R03	fibroblast	4	4 cells	fibroblast	Plate 1	middle	12	16	0	0	2	18	186	17	234	89	60	2924	285	1158	96
L10	R04	15	5	L10-R04	fibroblast	8	8 cells	fibroblast	Plate 1	middle	27	28	0	0	1	17	56	7	233	100	56	1832	242	1067	57
L10	R05	15	7	L10-R05	fibroblast	16	16 cells	fibroblast	Plate 1	middle	12979	104	0	0	1	421	453	69	1255	217	173	2918	310	1289	78
L10	R06	15	9	L10-R06	fibroblast	8	8 cells	fibroblast	Plate 1	middle	4753	11	0	0	1	121	103	9	354	63	24	2734	216	916	107
L10	R07	15	11	L10-R07	fibroblast	4	4 cells	fibroblast	Plate 1	middle	89	34	2	0	1	35	335	10	389	68	72	3455	239	1351	196
L10	R08	15	13	L10-R08	fibroblast	2	2 cells	fibroblast	Plate 1	middle	50	0	1	0	0	3	45	1	33	4	1	2795	196	1257	110
L10	R09	15	15	L10-R09	fibroblast	2	2 cells	fibroblast	Plate 1	middle	154	4	0	0	9	8	141	0	102	18	8	1896	212	573	94
L10	R10	15	17	L10-R10	fibroblast	1	1 cell	fibroblast	Plate 1	middle	514	1	0	0	4	13	93	0	71	15	5	2472	403	1118	103
L10	R11	15	19	L10-R11	fibroblast	1	1 cell	fibroblast	Plate 1	middle	244	9	3	0	15	51	202	2	190	29	8	3626	290	1201	180
L10	R13	15	21	L10-R13	fibroblast	1	1 cell	fibroblast	Plate 1	middle	164	12	1	0	20	60	180	2	126	26	2	3957	300	1389	210
L10	R14	15	23	L10-R14	fibroblast	1	1 cell	fibroblast	Plate 1	corner	123	9	1	0	15	50	263	0	174	25	6	2392	233	1158	178
L10	R16	15	2	L10-R16	fibroblast	2	2 cells	fibroblast	Plate 1	corner	12	1	0	0	0	3	25	0	6	2	0	2167	173	983	69
L10	R17	15	4	L10-R17	fibroblast	4	4 cells	fibroblast	Plate 1	middle	65	0	0	0	0	4	57	0	46	6	1	3335	326	908	176
L10	R18	15	6	L10-R18	fibroblast	8	8 cells	fibroblast	Plate 1	middle	2872	49	1	0	3	20	216	20	212	9	24	3337	244	1164	138
L10	R19	15	8	L10-R19	fibroblast	16	16 cells	fibroblast	Plate 1	middle	2939	50	0	0	2	136	464	50	773	209	148	2915	271	1289	79
L10	R21	15	10	L10-R21	fibroblast	8	8 cells	fibroblast	Plate 1	middle	5348	47	0	0	1	106	512	22	655	83	47	3104	179	1040	101
L10	R22	15	12	L10-R22	fibroblast	4	4 cells	fibroblast	Plate 1	middle	12596	47	30	0	0	333	209	32	485	95	57	2095	191	370	64
L10	R23	15	14	L10-R23	fibroblast	2	2 cells	fibroblast	Plate 1	middle	98	7	0	0	3	6	174	2	18	52	12	1421	92	643	74
L10	R26	15	16	L10-R26	fibroblast	2	2 cells	fibroblast	Plate 1	middle	103	0	0	0	1	3	90	0	91	9	1	2439	352	1037	261
L10	R27	15	18	L10-R27	fibroblast	1	1 cell	fibroblast	Plate 1	middle	5662	12	0	0	0	119	228	15	237	28	65	3387	257	1195	114
L10	R28	15	20	L10-R28	fibroblast	1	1 cell	fibroblast	Plate 1	middle	183	30	0	0	2	20	121	12	285	37	48	2416	156	1000	77
L10	R29	15	22	L10-R29	fibroblast	1	1 cell	fibroblast	Plate 1	middle	130	0	1	0	2	15	160	0	114	14	7	3132	256	1235	161
L10	R30	15	24	L10-R30	fibroblast	1	1 cell	fibroblast	Plate 1	corner	128	0	1	0	0	7	95	0	91	7	2	2772	253	1123	169
L10	R31	15	25	L10-R31	mTeSR	1	1 cell	H9	Plate 2	corner	10	0	0	0	0	1	3	0	8	0	0	3012	259	1436	87
L10	R32	15	27	L10-R32	mTeSR	1	1 cell	H9	Plate 2	middle	2	1	0	0	0	0	7	0	6	0	0	1722	171	940	110
L10	R33	15	29	L10-R33	mTeSR	1	1 cell	H9	Plate 2	middle	6	0	0	0	0	2	9	0	17	2	1	1608	311	6	172
L10	R34	15	31	L10-R34	mTeSR	1	1 cell	H9	Plate 2	middle	50	0	0	0	0	15	171	9	148	65	62	3205	210	1084	118
L10	R35	15	33	L10-R35	mTeSR	1	1 cell	H9	Plate 2	middle	9	1	0	0	1	0	12	0	22	2	0	2434	231	1204	159
L10	R36	15	35	L10-R36	mTeSR	1	1 cell	H9	Plate 2	middle	77	41	0	0	0	89	511	20	416	138	46	3989	269	1492	188
L10	R37	15	37	L10-R37	mTeSR	1	1 cell	H9	Plate 2	middle	49	19	0	0	0	22	292	4	365	28	77	3178	382	1046	267
L10	R38	15	39	L10-R38	mTeSR	1	1 cell	H9	Plate 2	middle	19	0	0	0	1	3	66	0	58	6	3	2786	265	1074	134
L10	R39	15	41	L10-R39	mTeSR	1	1 cell	H9	Plate 2	middle	134	20	1	0	2	45	567	15	1058	137	39	1855	323	1276	123
L10	R40	15	43	L10-R40	mTeSR	1	1 cell	H9	Plate 2	middle	15	0	0	0	0	8	83	0	100	5	0	3871	242	1139	236
L10	R41	15	45	L10-R41	mTeSR	1	1 cell	H9	Plate 2	middle	42	1	0	0	0	7	88	0	66	7	1	2522	236	1104	189
L10	R42	15	47	L10-R42	mTeSR	1	1 cell	H9	Plate 2	corner	10	0	0	0	0	10	8	1	52	4	1	2662	232	1291	204
L10	R43	15	26	L10-R43	mTeSR	1	1 cell	H9	Plate 2	corner	11	0	1	0	0	1	36	0	18	8	2	3463	291	1077	231
L10	R44	15	28	L10-R44	mTeSR	1	1 cell	H9	Plate 2	middle	10	0	0	0	2	1	16	0	8	3	0	2551	208	917	98
L10	R45	15	30	L10-R45	mTeSR	1	1 cell	H9	Plate 2	middle	5	0	0	0	0	0	12	0	15	1	2	286	42	179	13
L10	R46	15	32	L10-R46	mTeSR	1	1 cell	H9	Plate 2	middle	68	61	2	0	13	56	529	23	544	59	120	3610	288	1158	154
L10	R47	15	34	L10-R47	mTeSR	1	1 cell	H9	Plate 2	middle	13	0	0	0	1	3	19	0	41	3	0	2831	236	1158	74
L10	R48	15	36	L10-R48	mTeSR	1	1 cell	H9	Plate 2	middle	33	9	0	0	11	49	664	6	428	111	4	2678	171	736	173
L10	R49	15	38	L10-R49	mTeSR	1	1 cell	H9	Plate 2	middle	31	9	33	0	23	67	1194	18	944	267	36	2019	214	1057	16
L10	R50	15	40	L10-R50	mTeSR	1	1 cell	H9	Plate 2	middle	28	24	27	0	3	39	197	16	420	62	62	2929	222	1015	118
L10	R51	15	42	L10-R51	mTeSR	1	1 cell	H9	Plate 2	middle	100	20	23	0	32	139	1080	18	1570	115	102	3236	201	1494	202
L10	R52	15	44	L10-R52	mTeSR	1	1 cell	H9	Plate 2	middle	18	0	0	0	2	6	33	0	49	2	0	1420	130	306	24
L10	R53	15	46	L10-R53	mTeSR	1	1 cell	H9	Plate 2	middle	207	28	186	0	300	403	2535	54	3916	723	123	3093	187	1129	149
L10	R54	15	48	L10-R54	mTeSR	1	1 cell	H9	Plate 2	corner	206	66	276	0	744	705	10085	44	8626	1892	495	2582	232	1089	206
L11	R01	2	1	L11-R01	mTeSR	8	8 cells	H9	Plate 1	corner	2	11	0	0	0	8	102	4	178	30	7	2231	106	738	127
L11	R03	2	3	L11-R03	mTeSR	8	8 cells	H9	Plate 1	middle	21	11	0	0	18	46	241	19	470	111	17	1806	74	394	30
L11	R04	2	5	L11-R04	mTeSR	2	2 cells	H9	Plate 1	middle	175	12	33	0	134	271	1844	13	2490	689	241	1594	136	748	25
L11	R05	2	7	L11-R05	mTeSR	1	1 cell	H9	Plate 1	middle	6	0	0	0	18	20	134	0	137	19	7	1667	110	525	58
L11	R06	2	9	L11-R06	mTeSR	1	1 cell	H9	Plate 1	middle	34	0	15	0	34	95	464	1	974	80	6	1979	99	718	143
L11	R07	2	11	L11-R07	mTeSR	1	1 cell	H9	Plate 1	middle	9	1	1	0	3	14	244	0	148	16	5	1740	140	639	138
L11	R08	2	13	L11-R08	mTeSR	1	1 cell	H9	Plate 1	middle	5	0	0	0	2	3	59	2	39	3	1	1217	86	539	49
L11	R09	2	15	L11-R09	mTeSR	1	1 cell	H9	Plate 1	middle	228	3	20	0	47	67	2634	19	1055	432	134	1504	79	374	18
L11	R10	2	17	L11-R10	mTeSR	1	1 cell	H9	Plate 1	middle	40	1	1	0	3	16	132	0	103	15	4	2131	108	554	36
L11	R11	2	19	L11-R11	mTeSR	1	1 cell	H9	Plate 1	middle	259	11	87	0	242	462	3799	30	3305	862	165	1761	144	604	79
L11	R13	2	21	L11-R13	mTeSR	1	1 cell	H9	Plate 1	middle	20	1	0	0	2	18	198	0	134	26	4	1522	109	531	145
L11	R14	2	23	L11-R14	mTeSR	1	1 cell	H9	Plate 1	corner	322	21	166	0	532	559	6288	65	6276	1108	341	1824	124	639	77
L11	R16	2	2	L11-R16	mTeSR	16	16 cells	H9	Plate 1	corner	593	42	149	0	152	394	4682	75	1982	1866	490	1988	102	566	55
L11	R17	2	4	L11-R17	mTeSR	4	4 cells	H9	Plate 1	middle	5	2	0	0	0	11	119	1	77	10	3	2602	142	564	121
L11	R18	2	6	L11-R18	mTeSR	2	2 cells	H9	Plate 1	middle	6	0	0	0	2	5	107	0	91	11	3	1870	149	870	98
L11	R19	2	8	L11-R19	mTeSR	1	1 cell	H9	Plate 1	middle	5	1	0	0	0	8	116	0	47	12	1	1717	90	466	82
L11	R21	2	10	L11-R21	mTeSR	1	1 cell	H9	Plate 1	middle	32	1	23	0	1	31	358	2	291	26	12	2098	87	616	144
L11	R22	2	12	L11-R22	mTeSR	1	1 cell	H9	Plate 1	middle	4	0	0	0	3	11	99	0	92	13	1	1663	105	284	73
L11	R23	2	14	L11-R23	mTeSR	1	1 cell	H9	Plate 1	middle	23	1	1	0	4	15	303	0	17	33	3	2312	139	888	120
L11	R26	2	16	L11-R26	mTeSR	1	1 cell	H9	Plate 1	middle	6	0	0	0	2	10	160	0	124	26	2	1588	113	560	87
L11	R27	2	18	L11-R27	mTeSR	1	1 cell	H9	Plate 1	middle	30	21	14	0	95	162	2342	23	1235	289	129	1418	105	376	15
L11	R28	2	20	L11-R28	mTeSR	1	1 cell	H9	Plate 1	middle	16	0	0	0	3	19	117	0	132	24	6	1535	70	576	84
L11	R29	2	22	L11-R29	mTeSR	1	1 cell	H9	Plate 1	middle	14	0	0	0	1	15	241	0	137	31	4	2265	124	421	77
L11	R30	2	24	L11-R30	mTeSR	1	1 cell	H9	Plate 1	corner	205	3	112	0	136	307	4362	17	5023	599	264	2439	94	524	115
L11	R31	2	25	L11-R31	mTeSR	1	1 cell	H9	Plate 2	corner	0	23	0	0	2	17	91	8	251	73	34	2836	159	932	74
L11	R32	2	27	L11-R32	mTeSR	1	1 cell	H9	Plate 2	middle	1	0	0	0	1	2	18	0	22	1	0	1720	75	776	89
L11	R33	2	29	L11-R33	mTeSR	1	1 cell	H9	Plate 2	middle	2	14	0	0	0	19	151	5	154	72	46	2495	300	2	136
L11	R34	2	31	L11-R34	mTeSR	1	1 cell	H9	Plate 2	middle	0	0	0	0	2	4	31	0	33	4	1	2093	119	630	113
L11	R35	2	33	L11-R35	mTeSR	1	1 cell	H9	Plate 2	middle	1	1	0	0	0	2	27	0	27	4	0	1536	109	886	61
L11	R36	2	35	L11-R36	mTeSR	1	1 cell	H9	Plate 2	middle	124	21	0	0	54	151	472	20	520	222	32	2796	182	985	146
L11	R37	2	37	L11-R37	mTeSR	1	1 cell	H9	Plate 2	middle	470	17	211	0	261	490	2863	15	5217	927	166	1133	53	368	39
L11	R38	2	39	L11-R38	mTeSR	1	1 cell	H9	Plate 2	middle	206	15	58	0	144	149	2922	44	1790	740	207	2597	186	669	36
L11	R39	2	41	L11-R39	mTeSR	1	1 cell	H9	Plate 2	middle	3	0	0	0	1	3	84	0	101	13	2	2265	114	692	139
L11	R40	2	43	L11-R40	mTeSR	1	1 cell	H9	Plate 2	middle	3	0	1	0	4	13	158	0	142	13	0	2643	86	607	113
L11	R41	2	45	L11-R41	mTeSR	1	1 cell	H9	Plate 2	middle	2	0	1	0	1	8	139	0	128	9	2	1921	164	722	95
L11	R42	2	47	L11-R42	mTeSR	1	1 cell	H9	Plate 2	corner	111	14	0	0	81	263	974	14	2130	976	236	2034	174	868	126
L11	R43	2	26	L11-R43	mTeSR	1	1 cell	H9	Plate 2	corner	1	0	0	0	2	0	46	0	37	7	0	2290	184	875	167
L11	R44	2	28	L11-R44	mTeSR	1	1 cell	H9	Plate 2	middle	14	1	6	0	4	11	378	1	203	42	25	222	22	70	10
L11	R45	2	30	L11-R45	mTeSR	1	1 cell	H9	Plate 2	middle	0	12	0	0	0	21	225	2	383	82	13	1778	109	712	101
L11	R46	2	32	L11-R46	mTeSR	1	1 cell	H9	Plate 2	middle	0	6	0	0	0	23	134	2	121	19	42	2087	125	604	86
L11	R47	2	34	L11-R47	mTeSR	1	1 cell	H9	Plate 2	middle	409	8	174	0	267	307	1241	11	2421	574	214	1674	144	795	98
L11	R48	2	36	L11-R48	mTeSR	1	1 cell	H9	Plate 2	middle	3	2	1	0	1	5	83	1	103	10	0	2259	216	769	105
L11	R49	2	38	L11-R49	mTeSR	1	1 cell	H9	Plate 2	middle	2	0	0	0	1	4	105	0	67	6	2	1584	181	613	6
L11	R50	2	40	L11-R50	mTeSR	1	1 cell	H9	Plate 2	middle	1	0	1	0	1	5	72	0	82	11	2	2462	136	750	129
L11	R51	2	42	L11-R51	mTeSR	1	1 cell	H9	Plate 2	middle	80	11	1	0	12	76	1324	10	440	412	14	1845	148	754	75
L11	R52	2	44	L11-R52	mTeSR	1	1 cell	H9	Plate 2	middle	149	15	10	0	106	115	1328	42	1734	603	182	1504	121	515	31
L11	R53	2	46	L11-R53	mTeSR	1	1 cell	H9	Plate 2	middle	26	1	0	0	2	58	177	0	442	8	0	1838	152	726	101
L11	R54	2	48	L11-R54	mTeSR	1	1 cell	H9	Plate 2	corner	3	0	1	0	4	13	292	0	166	18	7	2802	134	730	145
L13	R01	4	1	L13-R01	mTeSR	1	1 cell	H9	Plate 1	side	1	0	0	0	0	2	67	1	76	8	6	1668	144	952	191
L13	R03	4	3	L13-R03	mTeSR	2	2 cells	H9	Plate 1	middle	5	0	0	0	0	10	201	0	100	13	3	1957	179	914	79
L13	R04	4	5	L13-R04	mTeSR	8	8 cells	H9	Plate 1	middle	335	7	89	0	134	259	1603	19	2007	1143	351	1082	138	641	63
L13	R05	4	7	L13-R05	mTeSR	8	8 cells	H9	Plate 1	middle	125	13	34	0	116	181	3682	36	2311	753	215	857	132	531	35
L13	R06	4	9	L13-R06	mTeSR	2	2 cells	H9	Plate 1	middle	5	1	0	0	20	47	180	0	253	45	9	1142	157	764	122
L13	R07	4	11	L13-R07	mTeSR	1	1 cell	H9	Plate 1	middle	63	2	46	0	45	275	5258	31	1946	1146	168	910	119	599	47
L13	R08	4	13	L13-R08	mTeSR	1	1 cell	H9	Plate 1	middle	12	0	3	0	8	18	235	0	97	22	8	999	131	697	96
L13	R09	4	15	L13-R09	mTeSR	1	1 cell	H9	Plate 1	middle	433	9	64	0	123	338	3940	15	1700	665	214	1182	154	827	84
L13	R10	4	17	L13-R10	mTeSR	1	1 cell	H9	Plate 1	middle	83	2	4	0	8	29	413	0	226	44	10	1257	131	510	61
L13	R11	4	19	L13-R11	mTeSR	1	1 cell	H9	Plate 1	middle	338	93	77	0	41	190	4693	86	2115	1060	439	1218	138	570	27
L13	R13	4	21	L13-R13	mTeSR	1	1 cell	H9	Plate 1	middle	33	2	1	0	7	28	475	0	230	64	8	975	183	682	223
L13	R14	4	23	L13-R14	mTeSR	1	1 cell	H9	Plate 1	middle	183	28	7	0	381	482	4487	18	2946	1451	312	1532	132	736	73
L13	R16	4	2	L13-R16	mTeSR	1	1 cell	H9	Plate 1	middle	230	87	69	0	149	331	3074	20	1530	1018	324	1047	149	811	108
L13	R17	4	4	L13-R17	mTeSR	4	4 cells	H9	Plate 1	middle	580	13	32	0	180	395	6865	88	3265	1520	639	1646	133	635	72
L13	R18	4	6	L13-R18	mTeSR	16	16 cells	H9	Plate 1	middle	52	23	31	0	20	183	1323	55	1505	187	237	1194	225	1033	121
L13	R19	4	8	L13-R19	mTeSR	4	4 cells	H9	Plate 1	middle	329	83	117	0	245	449	6808	46	3188	878	254	1709	178	764	147
L13	R21	4	10	L13-R21	mTeSR	2	2 cells	H9	Plate 1	middle	265	27	60	8	166	357	8309	45	2664	1405	402	1157	183	593	84
L13	R22	4	12	L13-R22	mTeSR	1	1 cell	H9	Plate 1	middle	325	9	1	0	99	223	5011	35	1863	822	309	899	178	244	30
L13	R23	4	14	L13-R23	mTeSR	1	1 cell	H9	Plate 1	middle	517	6	54	0	201	357	8973	29	424	1970	424	1567	164	659	73
L13	R26	4	16	L13-R26	mTeSR	1	1 cell	H9	Plate 1	middle	10	0	1	0	9	22	502	0	248	40	2	991	115	509	101
L13	R27	4	18	L13-R27	mTeSR	1	1 cell	H9	Plate 1	middle	157	0	4	0	62	144	2722	33	936	535	136	822	135	636	23
L13	R28	4	20	L13-R28	mTeSR	1	1 cell	H9	Plate 1	middle	49	0	0	1	10	26	373	0	264	45	12	1291	103	687	134
L13	R29	4	22	L13-R29	mTeSR	1	1 cell	H9	Plate 1	middle	320	17	47	0	242	611	4607	11	4090	1235	280	1511	155	710	125
L13	R30	4	24	L13-R30	mTeSR	1	1 cell	H9	Plate 1	side	33	2	0	0	6	26	573	0	291	44	11	1269	147	718	127
L13	R31	4	25	L13-R31	mTeSR	1	1 cell	H9	Plate 2	side	30	29	0	0	2	48	135	8	424	45	37	2199	287	1121	73
L13	R32	4	27	L13-R32	mTeSR	1	1 cell	H9	Plate 2	middle	2	0	0	0	1	0	30	0	43	10	2	696	83	538	150
L13	R33	4	29	L13-R33	mTeSR	1	1 cell	H9	Plate 2	middle	7	1	0	0	2	10	103	0	60	8	7	1245	231	1	210
L13	R34	4	31	L13-R34	mTeSR	1	1 cell	H9	Plate 2	middle	77	14	0	0	1	34	355	7	342	44	24	1777	145	752	138
L13	R35	4	33	L13-R35	mTeSR	1	1 cell	H9	Plate 2	middle	2	0	1	0	0	0	76	0	45	8	2	1336	156	574	89
L13	R36	4	35	L13-R36	mTeSR	1	1 cell	H9	Plate 2	middle	2	12	33	0	6	31	324	1	167	27	11	1990	244	1096	203
L13	R37	4	37	L13-R37	mTeSR	1	1 cell	H9	Plate 2	middle	1	0	2	0	4	11	234	1	114	10	6	1172	130	851	120
L13	R38	4	39	L13-R38	mTeSR	1	1 cell	H9	Plate 2	middle	572	59	210	0	299	605	10295	78	4985	1606	541	1950	259	1008	118
L13	R39	4	41	L13-R39	mTeSR	1	1 cell	H9	Plate 2	middle	4	1	3	0	5	28	214	1	200	32	5	1152	118	900	178
L13	R40	4	43	L13-R40	mTeSR	1	1 cell	H9	Plate 2	middle	344	44	123	0	388	878	8922	87	7713	1447	295	1424	198	658	133
L13	R41	4	45	L13-R41	mTeSR	1	1 cell	H9	Plate 2	middle	545	38	112	0	160	395	5195	27	3054	1201	464	1432	175	1046	119
L13	R42	4	47	L13-R42	mTeSR	1	1 cell	H9	Plate 2	middle	6	22	1	0	5	25	149	11	430	138	53	1384	179	996	181
L13	R43	4	26	L13-R43	mTeSR	1	1 cell	H9	Plate 2	middle	6	0	2	0	0	11	158	1	80	9	5	1676	157	910	221
L13	R44	4	28	L13-R44	mTeSR	1	1 cell	H9	Plate 2	middle	8	0	0	0	1	6	109	5	61	8	16	193	34	118	16
L13	R45	4	30	L13-R45	mTeSR	1	1 cell	H9	Plate 2	middle	0	0	1	0	2	1	30	0	30	3	1	1283	130	679	116
L13	R46	4	32	L13-R46	mTeSR	1	1 cell	H9	Plate 2	middle	427	18	55	0	604	443	6698	22	4304	1504	783	1615	261	862	91
L13	R47	4	34	L13-R47	mTeSR	1	1 cell	H9	Plate 2	middle	411	29	138	19	473	311	3111	57	4748	971	441	1398	152	813	86
L13	R48	4	36	L13-R48	mTeSR	1	1 cell	H9	Plate 2	middle	288	0	122	0	296	831	4621	47	4573	681	205	1259	183	623	86
L13	R49	4	38	L13-R49	mTeSR	1	1 cell	H9	Plate 2	middle	436	23	149	0	223	451	6578	51	3805	967	567	1829	221	925	23
L13	R50	4	40	L13-R50	mTeSR	1	1 cell	H9	Plate 2	middle	319	31	70	0	163	212	3041	18	3643	1086	287	1131	145	733	91
L13	R51	4	42	L13-R51	mTeSR	1	1 cell	H9	Plate 2	middle	7	1	1	0	2	28	485	0	235	20	8	1579	146	726	158
L13	R52	4	44	L13-R52	mTeSR	1	1 cell	H9	Plate 2	middle	255	74	410	0	377	1031	2600	42	6052	546	312	753	136	496	44
L13	R53	4	46	L13-R53	mTeSR	1	1 cell	H9	Plate 2	middle	311	33	56	0	358	542	4324	45	3987	1684	274	1573	153	551	92
L13	R54	4	48	L13-R54	mTeSR	1	1 cell	H9	Plate 2	side	344	11	29	0	408	988	8733	46	4946	1103	559	1665	197	893	113
L14	R01	6	1	L14-R01	mTeSR	1	1 cell	H9	Plate 1	side	1	0	0	0	2	7	89	0	53	3	1	2549	214	1111	155
L14	R03	6	3	L14-R03	mTeSR	1	1 cell	H9	Plate 1	middle	3	0	0	0	1	6	175	0	88	19	5	2875	371	1327	116
L14	R04	6	5	L14-R04	mTeSR	1	1 cell	H9	Plate 1	middle	5	0	0	0	2	2	77	0	71	21	4	2131	259	1167	187
L14	R05	6	7	L14-R05	mTeSR	2	2 cells	H9	Plate 1	middle	1579	39	74	0	232	617	17673	140	8753	4318	1996	2752	209	821	56
L14	R06	6	9	L14-R06	mTeSR	8	8 cells	H9	Plate 1	middle	493	29	4	7	216	321	2778	40	2992	985	313	2275	270	1144	124
L14	R07	6	11	L14-R07	mTeSR	8	8 cells	H9	Plate 1	middle	1113	76	2	0	184	364	19455	116	3435	3559	879	2073	312	723	47
L14	R08	6	13	L14-R08	mTeSR	2	2 cells	H9	Plate 1	middle	9	1	1	0	3	12	203	1	79	18	3	1824	226	923	124
L14	R09	6	15	L14-R09	mTeSR	1	1 cell	H9	Plate 1	middle	453	25	73	0	252	426	7380	106	3788	1244	424	1583	202	669	59
L14	R10	6	17	L14-R10	mTeSR	1	1 cell	H9	Plate 1	middle	116	1	0	0	5	30	458	0	154	32	7	2353	279	825	77
L14	R11	6	19	L14-R11	mTeSR	1	1 cell	H9	Plate 1	middle	85	3	1	0	8	39	708	0	302	64	11	2700	275	1286	136
L14	R13	6	21	L14-R13	mTeSR	1	1 cell	H9	Plate 1	middle	60	1	0	0	2	25	592	1	198	63	14	3651	328	1208	157
L14	R14	6	23	L14-R14	no cells	0	0 cell	no cells	Plate 1	middle	26	0	2	0	10	21	996	1	365	98	17	2125	217	1140	216
L14	R16	6	2	L14-R16	mTeSR	1	1 cell	H9	Plate 1	middle	23	35	0	0	1	20	201	13	83	61	55	3146	252	1421	124
L14	R17	6	4	L14-R17	mTeSR	1	1 cell	H9	Plate 1	middle	20	1	0	0	2	14	321	0	90	21	4	3318	249	1093	158
L14	R18	6	6	L14-R18	mTeSR	1	1 cell	H9	Plate 1	middle	5	0	1	0	3	5	278	0	136	11	6	2531	177	646	122
L14	R19	6	8	L14-R19	mTeSR	4	4 cells	H9	Plate 1	middle	1041	35	336	0	593	1164	17107	61	8761	2924	656	3448	297	932	97
L14	R21	6	10	L14-R21	mTeSR	16	16 cells	H9	Plate 1	middle	589	28	0	4	63	320	8894	61	2620	2142	478	2087	246	1132	130
L14	R22	6	12	L14-R22	mTeSR	4	4 cells	H9	Plate 1	middle	15	2	1	0	3	25	252	0	188	24	10	2288	247	300	111
L14	R23	6	14	L14-R23	mTeSR	2	2 cells	H9	Plate 1	middle	239	5	160	0	282	498	6770	65	237	555	417	3234	296	1085	118
L14	R26	6	16	L14-R26	mTeSR	1	1 cell	H9	Plate 1	middle	18	0	0	0	11	16	486	0	252	59	3	2022	289	794	61
L14	R27	6	18	L14-R27	mTeSR	1	1 cell	H9	Plate 1	middle	97	0	0	0	13	42	852	1	355	70	14	2229	334	1037	48
L14	R28	6	20	L14-R28	mTeSR	1	1 cell	H9	Plate 1	middle	53	0	1	0	3	9	286	1	195	29	12	1898	134	622	97
L14	R29	6	22	L14-R29	mTeSR	1	1 cell	H9	Plate 1	middle	25	0	3	0	7	30	922	2	283	52	14	3184	268	1302	160
L14	R30	6	24	L14-R30	no cells	0	0 cell	no cells	Plate 1	side	30	0	1	0	7	14	536	0	218	30	10	2963	249	781	102
L14	R31	6	25	L14-R31	mTeSR	1	1 cell	H9	Plate 2	side	6	48	0	0	1	29	155	23	293	84	24	2898	241	1325	79
L14	R32	6	27	L14-R32	mTeSR	1	1 cell	H9	Plate 2	middle	1	0	0	0	4	2	26	0	28	2	1	1939	181	1071	192
L14	R33	6	29	L14-R33	mTeSR	1	1 cell	H9	Plate 2	middle	164	53	0	0	2	32	332	22	371	217	16	3114	402	6	226
L14	R34	6	31	L14-R34	mTeSR	1	1 cell	H9	Plate 2	middle	5	0	1	0	1	10	100	0	43	12	1	3124	278	1371	192
L14	R35	6	33	L14-R35	mTeSR	1	1 cell	H9	Plate 2	middle	1	20	33	0	0	92	502	7	422	116	43	2901	224	1199	177
L14	R36	6	35	L14-R36	mTeSR	1	1 cell	H9	Plate 2	middle	377	62	83	0	31	268	4064	41	942	598	24	3509	508	1064	242
L14	R37	6	37	L14-R37	mTeSR	1	1 cell	H9	Plate 2	middle	3	0	0	0	0	6	187	1	73	9	5	1914	140	1001	135
L14	R38	6	39	L14-R38	mTeSR	1	1 cell	H9	Plate 2	middle	4	60	0	0	2	51	632	5	461	89	80	3293	311	1245	153
L14	R39	6	41	L14-R39	mTeSR	1	1 cell	H9	Plate 2	middle	589	81	0	0	54	177	2292	21	1999	1410	350	2105	230	1241	111
L14	R40	6	43	L14-R40	mTeSR	1	1 cell	H9	Plate 2	middle	313	14	356	2	670	1521	8798	85	9438	1243	353	3088	229	1394	109
L14	R41	6	45	L14-R41	mTeSR	1	1 cell	H9	Plate 2	middle	4	1	0	0	2	20	474	1	190	24	12	2351	440	1027	208
L14	R42	6	47	L14-R42	mTeSR	1	1 cell	H9	Plate 2	middle	762	30	169	0	215	409	2641	76	3744	1500	360	2622	285	1022	112
L14	R43	6	26	L14-R43	mTeSR	1	1 cell	H9	Plate 2	middle	42	20	0	0	2	27	416	14	382	112	35	2003	211	741	131
L14	R44	6	28	L14-R44	mTeSR	1	1 cell	H9	Plate 2	middle	4	1	0	0	4	3	74	0	34	8	4	1586	302	967	127
L14	R45	6	30	L14-R45	mTeSR	1	1 cell	H9	Plate 2	middle	1	0	0	0	1	2	24	0	33	2	1	2549	281	1088	137
L14	R46	6	32	L14-R46	mTeSR	1	1 cell	H9	Plate 2	middle	6	0	1	0	4	12	132	0	62	12	2	3416	239	1245	141
L14	R47	6	34	L14-R47	mTeSR	1	1 cell	H9	Plate 2	middle	3	36	0	0	0	15	186	19	574	71	97	3023	218	1345	165
L14	R48	6	36	L14-R48	mTeSR	1	1 cell	H9	Plate 2	middle	2	0	0	0	1	16	283	0	181	19	4	3533	253	1296	194
L14	R49	6	38	L14-R49	mTeSR	1	1 cell	H9	Plate 2	middle	59	44	71	0	13	204	1642	22	1566	360	288	2643	342	1375	25
L14	R50	6	40	L14-R50	mTeSR	1	1 cell	H9	Plate 2	middle	2	1	0	0	6	10	189	1	101	16	2	2813	262	1224	126
L14	R51	6	42	L14-R51	mTeSR	1	1 cell	H9	Plate 2	middle	165	8	142	0	6	262	1833	18	2109	203	161	2406	312	1588	201
L14	R52	6	44	L14-R52	mTeSR	1	1 cell	H9	Plate 2	middle	202	49	56	0	333	349	2956	66	3777	986	464	1794	165	900	70
L14	R53	6	46	L14-R53	mTeSR	1	1 cell	H9	Plate 2	middle	2	0	1	0	2	26	176	0	153	28	5	3182	282	1047	205
L14	R54	6	48	L14-R54	mTeSR	1	1 cell	H9	Plate 2	side	595	27	109	0	323	299	13366	61	5133	1643	522	2364	223	724	78
L16	R01	8	1	L16-R01	no cells	0	0 cell	no cells	Plate 1	side	3	0	1	0	0	5	59	0	40	3	1	2412	200	1160	166
L16	R03	8	3	L16-R03	no cells	0	0 cell	no cells	Plate 1	middle	1	0	0	0	3	6	113	0	70	17	4	2932	296	1087	125
L16	R04	8	5	L16-R04	mTeSR	1	1 cell	H9	Plate 1	middle	3	0	0	0	1	9	57	0	55	16	4	1922	253	1201	113
L16	R05	8	7	L16-R05	mTeSR	1	1 cell	H9	Plate 1	middle	19	0	0	0	4	23	424	0	203	47	6	2878	238	1065	184
L16	R06	8	9	L16-R06	mTeSR	1	1 cell	H9	Plate 1	middle	54	10	0	0	1	21	215	13	325	119	29	3122	217	1293	135
L16	R07	8	11	L16-R07	mTeSR	2	2 cells	H9	Plate 1	middle	15	12	0	0	4	24	583	0	200	31	5	2297	213	1296	126
L16	R08	8	13	L16-R08	mTeSR	8	8 cells	H9	Plate 1	middle	651	36	71	0	220	368	6151	53	2939	1106	544	2102	177	920	37
L16	R09	8	15	L16-R09	mTeSR	8	8 cells	H9	Plate 1	middle	1056	45	26	0	239	389	10322	84	3642	2456	707	1958	161	809	48
L16	R10	8	17	L16-R10	mTeSR	2	2 cells	H9	Plate 1	middle	94	15	1	0	2	46	494	2	307	58	56	2404	211	711	28
L16	R11	8	19	L16-R11	mTeSR	1	1 cell	H9	Plate 1	middle	46	0	1	0	5	30	505	0	251	31	9	3071	207	1194	91
L16	R13	8	21	L16-R13	mTeSR	1	1 cell	H9	Plate 1	middle	35	1	1	0	7	27	440	0	186	48	11	2289	264	1050	197
L16	R14	8	23	L16-R14	mTeSR	1	1 cell	H9	Plate 1	middle	321	33	193	0	263	493	6498	61	4222	1622	264	2010	198	1145	51
L16	R16	8	2	L16-R16	no cells	0	0 cell	no cells	Plate 1	middle	6	1	0	0	0	7	73	0	23	7	2	2006	191	1123	99
L16	R17	8	4	L16-R17	mTeSR	1	1 cell	H9	Plate 1	middle	9	0	0	0	2	43	266	0	202	24	3	2702	253	908	168
L16	R18	8	6	L16-R18	mTeSR	1	1 cell	H9	Plate 1	middle	10	0	1	0	2	8	265	0	140	11	9	2634	176	985	131
L16	R19	8	8	L16-R19	mTeSR	1	1 cell	H9	Plate 1	middle	14	2	0	0	6	11	311	0	113	19	9	3920	327	1258	144
L16	R21	8	10	L16-R21	mTeSR	1	1 cell	H9	Plate 1	middle	39	26	0	0	5	48	1153	25	694	198	77	3384	207	1196	186
L16	R22	8	12	L16-R22	mTeSR	4	4 cells	H9	Plate 1	middle	13	0	0	0	2	14	221	0	124	28	6	2590	184	325	77
L16	R23	8	14	L16-R23	mTeSR	16	16 cells	H9	Plate 1	middle	917	42	39	0	167	429	11260	97	401	1941	686	1355	74	411	27
L16	R26	8	16	L16-R26	mTeSR	4	4 cells	H9	Plate 1	middle	21	0	0	0	3	20	400	0	216	41	1	1947	152	568	42
L16	R27	8	18	L16-R27	mTeSR	2	2 cells	H9	Plate 1	middle	80	1	2	0	5	39	692	0	236	51	11	1954	178	1037	63
L16	R28	8	20	L16-R28	mTeSR	1	1 cell	H9	Plate 1	middle	41	0	1	0	1	13	264	1	186	29	7	2073	150	976	99
L16	R29	8	22	L16-R29	mTeSR	1	1 cell	H9	Plate 1	middle	15	1	2	0	2	48	650	1	306	73	36	2018	202	891	104
L16	R30	8	24	L16-R30	mTeSR	1	1 cell	H9	Plate 1	side	404	14	180	0	189	668	7739	27	3966	992	304	2935	234	1004	156
L16	R31	8	25	L16-R31	mTeSR	1	1 cell	H9	Plate 2	side	40	52	0	0	0	25	235	29	371	119	45	3067	329	1941	72
L16	R32	8	27	L16-R32	mTeSR	1	1 cell	H9	Plate 2	middle	0	0	0	0	1	1	15	0	16	2	1	1356	103	987	183
L16	R33	8	29	L16-R33	mTeSR	1	1 cell	H9	Plate 2	middle	284	13	0	0	266	453	5086	27	3747	1398	394	2838	245	3	192
L16	R34	8	31	L16-R34	mTeSR	1	1 cell	H9	Plate 2	middle	0	0	0	0	0	7	63	0	49	7	6	1902	166	870	186
L16	R35	8	33	L16-R35	mTeSR	1	1 cell	H9	Plate 2	middle	1	0	0	0	1	20	357	1	260	66	7	2451	179	1159	156
L16	R36	8	35	L16-R36	mTeSR	1	1 cell	H9	Plate 2	middle	5	0	1	0	3	14	169	0	41	19	4	3335	339	1341	260
L16	R37	8	37	L16-R37	mTeSR	1	1 cell	H9	Plate 2	middle	1	8	1	0	0	47	1108	15	511	423	47	2008	151	1048	173
L16	R38	8	39	L16-R38	mTeSR	1	1 cell	H9	Plate 2	middle	552	36	45	0	185	456	5380	19	3868	730	487	2855	249	1333	111
L16	R39	8	41	L16-R39	mTeSR	1	1 cell	H9	Plate 2	middle	118	0	1	0	8	55	555	7	842	169	18	3133	163	1458	270
L16	R40	8	43	L16-R40	mTeSR	1	1 cell	H9	Plate 2	middle	5	33	0	0	4	45	468	14	409	64	12	2764	199	1251	165
L16	R41	8	45	L16-R41	mTeSR	1	1 cell	H9	Plate 2	middle	423	4	95	0	156	354	4148	33	3480	739	268	1854	217	1041	144
L16	R42	8	47	L16-R42	mTeSR	1	1 cell	H9	Plate 2	middle	14	48	55	0	351	823	721	31	3647	309	87	2180	206	948	152
L16	R43	8	26	L16-R43	mTeSR	1	1 cell	H9	Plate 2	middle	36	33	17	0	0	39	343	25	598	127	90	2814	240	1412	216
L16	R44	8	28	L16-R44	mTeSR	1	1 cell	H9	Plate 2	middle	3	0	0	0	2	2	34	0	27	2	1	1889	174	582	67
L16	R45	8	30	L16-R45	mTeSR	1	1 cell	H9	Plate 2	middle	27	22	0	0	15	95	1311	3	521	223	61	3359	176	1079	187
L16	R46	8	32	L16-R46	mTeSR	1	1 cell	H9	Plate 2	middle	1	0	1	0	1	16	127	1	54	8	4	2847	218	1434	164
L16	R47	8	34	L16-R47	mTeSR	1	1 cell	H9	Plate 2	middle	72	53	20	0	2	48	281	10	743	101	48	2810	209	1160	164
L16	R48	8	36	L16-R48	mTeSR	1	1 cell	H9	Plate 2	middle	3	1	1	0	6	14	218	1	141	15	0	3310	198	1085	201
L16	R49	8	38	L16-R49	mTeSR	1	1 cell	H9	Plate 2	middle	548	33	234	0	247	505	10177	56	7322	1527	460	2459	194	1510	16
L16	R50	8	40	L16-R50	mTeSR	1	1 cell	H9	Plate 2	middle	1	0	2	0	2	13	127	0	69	13	0	2539	209	1378	178
L16	R51	8	42	L16-R51	mTeSR	1	1 cell	H9	Plate 2	middle	5	0	3	0	3	12	362	0	126	14	5	2271	170	1477	111
L16	R52	8	44	L16-R52	mTeSR	1	1 cell	H9	Plate 2	middle	3	0	0	0	2	9	157	1	116	16	5	1665	153	679	32
L16	R53	8	46	L16-R53	mTeSR	1	1 cell	H9	Plate 2	middle	496	16	178	0	355	891	3138	39	6068	676	217	2646	209	1177	179
L16	R54	8	48	L16-R54	mTeSR	1	1 cell	H9	Plate 2	side	587	18	51	0	183	411	10024	39	3721	1659	370	2878	206	838	103
L17	R01	10	1	L17-R01	no cells	0	0 cell	no cells	Plate 1	side	0	0	0	0	0	1	34	0	35	2	0	1639	111	707	110
L17	R03	10	3	L17-R03	no cells	0	0 cell	no cells	Plate 1	middle	1	0	0	0	0	3	70	0	64	6	2	2197	214	1038	70
L17	R04	10	5	L17-R04	mTeSR	1	1 cell	H9	Plate 1	middle	3	0	0	0	1	4	38	0	39	5	2	2088	211	719	63
L17	R05	10	7	L17-R05	mTeSR	1	1 cell	H9	Plate 1	middle	253	17	40	0	146	340	3237	21	2813	911	330	1656	246	977	94
L17	R06	10	9	L17-R06	mTeSR	1	1 cell	H9	Plate 1	middle	10	24	0	0	1	16	129	6	395	58	30	1791	201	836	85
L17	R07	10	11	L17-R07	mTeSR	1	1 cell	H9	Plate 1	middle	10	15	0	0	2	10	363	0	171	47	5	1569	211	653	65
L17	R08	10	13	L17-R08	mTeSR	1	1 cell	H9	Plate 1	middle	2	0	1	0	3	9	93	0	55	6	4	2083	192	765	70
L17	R09	10	15	L17-R09	mTeSR	2	2 cells	H9	Plate 1	middle	384	16	14	0	270	268	5491	47	2265	1081	383	1385	185	533	40
L17	R10	10	17	L17-R10	mTeSR	8	8 cells	H9	Plate 1	middle	372	20	0	0	117	132	3505	20	1359	303	190	1020	128	394	33
L17	R11	10	19	L17-R11	mTeSR	8	8 cells	H9	Plate 1	middle	215	79	30	0	50	118	3501	26	1483	670	283	2158	165	756	58
L17	R13	10	21	L17-R13	mTeSR	2	2 cells	H9	Plate 1	middle	452	52	107	0	391	655	7442	13	6023	1159	244	1709	221	714	145
L17	R14	10	23	L17-R14	mTeSR	1	1 cell	H9	Plate 1	middle	11	0	0	0	1	12	339	1	167	28	11	1503	146	653	93
L17	R16	10	2	L17-R16	no cells	0	0 cell	no cells	Plate 1	middle	1	0	0	0	1	4	51	0	23	12	2	1806	168	850	95
L17	R17	10	4	L17-R17	mTeSR	1	1 cell	H9	Plate 1	middle	9	1	0	0	3	9	110	0	55	5	4	1749	239	757	129
L17	R18	10	6	L17-R18	mTeSR	1	1 cell	H9	Plate 1	middle	5	0	0	0	0	7	154	0	96	8	3	1806	243	950	100
L17	R19	10	8	L17-R19	mTeSR	1	1 cell	H9	Plate 1	middle	9	2	1	0	1	9	180	0	76	19	3	2476	238	1005	141
L17	R21	10	10	L17-R21	mTeSR	1	1 cell	H9	Plate 1	middle	7	0	0	0	1	5	227	0	89	13	7	1434	169	652	82
L17	R22	10	12	L17-R22	mTeSR	1	1 cell	H9	Plate 1	middle	33	18	0	0	1	13	174	2	174	38	23	1973	261	316	98
L17	R23	10	14	L17-R23	mTeSR	1	1 cell	H9	Plate 1	middle	16	1	1	0	4	20	436	0	25	45	5	2409	270	791	157
L17	R26	10	16	L17-R26	mTeSR	4	4 cells	H9	Plate 1	middle	8	1	18	0	10	43	355	9	307	41	13	1102	143	484	93
L17	R27	10	18	L17-R27	mTeSR	16	16 cells	H9	Plate 1	middle	690	132	52	0	115	470	10280	90	3888	2023	794	1901	262	846	45
L17	R28	10	20	L17-R28	mTeSR	4	4 cells	H9	Plate 1	middle	59	15	19	1	52	97	1392	12	975	481	279	1542	126	433	42
L17	R29	10	22	L17-R29	mTeSR	2	2 cells	H9	Plate 1	middle	16	0	1	0	0	13	421	0	160	22	8	2563	249	717	103
L17	R30	10	24	L17-R30	mTeSR	1	1 cell	H9	Plate 1	side	17	0	1	0	2	7	224	0	114	13	4	1823	204	669	170
L17	R31	10	25	L17-R31	mTeSR	1	1 cell	H9	Plate 2	side	2	0	0	0	0	2	12	0	13	1	1	2296	221	1198	55
L17	R32	10	27	L17-R32	mTeSR	1	1 cell	H9	Plate 2	middle	53	7	0	0	0	11	173	14	166	43	61	1098	112	615	107
L17	R33	10	29	L17-R33	mTeSR	1	1 cell	H9	Plate 2	middle	0	1	0	0	1	6	46	0	27	2	0	2195	295	3	230
L17	R34	10	31	L17-R34	mTeSR	1	1 cell	H9	Plate 2	middle	268	12	22	0	28	229	2883	21	2244	308	255	2075	167	745	99
L17	R35	10	33	L17-R35	mTeSR	1	1 cell	H9	Plate 2	middle	12	5	0	0	0	42	554	11	477	40	55	1551	168	775	113
L17	R36	10	35	L17-R36	mTeSR	1	1 cell	H9	Plate 2	middle	1	1	1	0	1	15	310	0	81	75	56	3287	325	1180	219
L17	R37	10	37	L17-R37	mTeSR	1	1 cell	H9	Plate 2	middle	3	0	0	0	1	6	99	0	59	5	2	2076	182	873	144
L17	R38	10	39	L17-R38	mTeSR	1	1 cell	H9	Plate 2	middle	0	0	0	0	1	3	178	0	58	8	5	2960	281	1077	131
L17	R39	10	41	L17-R39	mTeSR	1	1 cell	H9	Plate 2	middle	312	34	49	7	367	306	1864	34	3123	919	278	1438	169	680	80
L17	R40	10	43	L17-R40	mTeSR	1	1 cell	H9	Plate 2	middle	0	0	0	0	2	15	181	0	121	7	4	1686	115	589	89
L17	R41	10	45	L17-R41	mTeSR	1	1 cell	H9	Plate 2	middle	1	3	0	0	12	29	493	9	389	32	54	1822	242	944	84
L17	R42	10	47	L17-R42	mTeSR	1	1 cell	H9	Plate 2	middle	2	40	0	0	22	22	78	12	449	108	75	2666	230	1084	145
L17	R43	10	26	L17-R43	mTeSR	1	1 cell	H9	Plate 2	middle	263	5	46	0	44	447	7888	42	4412	997	273	2254	234	1043	198
L17	R44	10	28	L17-R44	mTeSR	1	1 cell	H9	Plate 2	middle	9	3	0	0	2	4	142	18	300	65	64	1796	224	747	124
L17	R45	10	30	L17-R45	mTeSR	1	1 cell	H9	Plate 2	middle	1	0	0	0	0	0	12	0	13	4	1	1670	117	524	72
L17	R46	10	32	L17-R46	mTeSR	1	1 cell	H9	Plate 2	middle	47	10	0	0	9	88	562	10	419	126	30	1847	241	774	124
L17	R47	10	34	L17-R47	mTeSR	1	1 cell	H9	Plate 2	middle	36	7	0	0	1	22	94	15	336	140	57	1778	209	938	122
L17	R48	10	36	L17-R48	mTeSR	1	1 cell	H9	Plate 2	middle	2	1	0	0	1	12	126	0	82	6	1	1704	169	681	104
L17	R49	10	38	L17-R49	mTeSR	1	1 cell	H9	Plate 2	middle	1	56	0	0	1	12	345	25	351	69	63	2195	241	1219	19
L17	R50	10	40	L17-R50	mTeSR	1	1 cell	H9	Plate 2	middle	0	3	1	0	1	7	130	7	203	43	34	2055	197	740	79
L17	R51	10	42	L17-R51	mTeSR	1	1 cell	H9	Plate 2	middle	2	0	0	0	5	4	197	0	106	11	2	2635	163	1015	143
L17	R52	10	44	L17-R52	mTeSR	1	1 cell	H9	Plate 2	middle	0	0	0	0	0	15	107	0	97	10	0	1337	192	641	88
L17	R53	10	46	L17-R53	mTeSR	1	1 cell	H9	Plate 2	middle	21	3	0	0	1	80	498	9	903	76	89	1237	124	571	94
L17	R54	10	48	L17-R54	mTeSR	1	1 cell	H9	Plate 2	side	210	23	197	0	129	544	4712	30	3645	744	222	1960	216	711	126
L18	R01	12	1	L18-R01	mTeSR	1	1 cell	H9	Plate 1	side	2	0	0	0	1	2	32	0	22	3	1	2233	138	772	119
L18	R03	12	3	L18-R03	mTeSR	1	1 cell	H9	Plate 1	middle	1	0	0	0	0	8	57	0	60	8	2	1960	91	651	66
L18	R04	12	5	L18-R04	mTeSR	1	1 cell	H9	Plate 1	middle	2	0	0	0	1	0	30	0	31	6	2	1216	155	674	102
L18	R05	12	7	L18-R05	mTeSR	1	1 cell	H9	Plate 1	middle	14	0	1	0	3	10	207	0	132	28	4	1706	109	818	91
L18	R06	12	9	L18-R06	mTeSR	1	1 cell	H9	Plate 1	middle	8	1	0	0	9	22	158	1	259	23	29	1449	159	681	88
L18	R07	12	11	L18-R07	mTeSR	1	1 cell	H9	Plate 1	middle	8	2	0	0	2	30	314	0	156	19	2	1904	190	737	132
L18	R08	12	13	L18-R08	mTeSR	1	1 cell	H9	Plate 1	middle	8	0	0	0	2	3	95	0	75	11	3	1177	139	909	93
L18	R09	12	15	L18-R09	mTeSR	1	1 cell	H9	Plate 1	middle	15	1	1	0	1	14	298	0	139	28	1	1529	135	569	85
L18	R10	12	17	L18-R10	mTeSR	1	1 cell	H9	Plate 1	middle	53	0	0	0	2	22	217	0	124	25	4	1531	138	464	45
L18	R11	12	19	L18-R11	mTeSR	2	2 cells	H9	Plate 1	middle	196	3	111	0	47	164	1831	24	1390	192	91	2481	184	894	135
L18	R13	12	21	L18-R13	mTeSR	8	8 cells	H9	Plate 1	middle	49	2	0	0	7	41	578	13	309	156	41	1868	151	849	202
L18	R14	12	23	L18-R14	mTeSR	8	8 cells	H9	Plate 1	middle	136	11	2	10	6	95	1180	1	516	271	34	1675	167	778	144
L18	R16	12	2	L18-R16	mTeSR	1	1 cell	H9	Plate 1	middle	1	0	1	0	0	5	55	0	12	9	5	1687	172	724	120
L18	R17	12	4	L18-R17	mTeSR	1	1 cell	H9	Plate 1	middle	8	0	2	0	1	8	112	0	71	20	2	2627	177	595	112
L18	R18	12	6	L18-R18	mTeSR	1	1 cell	H9	Plate 1	middle	147	141	1	0	2	96	2472	123	3896	445	443	1953	174	818	83
L18	R19	12	8	L18-R19	mTeSR	1	1 cell	H9	Plate 1	middle	7	0	0	0	2	6	139	0	76	17	3	1798	139	580	120
L18	R21	12	10	L18-R21	mTeSR	1	1 cell	H9	Plate 1	middle	9	2	2	0	2	11	364	6	261	84	38	2151	159	685	130
L18	R22	12	12	L18-R22	mTeSR	1	1 cell	H9	Plate 1	middle	11	1	0	0	2	17	125	0	85	15	6	1981	145	343	91
L18	R23	12	14	L18-R23	mTeSR	1	1 cell	H9	Plate 1	middle	28	10	0	0	6	21	486	12	27	49	3	1972	184	875	211
L18	R26	12	16	L18-R26	mTeSR	1	1 cell	H9	Plate 1	middle	12	1	2	0	1	7	201	0	152	28	1	1223	107	517	51
L18	R27	12	18	L18-R27	mTeSR	1	1 cell	H9	Plate 1	middle	42	0	0	0	3	8	330	0	179	24	6	2280	160	950	49
L18	R28	12	20	L18-R28	mTeSR	4	4 cells	H9	Plate 1	middle	797	6	4	0	131	191	2133	46	1742	1054	365	1364	89	760	36
L18	R29	12	22	L18-R29	mTeSR	16	16 cells	H9	Plate 1	middle	1693	13	900	0	833	1327	23208	98	17233	5400	1477	1474	137	526	50
L18	R30	12	24	L18-R30	mTeSR	4	4 cells	H9	Plate 1	side	67	3	36	0	3	23	338	4	300	86	19	2310	114	892	221
L18	R31	12	25	L18-R31	mTeSR	1	1 cell	H9	Plate 2	side	0	0	0	0	0	1	5	0	17	5	0	2180	215	1296	63
L18	R32	12	27	L18-R32	mTeSR	1	1 cell	H9	Plate 2	middle	36	3	13	0	0	24	208	3	303	46	12	1362	84	850	98
L18	R33	12	29	L18-R33	mTeSR	1	1 cell	H9	Plate 2	middle	40	4	0	0	0	27	339	7	426	81	22	2364	229	5	161
L18	R34	12	31	L18-R34	mTeSR	1	1 cell	H9	Plate 2	middle	2	0	0	0	0	5	49	0	27	6	0	2453	143	745	142
L18	R35	12	33	L18-R35	mTeSR	1	1 cell	H9	Plate 2	middle	2	2	0	0	1	20	185	6	170	18	13	1885	169	828	118
L18	R36	12	35	L18-R36	mTeSR	1	1 cell	H9	Plate 2	middle	3	0	0	0	2	7	86	0	33	11	0	2029	203	815	170
L18	R37	12	37	L18-R37	mTeSR	1	1 cell	H9	Plate 2	middle	1	0	0	0	1	3	81	0	68	10	1	2152	99	540	138
L18	R38	12	39	L18-R38	mTeSR	1	1 cell	H9	Plate 2	middle	51	4	2	0	5	14	355	12	241	102	11	2167	235	816	102
L18	R39	12	41	L18-R39	mTeSR	1	1 cell	H9	Plate 2	middle	4	3	0	0	2	10	104	7	244	68	17	2153	111	908	128
L18	R40	12	43	L18-R40	mTeSR	1	1 cell	H9	Plate 2	middle	6	0	0	0	3	9	190	0	134	11	2	1922	131	751	95
L18	R41	12	45	L18-R41	mTeSR	1	1 cell	H9	Plate 2	middle	6	0	0	0	3	10	205	0	114	8	5	1804	97	670	94
L18	R42	12	47	L18-R42	mTeSR	1	1 cell	H9	Plate 2	middle	69	1	29	0	2	77	164	13	530	137	95	2417	160	839	131
L18	R43	12	26	L18-R43	mTeSR	1	1 cell	H9	Plate 2	middle	2	0	0	0	2	3	73	0	45	11	1	2549	190	703	124
L18	R44	12	28	L18-R44	mTeSR	1	1 cell	H9	Plate 2	middle	156	9	0	0	36	22	501	10	376	87	57	1487	158	615	102
L18	R45	12	30	L18-R45	mTeSR	1	1 cell	H9	Plate 2	middle	0	0	1	0	0	1	19	0	30	4	0	1479	130	598	165
L18	R46	12	32	L18-R46	mTeSR	1	1 cell	H9	Plate 2	middle	43	16	31	12	1	185	753	19	1107	229	93	2141	179	1070	103
L18	R47	12	34	L18-R47	mTeSR	1	1 cell	H9	Plate 2	middle	214	0	66	0	15	225	1661	21	2234	885	177	1899	177	767	202
L18	R48	12	36	L18-R48	mTeSR	1	1 cell	H9	Plate 2	middle	2	1	1	0	1	7	114	0	110	9	0	2319	174	749	100
L18	R49	12	38	L18-R49	mTeSR	1	1 cell	H9	Plate 2	middle	21	11	1	0	0	17	363	13	547	83	39	1855	153	696	12
L18	R50	12	40	L18-R50	mTeSR	1	1 cell	H9	Plate 2	middle	1	0	1	0	1	4	85	0	68	16	2	1663	166	887	87
L18	R51	12	42	L18-R51	mTeSR	1	1 cell	H9	Plate 2	middle	366	2	117	9	320	654	4725	26	5292	820	247	2237	142	854	137
L18	R52	12	44	L18-R52	mTeSR	1	1 cell	H9	Plate 2	middle	3	4	1	0	0	14	132	14	312	56	22	1398	100	544	104
L18	R53	12	46	L18-R53	mTeSR	1	1 cell	H9	Plate 2	middle	4	1	2	0	0	9	151	7	201	33	17	2034	192	606	122
L18	R54	12	48	L18-R54	mTeSR	1	1 cell	H9	Plate 2	side	304	8	156	0	672	225	6332	35	4816	1483	180	2171	158	718	150
L19	R01	14	1	L19-R01	mTeSR	32	32 cells	H9	Plate 1	corner	35	21	75	0	99	261	983	9	1612	180	109	2140	128	727	109
L19	R03	14	3	L19-R03	mTeSR	1	1 cell	H9	Plate 1	middle	0	0	0	0	1	1	66	0	48	4	3	2390	243	783	78
L19	R04	14	5	L19-R04	mTeSR	1	1 cell	H9	Plate 1	middle	3	35	0	0	1	12	54	5	287	42	45	1776	170	952	88
L19	R05	14	7	L19-R05	mTeSR	1	1 cell	H9	Plate 1	middle	9	0	0	0	0	3	168	0	84	7	2	1989	170	627	69
L19	R06	14	9	L19-R06	mTeSR	1	1 cell	H9	Plate 1	middle	3	2	0	0	0	5	37	0	56	5	3	1690	170	663	189
L19	R07	14	11	L19-R07	mTeSR	1	1 cell	H9	Plate 1	middle	13	0	0	0	2	6	239	0	104	10	3	2709	207	716	64
L19	R08	14	13	L19-R08	mTeSR	1	1 cell	H9	Plate 1	middle	5	0	0	0	0	4	53	0	48	6	1	1700	167	819	61
L19	R09	14	15	L19-R09	mTeSR	1	1 cell	H9	Plate 1	middle	9	0	0	0	1	2	113	1	101	13	1	1171	64	200	35
L19	R10	14	17	L19-R10	mTeSR	1	1 cell	H9	Plate 1	middle	40	1	0	0	0	9	122	0	100	13	2	1919	189	488	36
L19	R11	14	19	L19-R11	mTeSR	1	1 cell	H9	Plate 1	middle	15	0	0	0	1	6	198	0	160	15	4	2568	168	707	104
L19	R13	14	21	L19-R13	mTeSR	2	2 cells	H9	Plate 1	middle	15	0	2	0	4	6	148	0	103	24	3	2254	186	773	157
L19	R14	14	23	L19-R14	mTeSR	4	4 cells	H9	Plate 1	middle	137	40	2	0	3	146	1484	23	1438	264	69	1745	180	773	129
L19	R16	14	2	L19-R16	mTeSR	1	1 cell	H9	Plate 1	middle	231	50	33	0	168	161	2140	63	917	683	373	2123	178	893	59
L19	R17	14	4	L19-R17	mTeSR	1	1 cell	H9	Plate 1	middle	3	0	0	0	1	5	98	0	61	4	1	2793	209	748	98
L19	R18	14	6	L19-R18	mTeSR	1	1 cell	H9	Plate 1	middle	1	0	0	0	1	0	98	0	75	4	3	1915	162	850	127
L19	R19	14	8	L19-R19	mTeSR	1	1 cell	H9	Plate 1	middle	5	0	0	0	1	5	114	0	47	4	1	2462	190	733	84
L19	R21	14	10	L19-R21	mTeSR	1	1 cell	H9	Plate 1	middle	8	0	2	0	0	4	154	0	92	14	3	2551	182	869	172
L19	R22	14	12	L19-R22	mTeSR	1	1 cell	H9	Plate 1	middle	8	0	3	0	3	6	85	0	63	7	2	2347	141	290	46
L19	R23	14	14	L19-R23	mTeSR	1	1 cell	H9	Plate 1	middle	191	1	19	4	41	93	3321	27	133	569	141	2395	163	439	28
L19	R26	14	16	L19-R26	mTeSR	1	1 cell	H9	Plate 1	middle	4	1	0	0	2	10	153	0	111	17	0	1366	131	367	64
L19	R27	14	18	L19-R27	mTeSR	1	1 cell	H9	Plate 1	middle	29	1	0	0	1	9	252	0	145	16	4	2099	170	600	13
L19	R28	14	20	L19-R28	mTeSR	1	1 cell	H9	Plate 1	middle	19	0	1	0	0	1	123	1	119	10	5	1952	108	794	89
L19	R29	14	22	L19-R29	mTeSR	2	2 cells	H9	Plate 1	middle	168	5	83	0	40	306	4643	34	6246	802	195	1913	124	338	71
L19	R30	14	24	L19-R30	mTeSR	8	8 cells	H9	Plate 1	corner	562	17	60	0	7	333	9492	29	6158	1157	377	2129	159	567	63
L19	R31	14	25	L19-R31	mTeSR	1	1 cell	H9	Plate 2	corner	2	0	0	0	0	1	7	0	16	1	2	3006	233	1135	66
L19	R32	14	27	L19-R32	mTeSR	1	1 cell	H9	Plate 2	middle	0	0	0	0	19	5	158	5	280	51	14	1571	116	771	96
L19	R33	14	29	L19-R33	mTeSR	1	1 cell	H9	Plate 2	middle	1	0	1	0	0	1	34	0	24	3	2	2389	208	5	133
L19	R34	14	31	L19-R34	mTeSR	1	1 cell	H9	Plate 2	middle	1	0	0	0	0	2	22	0	28	2	0	2075	97	727	156
L19	R35	14	33	L19-R35	mTeSR	1	1 cell	H9	Plate 2	middle	0	0	0	0	0	0	24	0	19	4	1	2179	184	753	97
L19	R36	14	35	L19-R36	mTeSR	1	1 cell	H9	Plate 2	middle	2	0	0	0	1	7	74	0	24	9	2	3520	263	1068	177
L19	R37	14	37	L19-R37	mTeSR	1	1 cell	H9	Plate 2	middle	41	5	0	0	4	34	985	2	623	266	75	1657	61	318	68
L19	R38	14	39	L19-R38	mTeSR	1	1 cell	H9	Plate 2	middle	0	0	1	0	0	4	106	0	67	6	2	2280	216	901	168
L19	R39	14	41	L19-R39	mTeSR	1	1 cell	H9	Plate 2	middle	98	12	0	0	0	25	295	12	970	113	56	2212	187	822	154
L19	R40	14	43	L19-R40	mTeSR	1	1 cell	H9	Plate 2	middle	0	0	0	0	2	13	146	0	98	6	4	2296	181	952	113
L19	R41	14	45	L19-R41	mTeSR	1	1 cell	H9	Plate 2	middle	80	7	34	0	0	26	622	8	757	105	58	999	45	210	30
L19	R42	14	47	L19-R42	mTeSR	1	1 cell	H9	Plate 2	middle	0	0	0	0	0	2	29	0	69	1	1	2045	181	873	201
L19	R43	14	26	L19-R43	mTeSR	1	1 cell	H9	Plate 2	middle	1	0	0	0	0	4	51	0	46	2	1	1753	202	771	190
L19	R44	14	28	L19-R44	mTeSR	1	1 cell	H9	Plate 2	middle	39	11	0	0	0	44	371	16	360	110	39	2082	150	643	118
L19	R45	14	30	L19-R45	mTeSR	1	1 cell	H9	Plate 2	middle	0	0	0	0	0	3	10	0	15	1	0	2607	180	566	155
L19	R46	14	32	L19-R46	mTeSR	1	1 cell	H9	Plate 2	middle	2	0	0	0	1	2	47	0	34	12	0	1809	205	973	96
L19	R47	14	34	L19-R47	mTeSR	1	1 cell	H9	Plate 2	middle	158	19	26	0	30	199	1145	30	2294	380	136	2291	164	744	124
L19	R48	14	36	L19-R48	mTeSR	1	1 cell	H9	Plate 2	middle	1	15	1	0	0	16	163	8	335	36	25	1996	164	827	183
L19	R49	14	38	L19-R49	mTeSR	1	1 cell	H9	Plate 2	middle	0	1	1	0	2	3	174	0	61	7	2	2663	162	805	19
L19	R50	14	40	L19-R50	mTeSR	1	1 cell	H9	Plate 2	middle	91	16	23	0	1	79	969	5	981	358	61	1907	184	832	126
L19	R51	14	42	L19-R51	mTeSR	1	1 cell	H9	Plate 2	middle	3	0	0	0	0	9	145	0	108	6	2	2129	222	883	141
L19	R52	14	44	L19-R52	mTeSR	1	1 cell	H9	Plate 2	middle	1	0	0	0	0	4	68	0	77	4	2	1665	139	732	66
L19	R53	14	46	L19-R53	mTeSR	1	1 cell	H9	Plate 2	middle	2	7	0	0	1	11	116	9	279	52	41	2514	185	714	110
L19	R54	14	48	L19-R54	mTeSR	1	1 cell	H9	Plate 2	corner	308	23	382	0	298	263	5215	46	5500	723	38	2398	150	736	136
L20	R01	16	1	L20-R01	fibroblast	1	1 cell	fibroblast	Plate 1	corner	29	0	1	0	0	0	3	0	8	0	0	1843	189	5	139
L20	R03	16	3	L20-R03	fibroblast	1	1 cell	fibroblast	Plate 1	corner	34	18	0	0	0	3	22	0	21	43	7	2009	215	8	92
L20	R04	16	5	L20-R04	fibroblast	1	1 cell	fibroblast	Plate 1	side	51	1	0	0	0	1	0	0	13	2	2	1739	251	10	103
L20	R05	16	7	L20-R05	fibroblast	1	1 cell	fibroblast	Plate 1	side	217	23	0	0	0	4	23	17	64	29	42	1872	190	10	89
L20	R06	16	9	L20-R06	fibroblast	2	2 cells	fibroblast	Plate 1	side	109	0	0	0	0	0	6	2	18	4	0	1684	183	3	76
L20	R07	16	11	L20-R07	fibroblast	2	2 cells	fibroblast	Plate 1	side	181	1	0	0	0	2	17	0	23	2	0	1633	189	10	83
L20	R08	16	13	L20-R08	fibroblast	4	4 cells	fibroblast	Plate 1	side	83	18	0	0	0	1	22	25	107	29	18	1529	135	7	83
L20	R09	16	15	L20-R09	fibroblast	8	8 cells	fibroblast	Plate 1	side	269	38	0	0	0	10	53	22	279	80	51	1811	244	8	109
L20	R10	16	17	L20-R10	fibroblast	16	16 cells	fibroblast	Plate 1	side	8966	60	0	0	1	164	155	43	517	49	106	1830	246	11	48
L20	R11	16	19	L20-R11	fibroblast	8	8 cells	fibroblast	Plate 1	side	15422	16	0	0	0	73	55	11	240	31	5	2137	200	5	68
L20	R13	16	21	L20-R13	fibroblast	4	4 cells	fibroblast	Plate 1	side	14491	23	0	0	1	253	24	3	142	9	3	1930	241	6	115
L20	R14	16	23	L20-R14	fibroblast	2	2 cells	fibroblast	Plate 1	corner	177	1	0	0	0	6	20	1	43	8	1	2304	233	5	104
L20	R16	16	2	L20-R16	fibroblast	1	1 cell	fibroblast	Plate 1	corner	25	0	0	0	0	1	1	0	5	2	0	1547	211	8	92
L20	R17	16	4	L20-R17	fibroblast	1	1 cell	fibroblast	Plate 1	side	8759	12	0	0	0	91	36	6	152	2	26	1772	197	8	60
L20	R18	16	6	L20-R18	fibroblast	1	1 cell	fibroblast	Plate 1	side	87	2	0	0	0	1	8	0	22	2	1	2180	167	8	86
L20	R19	16	8	L20-R19	fibroblast	1	1 cell	fibroblast	Plate 1	side	130	23	1	0	0	4	34	12	133	53	33	1971	253	7	133
L20	R21	16	10	L20-R21	fibroblast	2	2 cells	fibroblast	Plate 1	side	174	0	0	0	0	2	16	0	22	4	2	2116	263	8	196
L20	R22	16	12	L20-R22	fibroblast	2	2 cells	fibroblast	Plate 1	side	183	0	0	0	0	2	12	0	20	3	1	2250	240	4	57
L20	R23	16	14	L20-R23	fibroblast	4	4 cells	fibroblast	Plate 1	side	9765	2	0	0	0	54	45	5	5	45	2	2333	206	11	90
L20	R26	16	16	L20-R26	fibroblast	8	8 cells	fibroblast	Plate 1	side	2104	20	0	0	0	34	67	22	382	56	33	1085	119	7	20
L20	R27	16	18	L20-R27	fibroblast	16	16 cells	fibroblast	Plate 1	side	12920	111	1	0	0	140	160	50	646	135	99	1246	245	5	23
L20	R28	16	20	L20-R28	fibroblast	8	8 cells	fibroblast	Plate 1	side	14481	2	0	0	0	67	26	8	108	11	14	1725	148	6	35
L20	R29	16	22	L20-R29	fibroblast	4	4 cells	fibroblast	Plate 1	corner	226	10	0	0	0	4	66	20	231	36	84	2467	265	8	115
L20	R30	16	24	L20-R30	fibroblast	2	2 cells	fibroblast	Plate 1	corner	216	1	0	0	1	4	8	0	26	4	0	1920	236	13	160
L20	R31	16	25	L20-R31	mTeSR	1	1 cell	H9	Plate 2	corner	12	1	0	0	0	0	0	0	3	1	0	1857	166	12	83
L20	R32	16	27	L20-R32	mTeSR	1	1 cell	H9	Plate 2	corner	16	0	0	0	0	0	1	0	2	0	0	1069	132	5	114
L20	R33	16	29	L20-R33	mTeSR	1	1 cell	H9	Plate 2	side	30	0	0	0	0	1	2	1	1	1	0	2379	207	0	196
L20	R34	16	31	L20-R34	mTeSR	1	1 cell	H9	Plate 2	side	27	24	0	0	0	3	20	3	141	20	2	2122	186	4	123
L20	R35	16	33	L20-R35	mTeSR	1	1 cell	H9	Plate 2	side	41	22	0	0	0	20	84	20	369	60	85	1947	239	6	62
L20	R36	16	35	L20-R36	mTeSR	1	1 cell	H9	Plate 2	side	18	17	0	0	0	21	72	5	50	82	9	2392	194	14	203
L20	R37	16	37	L20-R37	mTeSR	1	1 cell	H9	Plate 2	side	32	11	0	0	0	6	30	3	159	77	26	1879	180	8	137
L20	R38	16	39	L20-R38	mTeSR	1	1 cell	H9	Plate 2	side	34	0	0	0	1	2	3	1	15	3	1	2068	190	7	140
L20	R39	16	41	L20-R39	mTeSR	1	1 cell	H9	Plate 2	side	29	1	0	0	0	3	1	0	32	0	1	1640	170	5	98
L20	R40	16	43	L20-R40	mTeSR	1	1 cell	H9	Plate 2	side	59	36	0	0	0	14	85	13	413	105	21	2426	236	6	114
L20	R41	16	45	L20-R41	mTeSR	1	1 cell	H9	Plate 2	side	45	12	0	0	0	4	36	10	105	28	29	1712	252	15	219
L20	R42	16	47	L20-R42	mTeSR	1	1 cell	H9	Plate 2	corner	34	0	0	0	0	2	0	0	18	1	2	2186	243	6	107
L20	R43	16	26	L20-R43	mTeSR	1	1 cell	H9	Plate 2	corner	15	0	0	0	0	0	0	0	7	1	0	1646	295	7	194
L20	R44	16	28	L20-R44	mTeSR	1	1 cell	H9	Plate 2	side	18	0	0	0	0	0	0	0	5	2	0	2163	235	4	108
L20	R45	16	30	L20-R45	mTeSR	1	1 cell	H9	Plate 2	side	9	0	0	0	0	0	0	0	2	0	0	1955	178	12	104
L20	R46	16	32	L20-R46	mTeSR	1	1 cell	H9	Plate 2	side	18	0	0	0	0	3	4	0	11	0	1	2650	207	7	80
L20	R47	16	34	L20-R47	mTeSR	1	1 cell	H9	Plate 2	side	36	24	0	0	0	16	32	9	225	56	26	2146	247	3	148
L20	R48	16	36	L20-R48	mTeSR	1	1 cell	H9	Plate 2	side	209	24	32	0	14	112	552	17	1264	178	25	2626	185	9	127
L20	R49	16	38	L20-R49	mTeSR	1	1 cell	H9	Plate 2	side	32	0	0	0	0	3	7	0	18	0	0	2127	253	18	28
L20	R50	16	40	L20-R50	mTeSR	1	1 cell	H9	Plate 2	side	22	0	0	0	0	0	5	0	18	1	4	2524	252	12	116
L20	R51	16	42	L20-R51	mTeSR	1	1 cell	H9	Plate 2	side	43	1	0	0	0	4	25	0	71	1	2	1827	201	10	113
L20	R52	16	44	L20-R52	mTeSR	1	1 cell	H9	Plate 2	side	40	28	0	0	0	14	26	12	207	23	26	1174	138	5	77
L20	R53	16	46	L20-R53	mTeSR	1	1 cell	H9	Plate 2	corner	46	6	0	0	0	3	16	4	101	29	40	1014	199	3	105
L20	R54	16	48	L20-R54	mTeSR	1	1 cell	H9	Plate 2	corner	43	0	0	0	0	8	15	0	28	0	0	2187	236	9	152
L21	R01	17	1	L21-R01	bFGF	4	4 cells	H9	Plate 3	corner	39	13	0	0	0	5	162	5	179	40	42	831	65	155	24
L21	R03	17	3	L21-R03	bFGF	1	1 cell	H9	Plate 3	corner	4	5	0	0	2	10	112	6	230	72	28	1445	132	385	47
L21	R04	17	5	L21-R04	bFGF	1	1 cell	H9	Plate 3	side	4	8	0	0	2	4	35	8	184	34	35	1106	145	190	58
L21	R05	17	7	L21-R05	bFGF	1	1 cell	H9	Plate 3	side	19	0	1	0	4	14	176	7	178	85	16	1589	142	358	156
L21	R06	17	9	L21-R06	bFGF	1	1 cell	H9	Plate 3	side	121	13	0	0	27	48	374	19	549	546	26	1133	121	279	74
L21	R07	17	11	L21-R07	bFGF	1	1 cell	H9	Plate 3	side	170	11	11	0	56	30	462	5	337	286	62	1144	83	352	36
L21	R08	17	13	L21-R08	bFGF	1	1 cell	H9	Plate 3	side	29	13	0	0	1	25	107	10	234	50	23	1204	95	343	63
L21	R09	17	15	L21-R09	bFGF	1	1 cell	H9	Plate 3	side	185	44	15	0	145	250	1237	16	925	501	45	1346	120	239	81
L21	R10	17	17	L21-R10	bFGF	1	1 cell	H9	Plate 3	side	103	15	0	0	23	34	247	13	215	81	30	1421	80	297	60
L21	R11	17	19	L21-R11	bFGF	1	1 cell	H9	Plate 3	side	160	12	15	4	64	38	1489	10	818	787	169	1067	109	227	51
L21	R13	17	21	L21-R13	bFGF	1	1 cell	H9	Plate 3	side	213	26	47	0	117	51	1500	17	654	650	92	1083	123	211	46
L21	R14	17	23	L21-R14	bFGF	32	32 cells	H9	Plate 3	corner	2186	117	239	15	495	376	15139	187	6472	7372	1658	961	71	228	60
L21	R16	17	2	L21-R16	bFGF	2	2 cells	H9	Plate 3	corner	134	3	0	0	2	12	330	24	165	392	42	1132	90	388	91
L21	R17	17	4	L21-R17	bFGF	1	1 cell	H9	Plate 3	side	16	2	0	0	0	5	83	3	88	43	15	1266	95	313	66
L21	R18	17	6	L21-R18	bFGF	1	1 cell	H9	Plate 3	side	26	22	0	0	3	5	158	14	283	54	25	1385	102	298	114
L21	R19	17	8	L21-R19	bFGF	1	1 cell	H9	Plate 3	side	332	19	91	6	173	27	1394	30	971	797	170	1640	139	277	97
L21	R21	17	10	L21-R21	bFGF	1	1 cell	H9	Plate 3	side	19	2	1	0	2	8	204	7	140	67	10	1322	116	332	76
L21	R22	17	12	L21-R22	bFGF	1	1 cell	H9	Plate 3	side	18	5	1	0	0	8	106	5	137	49	8	1217	113	149	117
L21	R23	17	14	L21-R23	bFGF	1	1 cell	H9	Plate 3	side	195	27	43	0	279	309	1766	59	125	826	325	1461	129	237	101
L21	R26	17	16	L21-R26	bFGF	1	1 cell	H9	Plate 3	side	222	19	0	0	85	31	777	17	751	621	31	1199	116	275	88
L21	R27	17	18	L21-R27	bFGF	1	1 cell	H9	Plate 3	side	48	1	1	0	6	12	256	0	118	55	8	1384	110	409	76
L21	R28	17	20	L21-R28	bFGF	1	1 cell	H9	Plate 3	side	52	1	0	0	2	6	108	2	139	33	14	1036	68	239	68
L21	R29	17	22	L21-R29	bFGF	1	1 cell	H9	Plate 3	corner	209	17	48	0	57	32	1127	7	460	506	113	1162	132	256	65
L21	R30	17	24	L21-R30	bFGF	1	1 cell	H9	Plate 3	corner	24	0	0	0	4	7	208	1	128	25	36	393	24	54	10
L21	R31	17	25	L21-R31	bFGF	1	1 cell	H9	Plate 4	corner	66	0	0	0	0	2	41	0	242	12	29	955	29	101	8
L21	R32	17	27	L21-R32	bFGF	1	1 cell	H9	Plate 4	corner	20	1	0	0	0	2	34	3	53	61	3	971	67	471	90
L21	R33	17	29	L21-R33	bFGF	1	1 cell	H9	Plate 4	side	92	24	1	0	1	13	217	6	235	48	27	1263	117	5	161
L21	R34	17	31	L21-R34	bFGF	1	1 cell	H9	Plate 4	side	6	21	23	0	0	14	217	12	234	83	34	1664	107	299	145
L21	R35	17	33	L21-R35	bFGF	1	1 cell	H9	Plate 4	side	91	14	1	0	0	17	131	4	259	75	29	960	91	212	112
L21	R36	17	35	L21-R36	bFGF	1	1 cell	H9	Plate 4	side	157	10	0	0	190	63	877	28	552	669	88	1392	154	509	88
L21	R37	17	37	L21-R37	bFGF	1	1 cell	H9	Plate 4	side	3	0	1	0	0	3	56	0	27	10	2	141	21	61	12
L21	R38	17	39	L21-R38	bFGF	1	1 cell	H9	Plate 4	side	97	0	0	0	58	35	495	36	438	459	65	1694	142	432	56
L21	R39	17	41	L21-R39	bFGF	1	1 cell	H9	Plate 4	side	11	4	0	0	10	12	79	16	221	78	13	1158	124	326	129
L21	R40	17	43	L21-R40	bFGF	1	1 cell	H9	Plate 4	side	183	24	34	0	289	58	1886	19	2011	689	126	1259	100	335	87
L21	R41	17	45	L21-R41	bFGF	1	1 cell	H9	Plate 4	side	5	0	1	0	1	3	167	0	65	16	4	1129	110	314	100
L21	R42	17	47	L21-R42	bFGF	1	1 cell	H9	Plate 4	corner	227	0	53	0	17	70	461	14	317	31	147	1487	175	340	104
L21	R43	17	26	L21-R43	bFGF	1	1 cell	H9	Plate 4	corner	22	11	0	0	1	14	227	13	359	126	60	1535	123	397	163
L21	R44	17	28	L21-R44	bFGF	1	1 cell	H9	Plate 4	side	81	7	41	0	3	16	417	12	353	134	23	1568	110	324	109
L21	R45	17	30	L21-R45	bFGF	1	1 cell	H9	Plate 4	side	0	1	6	0	0	32	342	6	327	183	30	942	96	205	88
L21	R46	17	32	L21-R46	bFGF	1	1 cell	H9	Plate 4	side	6	14	16	0	28	35	181	7	193	89	16	1104	79	237	51
L21	R47	17	34	L21-R47	bFGF	1	1 cell	H9	Plate 4	side	308	20	10	0	38	77	1160	40	688	431	302	1139	131	211	46
L21	R48	17	36	L21-R48	bFGF	1	1 cell	H9	Plate 4	side	0	7	0	0	2	13	122	10	167	66	1	1402	105	368	138
L21	R49	17	38	L21-R49	bFGF	1	1 cell	H9	Plate 4	side	110	11	1	0	2	9	618	8	232	83	81	1806	220	433	8
L21	R50	17	40	L21-R50	bFGF	1	1 cell	H9	Plate 4	side	7	7	0	0	2	3	93	1	134	43	22	1432	93	318	137
L21	R51	17	42	L21-R51	bFGF	1	1 cell	H9	Plate 4	side	3	0	0	0	4	5	149	5	95	25	6	1681	108	343	123
L21	R52	17	44	L21-R52	bFGF	1	1 cell	H9	Plate 4	side	241	28	2	0	9	18	992	0	140	243	18	857	128	238	34
L21	R53	17	46	L21-R53	bFGF	1	1 cell	H9	Plate 4	corner	101	15	28	0	26	63	145	18	495	95	42	945	70	248	45
L21	R54	17	48	L21-R54	bFGF	1	1 cell	H9	Plate 4	corner	6	2	1	1	7	24	435	3	223	85	27	1351	130	235	114
L22	R01	19	1	L22-R01	bFGF	2	2 cells	H9	Plate 3	corner	0	5	0	0	0	5	26	3	60	11	5	1366	87	267	32
L22	R03	19	3	L22-R03	bFGF	8	8 cells	H9	Plate 3	middle	185	28	20	0	128	89	998	60	1605	418	139	1059	81	325	49
L22	R04	19	5	L22-R04	bFGF	8	8 cells	H9	Plate 3	middle	95	34	0	0	17	56	396	34	611	478	122	689	51	207	15
L22	R05	19	7	L22-R05	bFGF	2	2 cells	H9	Plate 3	middle	23	1	0	0	14	25	256	8	230	159	14	1498	84	302	66
L22	R06	19	9	L22-R06	bFGF	1	1 cell	H9	Plate 3	middle	89	15	4	0	55	66	808	20	1018	417	101	1150	83	263	33
L22	R07	19	11	L22-R07	bFGF	1	1 cell	H9	Plate 3	middle	19	4	0	0	0	19	187	7	283	51	21	1590	103	283	117
L22	R08	19	13	L22-R08	bFGF	1	1 cell	H9	Plate 3	middle	13	3	0	0	1	7	29	10	61	45	18	1210	70	350	79
L22	R09	19	15	L22-R09	bFGF	1	1 cell	H9	Plate 3	middle	145	20	116	5	215	245	1621	34	1778	1098	148	1257	99	299	39
L22	R10	19	17	L22-R10	bFGF	1	1 cell	H9	Plate 3	middle	37	0	20	0	11	27	166	0	141	73	6	1375	93	294	38
L22	R11	19	19	L22-R11	bFGF	1	1 cell	H9	Plate 3	middle	30	0	0	0	0	28	196	23	183	47	21	1555	87	256	92
L22	R13	19	21	L22-R13	bFGF	1	1 cell	H9	Plate 3	middle	10	4	8	0	4	14	246	12	178	159	26	1538	82	251	82
L22	R14	19	23	L22-R14	bFGF	1	1 cell	H9	Plate 3	middle	18	4	0	0	7	21	206	3	217	91	12	1133	83	277	89
L22	R16	19	2	L22-R16	bFGF	4	4 cells	H9	Plate 3	middle	15	6	0	0	0	6	37	8	38	49	25	923	75	280	64
L22	R17	19	4	L22-R17	bFGF	16	16 cells	H9	Plate 3	middle	155	97	16	0	61	207	1019	121	1289	909	124	1153	98	217	55
L22	R18	19	6	L22-R18	bFGF	4	4 cells	H9	Plate 3	middle	46	22	14	0	44	109	716	14	856	87	83	1308	127	398	79
L22	R19	19	8	L22-R19	bFGF	2	2 cells	H9	Plate 3	middle	5	16	0	0	0	2	122	8	171	72	21	1438	115	275	73
L22	R21	19	10	L22-R21	bFGF	1	1 cell	H9	Plate 3	middle	6	3	0	0	0	3	83	2	107	51	11	1144	100	273	111
L22	R22	19	12	L22-R22	bFGF	1	1 cell	H9	Plate 3	middle	4	3	1	0	2	4	70	3	116	47	13	1224	91	84	82
L22	R23	19	14	L22-R23	bFGF	1	1 cell	H9	Plate 3	middle	42	7	1	0	2	15	156	14	14	74	2	1093	97	270	74
L22	R26	19	16	L22-R26	bFGF	1	1 cell	H9	Plate 3	middle	8	4	0	0	1	2	76	1	72	27	1	1411	83	250	99
L22	R27	19	18	L22-R27	bFGF	1	1 cell	H9	Plate 3	middle	17	2	0	0	1	7	98	0	69	21	2	1698	125	331	55
L22	R28	19	20	L22-R28	bFGF	1	1 cell	H9	Plate 3	middle	138	0	0	0	91	59	546	30	757	364	65	1293	55	322	87
L22	R29	19	22	L22-R29	bFGF	1	1 cell	H9	Plate 3	middle	18	0	0	0	13	12	167	5	172	54	10	1490	93	254	45
L22	R30	19	24	L22-R30	bFGF	1	1 cell	H9	Plate 3	corner	70	8	6	0	76	33	814	7	494	324	55	1030	84	202	43
L22	R31	19	25	L22-R31	bFGF	1	1 cell	H9	Plate 4	corner	0	4	0	0	0	9	40	4	43	78	6	1652	99	381	56
L22	R32	19	27	L22-R32	bFGF	1	1 cell	H9	Plate 4	middle	1	4	0	0	0	2	33	5	32	19	10	916	39	230	50
L22	R33	19	29	L22-R33	bFGF	1	1 cell	H9	Plate 4	middle	15	0	0	0	0	0	71	0	30	29	1	1113	91	0	87
L22	R34	19	31	L22-R34	bFGF	1	1 cell	H9	Plate 4	middle	1	0	0	0	1	6	40	0	31	2	15	1114	76	342	72
L22	R35	19	33	L22-R35	bFGF	1	1 cell	H9	Plate 4	middle	109	2	11	0	0	14	178	1	72	152	6	1344	71	269	64
L22	R36	19	35	L22-R36	bFGF	1	1 cell	H9	Plate 4	middle	0	0	0	0	0	6	54	3	23	20	11	1465	102	353	120
L22	R37	19	37	L22-R37	bFGF	1	1 cell	H9	Plate 4	middle	79	5	0	0	0	15	200	3	99	58	55	1203	95	396	66
L22	R38	19	39	L22-R38	bFGF	1	1 cell	H9	Plate 4	middle	15	9	10	0	36	30	405	6	317	131	24	1446	92	324	89
L22	R39	19	41	L22-R39	bFGF	1	1 cell	H9	Plate 4	middle	1	6	1	0	3	4	51	2	145	24	10	1307	80	359	102
L22	R40	19	43	L22-R40	bFGF	1	1 cell	H9	Plate 4	middle	1	0	1	0	1	3	43	0	50	9	3	849	97	267	74
L22	R41	19	45	L22-R41	bFGF	1	1 cell	H9	Plate 4	middle	30	1	8	0	0	18	155	16	185	72	9	1171	70	290	114
L22	R42	19	47	L22-R42	bFGF	1	1 cell	H9	Plate 4	middle	52	23	35	0	55	80	199	27	503	96	134	1641	196	644	76
L22	R43	19	26	L22-R43	bFGF	1	1 cell	H9	Plate 4	middle	18	3	0	0	5	5	32	1	26	21	3	1432	96	318	64
L22	R44	19	28	L22-R44	bFGF	1	1 cell	H9	Plate 4	middle	2	6	1	0	0	7	56	7	70	64	10	1107	66	259	95
L22	R45	19	30	L22-R45	bFGF	1	1 cell	H9	Plate 4	middle	9	0	0	0	0	3	42	0	60	23	3	1474	77	258	78
L22	R46	19	32	L22-R46	bFGF	1	1 cell	H9	Plate 4	middle	34	12	20	0	0	11	207	5	208	115	43	1273	100	344	79
L22	R47	19	34	L22-R47	bFGF	1	1 cell	H9	Plate 4	middle	1	0	0	0	0	0	15	0	19	2	2	1607	90	362	67
L22	R48	19	36	L22-R48	bFGF	1	1 cell	H9	Plate 4	middle	0	3	0	0	2	5	80	4	69	32	0	1531	80	288	68
L22	R49	19	38	L22-R49	bFGF	1	1 cell	H9	Plate 4	middle	2	0	0	0	0	5	111	0	37	35	6	1290	75	303	13
L22	R50	19	40	L22-R50	bFGF	1	1 cell	H9	Plate 4	middle	15	7	0	0	1	17	77	10	139	27	13	1156	70	256	116
L22	R51	19	42	L22-R51	bFGF	1	1 cell	H9	Plate 4	middle	95	50	51	0	77	59	1420	9	631	353	22	2201	81	352	57
L22	R52	19	44	L22-R52	bFGF	1	1 cell	H9	Plate 4	middle	113	0	42	0	81	57	401	6	568	180	90	830	91	170	16
L22	R53	19	46	L22-R53	bFGF	1	1 cell	H9	Plate 4	middle	27	10	1	0	2	14	191	2	238	32	66	1056	142	399	69
L22	R54	19	48	L22-R54	bFGF	1	1 cell	H9	Plate 4	corner	2	0	0	0	3	5	94	1	68	15	2	1472	198	547	113
L23	R01	21	1	L23-R01	bFGF	1	1 cell	H9	Plate 3	side	27	31	0	0	0	7	189	5	303	15	18	2345	292	1352	211
L23	R03	21	3	L23-R03	bFGF	1	1 cell	H9	Plate 3	middle	949	14	0	14	40	397	3624	46	5456	1710	187	2694	351	1187	55
L23	R04	21	5	L23-R04	bFGF	2	2 cells	H9	Plate 3	middle	37	22	0	0	1	22	148	10	329	48	28	1625	339	1039	120
L23	R05	21	7	L23-R05	bFGF	8	8 cells	H9	Plate 3	middle	948	201	248	16	493	386	6187	140	8501	2886	682	2554	341	1407	95
L23	R06	21	9	L23-R06	bFGF	8	8 cells	H9	Plate 3	middle	332	79	6	0	28	136	1156	40	2189	658	185	1246	247	694	63
L23	R07	21	11	L23-R07	bFGF	2	2 cells	H9	Plate 3	middle	211	105	3	0	7	29	1100	46	1201	270	136	3256	346	1312	246
L23	R08	21	13	L23-R08	bFGF	1	1 cell	H9	Plate 3	middle	212	15	46	0	64	157	1428	31	1203	518	79	2012	326	1099	88
L23	R09	21	15	L23-R09	bFGF	1	1 cell	H9	Plate 3	middle	48	24	1	0	6	29	683	17	444	70	70	2378	249	928	145
L23	R10	21	17	L23-R10	bFGF	1	1 cell	H9	Plate 3	middle	119	10	0	0	3	27	403	1	306	53	10	2414	266	1080	88
L23	R11	21	19	L23-R11	bFGF	1	1 cell	H9	Plate 3	middle	41	31	0	0	8	46	708	8	641	153	67	2491	221	1099	200
L23	R13	21	21	L23-R13	bFGF	1	1 cell	H9	Plate 3	middle	749	99	65	0	262	339	6069	16	3879	3861	360	2103	245	942	131
L23	R14	21	23	L23-R14	no cells	0	0 cell	no cells	Plate 3	middle	26	5	0	0	7	17	716	2	325	80	11	1970	342	1073	135
L23	R16	21	2	L23-R16	bFGF	1	1 cell	H9	Plate 3	middle	3	12	0	0	0	15	125	7	107	45	20	2621	288	1273	128
L23	R17	21	4	L23-R17	bFGF	1	1 cell	H9	Plate 3	middle	38	37	0	0	4	24	224	12	173	66	40	3934	398	962	172
L23	R18	21	6	L23-R18	bFGF	4	4 cells	H9	Plate 3	middle	125	55	38	0	2	116	2426	65	2593	502	336	2790	293	1227	201
L23	R19	21	8	L23-R19	bFGF	16	16 cells	H9	Plate 3	middle	869	263	39	0	176	1211	13558	160	7838	3663	1069	2843	319	1255	197
L23	R21	21	10	L23-R21	bFGF	4	4 cells	H9	Plate 3	middle	1059	102	48	0	388	321	9909	61	4853	2170	594	1992	263	970	89
L23	R22	21	12	L23-R22	bFGF	2	2 cells	H9	Plate 3	middle	26	1	0	0	3	21	244	1	183	35	5	2827	421	492	191
L23	R23	21	14	L23-R23	bFGF	1	1 cell	H9	Plate 3	middle	564	15	36	0	714	219	11296	66	669	2884	292	2843	402	1199	180
L23	R26	21	16	L23-R26	bFGF	1	1 cell	H9	Plate 3	middle	651	20	0	0	268	139	2125	13	2022	1251	59	2525	300	797	74
L23	R27	21	18	L23-R27	bFGF	1	1 cell	H9	Plate 3	middle	141	34	0	0	8	43	1425	17	750	199	109	3299	383	1439	121
L23	R28	21	20	L23-R28	bFGF	1	1 cell	H9	Plate 3	middle	50	23	1	1	5	20	277	17	420	48	35	2078	173	960	197
L23	R29	21	22	L23-R29	bFGF	1	1 cell	H9	Plate 3	middle	440	30	1	0	152	115	2996	3	1633	626	142	2592	337	1004	93
L23	R30	21	24	L23-R30	no cells	0	0 cell	no cells	Plate 3	side	28	1	0	0	4	6	358	0	202	25	8	1952	193	554	89
L23	R31	21	25	L23-R31	bFGF	1	1 cell	H9	Plate 4	side	4	2	0	0	3	16	126	24	165	112	25	2595	332	1037	56
L23	R32	21	27	L23-R32	bFGF	1	1 cell	H9	Plate 4	middle	0	0	0	0	1	2	19	0	23	5	2	1740	173	1022	102
L23	R33	21	29	L23-R33	bFGF	1	1 cell	H9	Plate 4	middle	4	32	1	0	1	20	201	10	176	45	56	2650	332	11	125
L23	R34	21	31	L23-R34	bFGF	1	1 cell	H9	Plate 4	middle	2	4	0	0	2	12	115	3	249	3	3	2909	315	1016	94
L23	R35	21	33	L23-R35	bFGF	1	1 cell	H9	Plate 4	middle	1	17	0	0	1	5	112	8	162	29	10	1920	251	1047	103
L23	R36	21	35	L23-R36	bFGF	1	1 cell	H9	Plate 4	middle	2	61	0	0	3	24	376	30	184	170	153	4347	449	1748	210
L23	R37	21	37	L23-R37	bFGF	1	1 cell	H9	Plate 4	middle	92	20	0	0	7	107	738	24	992	163	48	2009	265	991	184
L23	R38	21	39	L23-R38	bFGF	1	1 cell	H9	Plate 4	middle	85	29	0	0	26	35	1136	33	726	434	90	2949	384	1011	91
L23	R39	21	41	L23-R39	bFGF	1	1 cell	H9	Plate 4	middle	753	142	167	0	510	436	3482	30	5750	1334	400	2455	187	1243	96
L23	R40	21	43	L23-R40	bFGF	1	1 cell	H9	Plate 4	middle	70	47	21	0	7	35	691	16	999	280	52	2571	230	771	136
L23	R41	21	45	L23-R41	bFGF	1	1 cell	H9	Plate 4	middle	244	73	33	1	228	246	6991	26	1982	1020	218	2317	284	1077	96
L23	R42	21	47	L23-R42	bFGF	1	1 cell	H9	Plate 4	middle	76	54	0	0	0	51	140	21	828	106	157	3047	485	1297	172
L23	R43	21	26	L23-R43	bFGF	1	1 cell	H9	Plate 4	middle	171	44	0	0	2	103	1425	20	1012	190	95	2954	393	1239	175
L23	R44	21	28	L23-R44	bFGF	1	1 cell	H9	Plate 4	middle	1	38	0	0	0	1	149	11	158	28	17	1431	209	423	60
L23	R45	21	30	L23-R45	bFGF	1	1 cell	H9	Plate 4	middle	8	6	0	0	1	9	286	17	273	96	41	2848	248	1101	123
L23	R46	21	32	L23-R46	bFGF	1	1 cell	H9	Plate 4	middle	47	41	0	0	2	33	208	16	448	153	33	2803	308	1139	157
L23	R47	21	34	L23-R47	bFGF	1	1 cell	H9	Plate 4	middle	3	6	0	0	1	17	124	1	356	23	3	2201	258	1142	146
L23	R48	21	36	L23-R48	bFGF	1	1 cell	H9	Plate 4	middle	108	37	0	1	3	67	969	19	1024	292	35	3244	252	937	198
L23	R49	21	38	L23-R49	bFGF	1	1 cell	H9	Plate 4	middle	89	18	1	0	23	52	1081	12	477	165	106	2168	294	929	31
L23	R50	21	40	L23-R50	bFGF	1	1 cell	H9	Plate 4	middle	195	8	64	0	254	94	2676	21	2276	655	165	2115	217	812	121
L23	R51	21	42	L23-R51	bFGF	1	1 cell	H9	Plate 4	middle	339	75	28	0	257	131	5475	47	3205	689	231	2360	299	972	85
L23	R52	21	44	L23-R52	bFGF	1	1 cell	H9	Plate 4	middle	44	29	18	0	13	34	314	6	430	90	52	1482	205	775	94
L23	R53	21	46	L23-R53	bFGF	1	1 cell	H9	Plate 4	middle	34	17	0	0	8	22	184	6	259	45	79	2128	367	879	112
L23	R54	21	48	L23-R54	bFGF	1	1 cell	H9	Plate 4	side	9	35	20	0	23	70	871	9	688	165	115	3000	434	1222	144
L24	R01	23	1	L24-R01	bFGF	1	1 cell	H9	Plate 3	side	1	2	0	0	0	0	26	4	44	21	2	328	51	196	26
L24	R03	23	3	L24-R03	bFGF	1	1 cell	H9	Plate 3	middle	0	0	0	0	0	1	15	0	12	3	0	434	33	229	49
L24	R04	23	5	L24-R04	bFGF	1	1 cell	H9	Plate 3	middle	0	6	0	0	0	1	21	7	66	27	21	245	46	120	14
L24	R05	23	7	L24-R05	bFGF	1	1 cell	H9	Plate 3	middle	47	2	0	0	0	8	579	1	287	91	27	491	45	292	58
L24	R06	23	9	L24-R06	bFGF	2	2 cells	H9	Plate 3	middle	0	6	0	0	0	5	57	6	75	51	7	466	59	225	73
L24	R07	23	11	L24-R07	bFGF	8	8 cells	H9	Plate 3	middle	157	16	0	0	5	131	1449	16	755	439	118	530	64	297	86
L24	R08	23	13	L24-R08	bFGF	8	8 cells	H9	Plate 3	middle	41	9	0	0	0	28	262	15	279	153	36	336	45	318	57
L24	R09	23	15	L24-R09	bFGF	2	2 cells	H9	Plate 3	middle	12	2	1	0	3	4	174	3	96	103	31	422	46	188	78
L24	R10	23	17	L24-R10	bFGF	1	1 cell	H9	Plate 3	middle	129	8	42	0	156	41	1863	10	683	709	35	422	46	279	34
L24	R11	23	19	L24-R11	bFGF	1	1 cell	H9	Plate 3	middle	11	1	0	0	2	5	111	0	42	13	0	531	38	288	125
L24	R13	23	21	L24-R13	bFGF	1	1 cell	H9	Plate 3	middle	154	6	3	0	53	34	1537	4	837	595	51	463	49	191	62
L24	R14	23	23	L24-R14	bFGF	1	1 cell	H9	Plate 3	middle	61	0	1	0	1	8	402	4	151	108	14	469	61	259	72
L24	R16	23	2	L24-R16	bFGF	1	1 cell	H9	Plate 3	middle	2	0	0	0	0	0	18	0	2	6	1	365	38	248	78
L24	R17	23	4	L24-R17	bFGF	1	1 cell	H9	Plate 3	middle	3	0	1	0	0	1	53	0	12	7	0	353	61	157	23
L24	R18	23	6	L24-R18	bFGF	1	1 cell	H9	Plate 3	middle	28	2	0	0	1	3	98	2	100	11	17	385	50	297	96
L24	R19	23	8	L24-R19	bFGF	1	1 cell	H9	Plate 3	middle	5	0	0	0	1	3	68	2	34	17	4	463	56	164	64
L24	R21	23	10	L24-R21	bFGF	4	4 cells	H9	Plate 3	middle	230	11	15	0	44	53	1622	12	690	602	61	423	70	237	98
L24	R22	23	12	L24-R22	bFGF	16	16 cells	H9	Plate 3	middle	423	14	32	0	41	149	2660	18	1116	1104	188	362	65	74	80
L24	R23	23	14	L24-R23	bFGF	4	4 cells	H9	Plate 3	middle	251	34	125	4	273	107	3050	28	292	1207	145	514	81	251	86
L24	R26	23	16	L24-R26	bFGF	2	2 cells	H9	Plate 3	middle	4	0	0	0	1	0	76	0	32	18	0	421	48	139	65
L24	R27	23	18	L24-R27	bFGF	1	1 cell	H9	Plate 3	middle	16	0	4	0	0	17	289	0	180	77	7	562	58	290	31
L24	R28	23	20	L24-R28	bFGF	1	1 cell	H9	Plate 3	middle	6	4	0	1	1	3	298	0	132	161	7	441	28	233	61
L24	R29	23	22	L24-R29	bFGF	1	1 cell	H9	Plate 3	middle	59	1	14	0	0	30	865	2	59	16	29	395	29	212	43
L24	R30	23	24	L24-R30	bFGF	1	1 cell	H9	Plate 3	side	89	0	0	0	17	10	773	4	141	235	39	513	79	344	69
L24	R31	23	25	L24-R31	bFGF	1	1 cell	H9	Plate 4	side	12	3	1	0	0	4	19	4	34	7	4	589	75	366	42
L24	R32	23	27	L24-R32	bFGF	1	1 cell	H9	Plate 4	middle	0	0	0	0	0	0	11	0	2	0	0	298	31	265	78
L24	R33	23	29	L24-R33	bFGF	1	1 cell	H9	Plate 4	middle	1	3	0	0	0	0	37	2	26	12	8	394	49	2	59
L24	R34	23	31	L24-R34	bFGF	1	1 cell	H9	Plate 4	middle	2	0	1	0	0	0	33	1	20	29	0	489	64	284	80
L24	R35	23	33	L24-R35	bFGF	1	1 cell	H9	Plate 4	middle	7	2	0	0	0	2	88	2	35	27	7	438	42	196	32
L24	R36	23	35	L24-R36	bFGF	1	1 cell	H9	Plate 4	middle	7	3	0	0	0	6	71	2	45	54	15	706	72	297	104
L24	R37	23	37	L24-R37	bFGF	1	1 cell	H9	Plate 4	middle	80	2	10	0	6	10	515	2	289	188	35	377	32	139	90
L24	R38	23	39	L24-R38	bFGF	1	1 cell	H9	Plate 4	middle	33	1	0	0	0	6	92	2	58	62	4	556	63	279	110
L24	R39	23	41	L24-R39	bFGF	1	1 cell	H9	Plate 4	middle	0	1	0	0	0	4	41	5	60	6	4	391	64	300	85
L24	R40	23	43	L24-R40	bFGF	1	1 cell	H9	Plate 4	middle	1	0	0	0	1	3	83	0	30	11	0	533	50	281	91
L24	R41	23	45	L24-R41	bFGF	1	1 cell	H9	Plate 4	middle	31	2	4	0	3	18	492	6	248	66	25	361	37	213	66
L24	R42	23	47	L24-R42	bFGF	1	1 cell	H9	Plate 4	middle	1	7	0	0	9	9	40	5	114	30	17	666	77	317	145
L24	R43	23	26	L24-R43	bFGF	1	1 cell	H9	Plate 4	middle	11	4	0	1	0	14	120	3	122	76	9	553	75	400	162
L24	R44	23	28	L24-R44	bFGF	1	1 cell	H9	Plate 4	middle	0	3	0	0	0	1	43	1	45	21	8	393	30	170	56
L24	R45	23	30	L24-R45	bFGF	1	1 cell	H9	Plate 4	middle	0	0	0	0	0	0	3	0	5	1	0	385	36	168	55
L24	R46	23	32	L24-R46	bFGF	1	1 cell	H9	Plate 4	middle	0	2	0	0	0	2	32	0	19	27	2	614	59	331	69
L24	R47	23	34	L24-R47	bFGF	1	1 cell	H9	Plate 4	middle	0	0	0	0	1	1	15	1	17	5	0	482	81	304	57
L24	R48	23	36	L24-R48	bFGF	1	1 cell	H9	Plate 4	middle	206	0	9	14	5	32	815	4	665	450	12	550	52	263	120
L24	R49	23	38	L24-R49	bFGF	1	1 cell	H9	Plate 4	middle	16	0	20	0	8	12	430	5	149	32	10	462	43	245	11
L24	R50	23	40	L24-R50	bFGF	1	1 cell	H9	Plate 4	middle	124	3	3	0	4	49	999	6	947	774	66	473	50	254	71
L24	R51	23	42	L24-R51	bFGF	1	1 cell	H9	Plate 4	middle	0	3	0	0	2	4	161	3	96	35	4	355	42	280	81
L24	R52	23	44	L24-R52	bFGF	1	1 cell	H9	Plate 4	middle	3	3	0	0	2	4	74	3	87	30	1	311	38	158	46
L24	R53	23	46	L24-R53	bFGF	1	1 cell	H9	Plate 4	middle	74	3	0	0	14	16	93	6	210	114	66	1091	74	268	67
L24	R54	23	48	L24-R54	bFGF	1	1 cell	H9	Plate 4	side	7	3	0	0	1	9	258	5	178	75	40	557	59	283	59
L25	R01	25	1	L25-R01	no cells	0	0 cell	no cells	Plate 3	side	1	1	0	0	0	1	28	0	27	2	0	2417	182	783	140
L25	R03	25	3	L25-R03	no cells	0	0 cell	no cells	Plate 3	middle	1	0	0	0	1	1	44	0	26	12	0	1266	100	545	23
L25	R04	25	5	L25-R04	bFGF	1	1 cell	H9	Plate 3	middle	6	0	0	0	0	1	42	2	39	6	4	1001	159	507	45
L25	R05	25	7	L25-R05	bFGF	1	1 cell	H9	Plate 3	middle	59	21	0	0	1	19	302	11	248	173	37	2221	123	941	100
L25	R06	25	9	L25-R06	bFGF	1	1 cell	H9	Plate 3	middle	10	1	0	0	0	1	137	6	143	35	12	2667	156	723	132
L25	R07	25	11	L25-R07	bFGF	1	1 cell	H9	Plate 3	middle	50	8	0	0	24	27	638	1	204	73	5	2527	239	875	217
L25	R08	25	13	L25-R08	bFGF	2	2 cells	H9	Plate 3	middle	6	6	0	0	1	4	138	6	189	70	2	2356	164	1067	81
L25	R09	25	15	L25-R09	bFGF	8	8 cells	H9	Plate 3	middle	941	22	60	2	218	197	8178	42	4550	2144	363	1163	106	315	45
L25	R10	25	17	L25-R10	bFGF	8	8 cells	H9	Plate 3	middle	637	56	44	0	144	264	3718	52	2731	1413	278	2188	142	709	46
L25	R11	25	19	L25-R11	bFGF	2	2 cells	H9	Plate 3	middle	89	26	0	0	3	24	726	12	539	113	54	2596	168	757	447
L25	R13	25	21	L25-R13	bFGF	1	1 cell	H9	Plate 3	middle	113	5	1	0	3	43	745	7	507	274	39	2607	137	738	132
L25	R14	25	23	L25-R14	bFGF	1	1 cell	H9	Plate 3	middle	249	50	49	0	153	95	4565	33	2377	1557	161	2327	167	662	121
L25	R16	25	2	L25-R16	no cells	0	0 cell	no cells	Plate 3	middle	3	1	0	0	1	2	47	0	9	9	0	1638	187	972	143
L25	R17	25	4	L25-R17	bFGF	1	1 cell	H9	Plate 3	middle	13	31	0	0	3	9	216	12	317	109	49	1914	184	689	62
L25	R18	25	6	L25-R18	bFGF	1	1 cell	H9	Plate 3	middle	8	0	0	0	2	1	126	0	84	13	2	2190	197	795	118
L25	R19	25	8	L25-R19	bFGF	1	1 cell	H9	Plate 3	middle	10	2	0	0	0	5	121	0	61	14	4	2218	197	782	127
L25	R21	25	10	L25-R21	bFGF	1	1 cell	H9	Plate 3	middle	31	13	0	0	0	14	712	9	330	119	70	2200	165	907	174
L25	R22	25	12	L25-R22	bFGF	1	1 cell	H9	Plate 3	middle	25	7	0	0	0	14	323	5	348	212	32	2139	193	360	123
L25	R23	25	14	L25-R23	bFGF	4	4 cells	H9	Plate 3	middle	214	49	0	0	19	69	1611	35	137	562	43	2443	206	844	215
L25	R26	25	16	L25-R26	bFGF	16	16 cells	H9	Plate 3	middle	1278	164	21	3	394	329	8238	141	7864	4758	235	1842	173	787	155
L25	R27	25	18	L25-R27	bFGF	4	4 cells	H9	Plate 3	middle	959	27	0	0	14	108	2021	41	1490	598	240	2653	202	880	55
L25	R28	25	20	L25-R28	bFGF	2	2 cells	H9	Plate 3	middle	122	11	0	0	0	26	359	22	681	150	111	1655	105	742	181
L25	R29	25	22	L25-R29	bFGF	1	1 cell	H9	Plate 3	middle	35	11	0	0	1	7	328	3	253	80	13	1151	63	341	66
L25	R30	25	24	L25-R30	bFGF	1	1 cell	H9	Plate 3	side	71	6	0	0	25	31	606	24	450	141	27	1719	136	543	79
L25	R31	25	25	L25-R31	bFGF	1	1 cell	H9	Plate 4	side	0	0	0	0	0	1	6	0	5	7	0	3493	206	1208	59
L25	R32	25	27	L25-R32	bFGF	1	1 cell	H9	Plate 4	middle	0	0	0	0	0	0	9	0	14	3	1	1193	80	619	110
L25	R33	25	29	L25-R33	bFGF	1	1 cell	H9	Plate 4	middle	262	1	0	0	0	23	1674	14	530	548	277	2240	210	7	186
L25	R34	25	31	L25-R34	bFGF	1	1 cell	H9	Plate 4	middle	0	7	0	0	0	3	95	2	122	44	16	1895	129	765	92
L25	R35	25	33	L25-R35	bFGF	1	1 cell	H9	Plate 4	middle	3	0	0	0	1	0	29	0	20	1	1	1994	173	668	58
L25	R36	25	35	L25-R36	bFGF	1	1 cell	H9	Plate 4	middle	2	0	0	0	1	4	98	0	50	40	2	3838	240	1062	178
L25	R37	25	37	L25-R37	bFGF	1	1 cell	H9	Plate 4	middle	1	0	0	0	1	1	66	0	42	4	0	1674	107	370	79
L25	R38	25	39	L25-R38	bFGF	1	1 cell	H9	Plate 4	middle	33	0	0	0	1	6	181	22	162	52	9	2057	189	789	86
L25	R39	25	41	L25-R39	bFGF	1	1 cell	H9	Plate 4	middle	93	13	1	0	1	35	290	1	475	134	31	2552	143	880	154
L25	R40	25	43	L25-R40	bFGF	1	1 cell	H9	Plate 4	middle	2	1	0	0	1	15	264	2	298	26	11	1773	163	753	122
L25	R41	25	45	L25-R41	bFGF	1	1 cell	H9	Plate 4	middle	2	8	0	0	4	5	183	3	237	59	33	1373	78	363	60
L25	R42	25	47	L25-R42	bFGF	1	1 cell	H9	Plate 4	middle	3	11	0	0	0	40	64	18	367	128	75	3139	173	742	171
L25	R43	25	26	L25-R43	bFGF	1	1 cell	H9	Plate 4	middle	1	0	0	0	0	1	46	0	28	5	4	1968	178	862	109
L25	R44	25	28	L25-R44	bFGF	1	1 cell	H9	Plate 4	middle	0	0	0	0	0	1	21	0	14	3	3	1383	101	350	62
L25	R45	25	30	L25-R45	bFGF	1	1 cell	H9	Plate 4	middle	15	0	0	0	0	1	12	0	88	6	11	2446	136	588	117
L25	R46	25	32	L25-R46	bFGF	1	1 cell	H9	Plate 4	middle	66	36	0	0	2	44	789	28	575	369	62	2329	175	800	157
L25	R47	25	34	L25-R47	bFGF	1	1 cell	H9	Plate 4	middle	3	9	0	0	1	12	92	16	191	51	71	2542	122	914	141
L25	R48	25	36	L25-R48	bFGF	1	1 cell	H9	Plate 4	middle	4	13	4	0	13	32	509	11	301	81	7	1788	170	724	129
L25	R49	25	38	L25-R49	bFGF	1	1 cell	H9	Plate 4	middle	3	1	0	0	1	6	160	9	174	63	14	2548	105	755	16
L25	R50	25	40	L25-R50	bFGF	1	1 cell	H9	Plate 4	middle	4	0	0	0	1	5	54	1	56	7	1	2494	164	722	130
L25	R51	25	42	L25-R51	bFGF	1	1 cell	H9	Plate 4	middle	5	0	1	0	3	4	184	1	80	7	3	2192	135	1105	137
L25	R52	25	44	L25-R52	bFGF	1	1 cell	H9	Plate 4	middle	3	8	0	0	1	9	83	1	166	26	6	1165	133	619	58
L25	R53	25	46	L25-R53	bFGF	1	1 cell	H9	Plate 4	middle	66	27	0	0	7	41	394	19	705	201	56	1870	182	749	118
L25	R54	25	48	L25-R54	bFGF	1	1 cell	H9	Plate 4	side	107	14	2	0	20	9	466	6	332	158	40	2393	156	674	116
L26	R01	27	1	L26-R01	no cells	0	0 cell	no cells	Plate 3	side	1	0	0	0	0	2	16	0	23	3	1	2267	338	1302	250
L26	R03	27	3	L26-R03	no cells	0	0 cell	no cells	Plate 3	middle	2	1	0	0	3	2	49	0	58	7	1	1895	272	774	77
L26	R04	27	5	L26-R04	bFGF	1	1 cell	H9	Plate 3	middle	5	56	0	0	0	6	89	21	255	161	26	800	131	421	40
L26	R05	27	7	L26-R05	bFGF	1	1 cell	H9	Plate 3	middle	46	1	2	0	2	11	215	1	163	84	9	2542	199	1292	194
L26	R06	27	9	L26-R06	bFGF	1	1 cell	H9	Plate 3	middle	13	8	0	0	0	12	112	12	228	63	8	1962	224	1242	134
L26	R07	27	11	L26-R07	bFGF	1	1 cell	H9	Plate 3	middle	19	21	0	0	2	16	277	6	205	56	21	3099	332	1169	221
L26	R08	27	13	L26-R08	bFGF	1	1 cell	H9	Plate 3	middle	68	21	0	0	0	37	789	19	174	379	23	1214	204	1070	147
L26	R09	27	15	L26-R09	bFGF	1	1 cell	H9	Plate 3	middle	28	13	0	0	2	28	305	0	258	139	24	1935	227	950	211
L26	R10	27	17	L26-R10	bFGF	2	2 cells	H9	Plate 3	middle	261	59	0	0	2	33	580	25	642	156	45	2279	297	1263	116
L26	R11	27	19	L26-R11	bFGF	8	8 cells	H9	Plate 3	middle	1070	81	57	0	245	414	7859	142	5267	2036	810	2502	218	955	119
L26	R13	27	21	L26-R13	bFGF	8	8 cells	H9	Plate 3	middle	1988	406	44	0	686	999	10142	125	6335	5257	1151	2512	312	812	184
L26	R14	27	23	L26-R14	bFGF	2	2 cells	H9	Plate 3	middle	92	20	1	0	6	44	521	26	648	146	109	2327	238	917	143
L26	R16	27	2	L26-R16	no cells	0	0 cell	no cells	Plate 3	middle	1	2	0	0	0	4	39	0	16	8	1	1532	182	506	103
L26	R17	27	4	L26-R17	bFGF	1	1 cell	H9	Plate 3	middle	21	0	0	0	4	38	284	16	199	48	14	1603	197	407	14
L26	R18	27	6	L26-R18	bFGF	1	1 cell	H9	Plate 3	middle	367	20	1	0	2	11	463	10	487	332	118	3074	271	1150	176
L26	R19	27	8	L26-R19	bFGF	1	1 cell	H9	Plate 3	middle	9	8	0	0	1	18	260	7	304	48	28	2554	347	1451	213
L26	R21	27	10	L26-R21	bFGF	1	1 cell	H9	Plate 3	middle	23	40	1	0	1	16	335	13	238	60	37	2197	235	1156	220
L26	R22	27	12	L26-R22	bFGF	1	1 cell	H9	Plate 3	middle	13	6	1	0	3	25	125	5	180	46	54	2627	361	454	192
L26	R23	27	14	L26-R23	bFGF	1	1 cell	H9	Plate 3	middle	69	4	2	0	31	51	734	7	84	197	13	2378	310	964	221
L26	R26	27	16	L26-R26	bFGF	1	1 cell	H9	Plate 3	middle	16	10	0	0	3	19	197	6	243	111	6	1965	240	1169	226
L26	R27	27	18	L26-R27	bFGF	4	4 cells	H9	Plate 3	middle	54	6	0	0	2	70	524	4	579	190	28	2453	337	1825	128
L26	R28	27	20	L26-R28	bFGF	16	16 cells	H9	Plate 3	middle	1967	319	222	0	548	1163	8273	299	10122	4689	1660	2226	173	941	164
L26	R29	27	22	L26-R29	bFGF	4	4 cells	H9	Plate 3	middle	138	73	0	0	1	87	803	23	992	407	158	2119	260	1244	225
L26	R30	27	24	L26-R30	bFGF	2	2 cells	H9	Plate 3	side	21	50	0	0	4	15	350	15	450	51	56	745	44	269	43
L26	R31	27	25	L26-R31	bFGF	1	1 cell	H9	Plate 4	side	0	0	0	0	0	1	5	0	8	2	1	2961	313	1394	119
L26	R32	27	27	L26-R32	bFGF	1	1 cell	H9	Plate 4	middle	0	0	0	0	0	1	9	0	9	3	0	1291	180	714	109
L26	R33	27	29	L26-R33	bFGF	1	1 cell	H9	Plate 4	middle	2	0	0	0	0	2	28	0	18	5	3	1983	251	6	165
L26	R34	27	31	L26-R34	bFGF	1	1 cell	H9	Plate 4	middle	69	0	0	0	0	74	886	6	96	22	12	2087	227	1106	220
L26	R35	27	33	L26-R35	bFGF	1	1 cell	H9	Plate 4	middle	1	32	0	0	0	17	98	16	133	57	65	1551	218	1068	87
L26	R36	27	35	L26-R36	bFGF	1	1 cell	H9	Plate 4	middle	48	3	0	0	1	45	237	15	184	71	71	3246	340	1060	296
L26	R37	27	37	L26-R37	bFGF	1	1 cell	H9	Plate 4	middle	4	1	0	0	1	4	64	0	59	10	3	1966	180	1131	128
L26	R38	27	39	L26-R38	bFGF	1	1 cell	H9	Plate 4	middle	80	4	0	0	0	9	225	11	318	121	48	2462	255	1343	144
L26	R39	27	41	L26-R39	bFGF	1	1 cell	H9	Plate 4	middle	38	28	0	0	2	34	196	10	412	95	45	2309	261	1130	214
L26	R40	27	43	L26-R40	bFGF	1	1 cell	H9	Plate 4	middle	49	39	0	0	1	32	495	22	712	121	4	2933	307	992	143
L26	R41	27	45	L26-R41	bFGF	1	1 cell	H9	Plate 4	middle	48	17	0	0	2	40	365	4	344	140	79	2026	225	1289	169
L26	R42	27	47	L26-R42	bFGF	1	1 cell	H9	Plate 4	middle	1	2	0	0	3	25	70	7	314	50	49	2786	314	945	213
L26	R43	27	26	L26-R43	bFGF	1	1 cell	H9	Plate 4	middle	0	0	0	0	0	4	37	0	23	7	1	1773	387	715	50
L26	R44	27	28	L26-R44	bFGF	1	1 cell	H9	Plate 4	middle	0	1	0	0	0	0	19	0	13	1	0	1561	230	551	31
L26	R45	27	30	L26-R45	bFGF	1	1 cell	H9	Plate 4	middle	0	10	0	0	0	1	25	6	105	12	0	1930	203	768	135
L26	R46	27	32	L26-R46	bFGF	1	1 cell	H9	Plate 4	middle	78	26	0	0	0	7	113	10	256	103	22	1854	252	1186	149
L26	R47	27	34	L26-R47	bFGF	1	1 cell	H9	Plate 4	middle	3	29	0	0	2	14	42	24	221	10	33	1922	275	650	110
L26	R48	27	36	L26-R48	bFGF	1	1 cell	H9	Plate 4	middle	138	11	0	0	25	222	1077	5	687	224	31	2583	227	1124	197
L26	R49	27	38	L26-R49	bFGF	1	1 cell	H9	Plate 4	middle	140	24	0	0	0	44	721	30	560	330	145	2039	266	1306	33
L26	R50	27	40	L26-R50	bFGF	1	1 cell	H9	Plate 4	middle	1	23	0	0	2	17	135	4	216	67	22	2015	311	1222	178
L26	R51	27	42	L26-R51	bFGF	1	1 cell	H9	Plate 4	middle	5	7	0	0	1	16	372	12	250	48	42	2451	230	1304	191
L26	R52	27	44	L26-R52	bFGF	1	1 cell	H9	Plate 4	middle	4	28	0	0	4	16	129	15	375	54	11	1222	184	622	69
L26	R53	27	46	L26-R53	bFGF	1	1 cell	H9	Plate 4	middle	4	2	0	0	6	15	65	3	153	12	28	2408	206	1142	175
L26	R54	27	48	L26-R54	bFGF	1	1 cell	H9	Plate 4	side	5	8	0	1	0	30	386	20	313	53	73	1705	215	940	209
L27	R01	29	1	L27-R01	bFGF	1	1 cell	H9	Plate 3	side	1	0	1	0	1	0	15	0	17	1	1	1441	91	443	83
L27	R03	29	3	L27-R03	bFGF	1	1 cell	H9	Plate 3	middle	1	6	0	0	0	10	100	21	192	30	24	1386	123	407	20
L27	R04	29	5	L27-R04	bFGF	1	1 cell	H9	Plate 3	middle	2	2	0	0	0	4	55	5	147	12	8	722	112	250	47
L27	R05	29	7	L27-R05	bFGF	1	1 cell	H9	Plate 3	middle	7	4	0	0	0	1	77	0	97	12	1	1861	108	702	155
L27	R06	29	9	L27-R06	bFGF	1	1 cell	H9	Plate 3	middle	7	1	0	0	1	2	34	0	37	6	1	2193	185	856	196
L27	R07	29	11	L27-R07	bFGF	1	1 cell	H9	Plate 3	middle	5	1	0	0	1	7	224	11	207	53	18	2258	173	728	178
L27	R08	29	13	L27-R08	bFGF	1	1 cell	H9	Plate 3	middle	4	18	0	0	0	5	76	4	121	49	3	1658	124	934	151
L27	R09	29	15	L27-R09	bFGF	1	1 cell	H9	Plate 3	middle	23	4	1	0	2	6	208	6	240	30	28	1524	103	422	123
L27	R10	29	17	L27-R10	bFGF	1	1 cell	H9	Plate 3	middle	189	30	0	1	1	20	402	18	393	118	21	1994	169	1012	125
L27	R11	29	19	L27-R11	bFGF	1	1 cell	H9	Plate 3	middle	32	2	0	0	2	29	253	0	127	73	22	2785	135	934	157
L27	R13	29	21	L27-R13	bFGF	2	2 cells	H9	Plate 3	middle	20	72	0	0	3	27	721	28	513	181	77	3321	221	913	240
L27	R14	29	23	L27-R14	bFGF	8	8 cells	H9	Plate 3	middle	632	168	0	2	35	247	3028	107	2631	1195	335	3046	203	990	183
L27	R16	29	2	L27-R16	bFGF	1	1 cell	H9	Plate 3	middle	2	0	0	0	1	1	34	0	16	4	1	1383	131	538	39
L27	R17	29	4	L27-R17	bFGF	1	1 cell	H9	Plate 3	middle	6	1	0	1	1	2	76	0	31	5	1	1528	183	586	64
L27	R18	29	6	L27-R18	bFGF	1	1 cell	H9	Plate 3	middle	14	31	1	0	1	8	502	8	440	74	76	2972	225	1196	263
L27	R19	29	8	L27-R19	bFGF	1	1 cell	H9	Plate 3	middle	6	4	0	0	21	13	413	23	242	72	31	2851	250	926	128
L27	R21	29	10	L27-R21	bFGF	1	1 cell	H9	Plate 3	middle	392	1	0	0	0	115	4336	9	506	1197	279	2127	233	870	168
L27	R22	29	12	L27-R22	bFGF	1	1 cell	H9	Plate 3	middle	13	6	0	0	1	7	145	2	125	59	15	2742	248	434	151
L27	R23	29	14	L27-R23	bFGF	1	1 cell	H9	Plate 3	middle	10	16	1	0	0	67	597	8	44	82	7	2920	275	966	170
L27	R26	29	16	L27-R26	bFGF	1	1 cell	H9	Plate 3	middle	7	23	0	0	2	7	174	18	348	75	7	2036	180	976	163
L27	R27	29	18	L27-R27	bFGF	1	1 cell	H9	Plate 3	middle	29	28	1	0	2	15	304	5	199	41	33	2204	219	897	109
L27	R28	29	20	L27-R28	bFGF	1	1 cell	H9	Plate 3	middle	363	1	59	4	21	85	1733	8	1094	678	171	2189	173	801	148
L27	R29	29	22	L27-R29	bFGF	4	4 cells	H9	Plate 3	middle	16	71	1	1	2	82	815	25	916	124	102	2257	313	931	198
L27	R30	29	24	L27-R30	bFGF	16	16 cells	H9	Plate 3	side	66	40	0	0	0	6	981	11	935	159	250	357	37	157	26
L27	R31	29	25	L27-R31	bFGF	1	1 cell	H9	Plate 4	side	0	2	0	0	0	1	1	0	5	3	0	4125	270	1359	66
L27	R32	29	27	L27-R32	bFGF	1	1 cell	H9	Plate 4	middle	1	0	0	0	0	0	6	0	6	1	0	1233	125	685	69
L27	R33	29	29	L27-R33	bFGF	1	1 cell	H9	Plate 4	middle	2	1	0	0	0	1	24	1	14	5	0	1435	202	2	74
L27	R34	29	31	L27-R34	bFGF	1	1 cell	H9	Plate 4	middle	0	1	2	1	0	1	14	0	15	1	0	2158	168	868	110
L27	R35	29	33	L27-R35	bFGF	1	1 cell	H9	Plate 4	middle	0	0	0	1	0	0	17	0	11	5	1	2296	198	899	178
L27	R36	29	35	L27-R36	bFGF	1	1 cell	H9	Plate 4	middle	1	40	0	0	1	17	144	17	207	74	72	2931	210	1210	240
L27	R37	29	37	L27-R37	bFGF	1	1 cell	H9	Plate 4	middle	0	0	0	0	0	1	49	0	28	1	0	1646	144	784	106
L27	R38	29	39	L27-R38	bFGF	1	1 cell	H9	Plate 4	middle	3	11	0	0	0	12	128	7	137	55	25	1731	215	1297	91
L27	R39	29	41	L27-R39	bFGF	1	1 cell	H9	Plate 4	middle	4	15	0	0	0	10	72	3	270	33	17	2829	231	1074	168
L27	R40	29	43	L27-R40	bFGF	1	1 cell	H9	Plate 4	middle	2	1	0	0	0	14	166	10	141	60	3	2554	247	947	120
L27	R41	29	45	L27-R41	bFGF	1	1 cell	H9	Plate 4	middle	46	11	21	0	0	23	507	13	511	151	75	2494	169	795	131
L27	R42	29	47	L27-R42	bFGF	1	1 cell	H9	Plate 4	middle	2	13	23	0	0	16	78	20	390	159	83	3219	212	932	169
L27	R43	29	26	L27-R43	bFGF	1	1 cell	H9	Plate 4	middle	0	1	1	3	0	0	38	0	16	2	0	1771	114	514	44
L27	R44	29	28	L27-R44	bFGF	1	1 cell	H9	Plate 4	middle	1	0	0	0	0	0	9	0	13	2	2	1162	134	266	22
L27	R45	29	30	L27-R45	bFGF	1	1 cell	H9	Plate 4	middle	0	0	0	0	0	1	4	0	9	1	1	1916	191	813	147
L27	R46	29	32	L27-R46	bFGF	1	1 cell	H9	Plate 4	middle	2	0	0	1	3	0	32	0	22	4	0	2875	254	1081	150
L27	R47	29	34	L27-R47	bFGF	1	1 cell	H9	Plate 4	middle	1	10	0	0	1	6	65	14	181	65	4	1520	209	488	66
L27	R48	29	36	L27-R48	bFGF	1	1 cell	H9	Plate 4	middle	1	1	0	1	0	2	73	0	45	9	1	2490	203	1047	163
L27	R49	29	38	L27-R49	bFGF	1	1 cell	H9	Plate 4	middle	1	10	1	0	0	10	187	0	221	13	47	2660	175	881	6
L27	R50	29	40	L27-R50	bFGF	1	1 cell	H9	Plate 4	middle	156	18	0	18	1	29	335	31	861	143	48	2118	181	896	135
L27	R51	29	42	L27-R51	bFGF	1	1 cell	H9	Plate 4	middle	416	142	292	0	283	381	7404	68	4057	1068	733	2735	231	1135	70
L27	R52	29	44	L27-R52	bFGF	1	1 cell	H9	Plate 4	middle	0	15	0	0	0	8	100	31	265	29	28	1740	166	513	71
L27	R53	29	46	L27-R53	bFGF	1	1 cell	H9	Plate 4	middle	164	8	0	30	0	38	204	5	192	308	8	3044	221	823	145
L27	R54	29	48	L27-R54	bFGF	1	1 cell	H9	Plate 4	side	134	0	20	1156	1	65	1326	2	212	36	10	2534	170	851	137
L28	R01	31	1	L28-R01	fibroblast	2	2 cells	fibroblast	Plate 3	corner	6	0	0	0	0	0	3	0	4	1	1	1236	71	353	83
L28	R03	31	3	L28-R03	fibroblast	4	4 cells	fibroblast	Plate 3	middle	65	8	0	0	0	3	39	5	152	22	15	794	36	138	9
L28	R04	31	5	L28-R04	fibroblast	8	8 cells	fibroblast	Plate 3	middle	106	30	0	0	0	14	53	21	321	116	67	424	56	103	13
L28	R05	31	7	L28-R05	fibroblast	16	16 cells	fibroblast	Plate 3	middle	3802	42	0	0	1	130	96	22	476	128	92	1624	81	434	58
L28	R06	31	9	L28-R06	fibroblast	8	8 cells	fibroblast	Plate 3	middle	449	35	0	0	0	15	52	23	333	101	47	1563	71	312	28
L28	R07	31	11	L28-R07	fibroblast	4	4 cells	fibroblast	Plate 3	middle	814	19	0	0	0	22	76	6	198	30	31	1727	73	369	96
L28	R08	31	13	L28-R08	fibroblast	2	2 cells	fibroblast	Plate 3	middle	146	9	0	0	0	6	23	2	83	17	10	1355	91	532	68
L28	R09	31	15	L28-R09	fibroblast	2	2 cells	fibroblast	Plate 3	middle	113	2	0	0	0	5	31	2	81	18	7	891	43	170	45
L28	R10	31	17	L28-R10	fibroblast	1	1 cell	fibroblast	Plate 3	middle	265	0	0	0	0	1	7	0	14	3	1	1013	48	222	46
L28	R11	31	19	L28-R11	fibroblast	1	1 cell	fibroblast	Plate 3	middle	136	0	0	0	0	2	21	0	39	3	3	1845	92	488	56
L28	R13	31	21	L28-R13	fibroblast	1	1 cell	fibroblast	Plate 3	middle	112	0	0	0	1	3	16	0	24	3	1	2205	121	459	94
L28	R14	31	23	L28-R14	fibroblast	1	1 cell	fibroblast	Plate 3	corner	40	0	0	0	0	1	32	0	47	5	0	1675	107	383	132
L28	R16	31	2	L28-R16	fibroblast	2	2 cells	fibroblast	Plate 3	corner	7	0	0	0	0	0	7	0	4	1	0	708	35	156	21
L28	R17	31	4	L28-R17	fibroblast	4	4 cells	fibroblast	Plate 3	middle	40	2	0	0	0	3	12	0	38	21	0	828	83	124	19
L28	R18	31	6	L28-R18	fibroblast	8	8 cells	fibroblast	Plate 3	middle	1001	6	0	0	0	23	57	9	184	38	27	1276	70	275	54
L28	R19	31	8	L28-R19	fibroblast	16	16 cells	fibroblast	Plate 3	middle	6943	108	0	0	6	191	300	47	820	169	137	1815	76	356	70
L28	R21	31	10	L28-R21	fibroblast	8	8 cells	fibroblast	Plate 3	middle	1047	36	0	0	0	28	127	33	483	94	44	1509	75	476	103
L28	R22	31	12	L28-R22	fibroblast	4	4 cells	fibroblast	Plate 3	middle	2876	7	0	0	0	88	50	13	283	25	30	1058	41	107	95
L28	R23	31	14	L28-R23	fibroblast	2	2 cells	fibroblast	Plate 3	middle	942	7	0	0	0	27	45	5	27	7	13	1268	67	435	62
L28	R26	31	16	L28-R26	fibroblast	2	2 cells	fibroblast	Plate 3	middle	493	4	0	0	0	9	30	2	131	3	6	1546	81	374	72
L28	R27	31	18	L28-R27	fibroblast	1	1 cell	fibroblast	Plate 3	middle	201	0	0	0	0	1	29	0	46	2	0	1391	88	458	51
L28	R28	31	20	L28-R28	fibroblast	1	1 cell	fibroblast	Plate 3	middle	185	0	0	0	0	6	20	1	40	9	2	430	16	108	22
L28	R29	31	22	L28-R29	fibroblast	1	1 cell	fibroblast	Plate 3	middle	1446	0	0	0	0	23	13	1	28	3	0	729	22	120	28
L28	R30	31	24	L28-R30	fibroblast	1	1 cell	fibroblast	Plate 3	corner	6356	2	0	0	1	45	61	4	159	4	17	1494	89	350	55
L28	R31	31	25	L28-R31	bFGF	1	1 cell	H9	Plate 4	corner	7	0	0	0	0	0	1	0	4	0	0	2090	104	455	21
L28	R32	31	27	L28-R32	bFGF	1	1 cell	H9	Plate 4	middle	6	0	0	0	0	0	1	0	1	0	0	707	53	154	25
L28	R33	31	29	L28-R33	bFGF	1	1 cell	H9	Plate 4	middle	8	0	0	0	0	0	4	0	2	0	0	836	67	3	60
L28	R34	31	31	L28-R34	bFGF	1	1 cell	H9	Plate 4	middle	6	0	0	0	0	2	5	0	3	1	0	1625	67	328	41
L28	R35	31	33	L28-R35	bFGF	1	1 cell	H9	Plate 4	middle	3	0	0	0	0	0	3	0	5	0	1	1245	66	416	78
L28	R36	31	35	L28-R36	bFGF	1	1 cell	H9	Plate 4	middle	41	0	0	0	6	47	756	5	644	206	49	2156	109	555	160
L28	R37	31	37	L28-R37	bFGF	1	1 cell	H9	Plate 4	middle	11	0	0	0	0	0	4	0	3	1	0	789	33	172	53
L28	R38	31	39	L28-R38	bFGF	1	1 cell	H9	Plate 4	middle	10	0	0	0	0	2	12	0	19	2	1	1963	155	614	72
L28	R39	31	41	L28-R39	bFGF	1	1 cell	H9	Plate 4	middle	17	4	0	0	0	2	18	3	22	3	4	1748	88	442	87
L28	R40	31	43	L28-R40	bFGF	1	1 cell	H9	Plate 4	middle	23	1	0	0	0	2	40	3	155	25	1	1853	70	368	67
L28	R41	31	45	L28-R41	bFGF	1	1 cell	H9	Plate 4	middle	17	0	0	0	0	2	12	0	25	1	1	1439	51	218	41
L28	R42	31	47	L28-R42	bFGF	1	1 cell	H9	Plate 4	corner	9	15	0	0	0	8	3	6	92	16	24	1900	115	592	91
L28	R43	31	26	L28-R43	bFGF	1	1 cell	H9	Plate 4	corner	15	0	0	0	0	0	9	0	6	1	1	1210	64	236	17
L28	R44	31	28	L28-R44	bFGF	1	1 cell	H9	Plate 4	middle	3	0	0	0	0	0	1	0	3	1	0	1458	65	351	71
L28	R45	31	30	L28-R45	bFGF	1	1 cell	H9	Plate 4	middle	3	0	0	0	0	0	1	0	5	1	0	1219	69	275	58
L28	R46	31	32	L28-R46	bFGF	1	1 cell	H9	Plate 4	middle	13	29	0	0	39	12	53	20	218	115	41	1344	67	411	67
L28	R47	31	34	L28-R47	bFGF	1	1 cell	H9	Plate 4	middle	9	0	0	0	0	0	5	0	7	3	0	1194	92	444	54
L28	R48	31	36	L28-R48	bFGF	1	1 cell	H9	Plate 4	middle	32	0	0	0	0	14	278	5	134	59	1	1527	67	338	87
L28	R49	31	38	L28-R49	bFGF	1	1 cell	H9	Plate 4	middle	20	2	0	0	0	2	29	0	31	0	3	1532	83	412	10
L28	R50	31	40	L28-R50	bFGF	1	1 cell	H9	Plate 4	middle	8	4	0	0	0	0	11	0	16	5	1	1907	75	482	95
L28	R51	31	42	L28-R51	bFGF	1	1 cell	H9	Plate 4	middle	233	5	18	0	11	21	749	22	1382	363	70	1206	27	267	44
L28	R52	31	44	L28-R52	bFGF	1	1 cell	H9	Plate 4	middle	7	2	1	0	0	4	17	4	47	10	5	728	22	148	59
L28	R53	31	46	L28-R53	bFGF	1	1 cell	H9	Plate 4	middle	16	3	0	0	0	7	69	6	107	29	4	1561	78	370	87
L28	R54	31	48	L28-R54	bFGF	1	1 cell	H9	Plate 4	corner	13	7	0	0	1	16	186	5	149	68	18	1578	86	383	72
L29	R01	18	1	L29-R01	bFGF	8	8 cells	H9	Plate 3	corner	306	27	0	0	0	65	1364	35	1093	553	156	1309	98	638	107
L29	R03	18	3	L29-R03	bFGF	8	8 cells	H9	Plate 3	middle	115	30	0	0	1	36	335	13	477	154	80	1078	92	481	46
L29	R04	18	5	L29-R04	bFGF	2	2 cells	H9	Plate 3	middle	23	26	0	0	1	19	71	11	281	109	74	820	93	461	62
L29	R05	18	7	L29-R05	bFGF	1	1 cell	H9	Plate 3	middle	19	4	0	0	2	5	124	2	89	45	2	1225	119	466	64
L29	R06	18	9	L29-R06	bFGF	1	1 cell	H9	Plate 3	middle	273	16	13	15	91	37	709	22	1037	1003	97	1420	115	481	73
L29	R07	18	11	L29-R07	bFGF	1	1 cell	H9	Plate 3	middle	27	2	1	0	5	6	251	6	148	65	6	1378	134	565	111
L29	R08	18	13	L29-R08	bFGF	1	1 cell	H9	Plate 3	middle	26	2	19	0	9	29	610	0	174	196	6	661	54	247	27
L29	R09	18	15	L29-R09	bFGF	1	1 cell	H9	Plate 3	middle	16	1	1	0	0	3	174	0	83	11	1	1107	84	367	66
L29	R10	18	17	L29-R10	bFGF	1	1 cell	H9	Plate 3	middle	292	37	73	0	108	98	3275	5	1171	1012	129	1403	131	607	44
L29	R11	18	19	L29-R11	bFGF	1	1 cell	H9	Plate 3	middle	190	21	0	0	43	43	2250	14	283	641	18	1593	106	617	55
L29	R13	18	21	L29-R13	bFGF	1	1 cell	H9	Plate 3	middle	95	18	0	0	5	8	411	10	277	96	37	1277	84	389	63
L29	R14	18	23	L29-R14	bFGF	1	1 cell	H9	Plate 3	corner	12	0	0	0	6	7	280	0	117	44	2	1255	125	544	81
L29	R16	18	2	L29-R16	bFGF	16	16 cells	H9	Plate 3	corner	187	70	25	0	111	96	979	49	556	767	112	1122	87	454	66
L29	R17	18	4	L29-R17	bFGF	4	4 cells	H9	Plate 3	middle	44	26	43	0	10	29	356	12	205	101	46	1758	106	498	64
L29	R18	18	6	L29-R18	bFGF	2	2 cells	H9	Plate 3	middle	107	16	1	0	1	28	248	8	375	48	43	1266	85	415	100
L29	R19	18	8	L29-R19	bFGF	1	1 cell	H9	Plate 3	middle	14	6	0	0	1	5	98	1	83	54	20	1623	114	402	111
L29	R21	18	10	L29-R21	bFGF	1	1 cell	H9	Plate 3	middle	10	0	0	0	6	3	161	0	56	17	4	1533	86	575	110
L29	R22	18	12	L29-R22	bFGF	1	1 cell	H9	Plate 3	middle	10	4	0	0	2	12	103	7	107	43	12	1072	107	208	56
L29	R23	18	14	L29-R23	bFGF	1	1 cell	H9	Plate 3	middle	217	16	81	0	192	124	2369	12	135	1015	103	1650	186	622	74
L29	R26	18	16	L29-R26	bFGF	1	1 cell	H9	Plate 3	middle	121	35	60	0	229	56	1609	32	1253	365	17	1246	113	525	68
L29	R27	18	18	L29-R27	bFGF	1	1 cell	H9	Plate 3	middle	240	52	41	0	266	163	4223	24	1284	1093	58	1385	79	534	50
L29	R28	18	20	L29-R28	bFGF	1	1 cell	H9	Plate 3	middle	597	21	63	0	328	209	1772	68	3496	944	234	1120	79	438	89
L29	R29	18	22	L29-R29	bFGF	1	1 cell	H9	Plate 3	middle	315	21	24	0	272	207	1140	15	1757	378	82	1303	97	397	38
L29	R30	18	24	L29-R30	bFGF	1	1 cell	H9	Plate 3	corner	82	9	1	0	119	34	1441	9	471	360	102	1786	120	495	61
L29	R31	18	25	L29-R31	bFGF	1	1 cell	H9	Plate 4	corner	11	0	0	0	0	4	58	9	92	58	14	2200	123	794	58
L29	R32	18	27	L29-R32	bFGF	1	1 cell	H9	Plate 4	middle	0	0	0	0	0	9	6	0	16	0	0	761	62	364	92
L29	R33	18	29	L29-R33	bFGF	1	1 cell	H9	Plate 4	middle	0	0	0	0	1	1	28	1	13	7	0	1344	137	6	117
L29	R34	18	31	L29-R34	bFGF	1	1 cell	H9	Plate 4	middle	53	9	0	0	1	13	286	6	243	164	14	1383	125	582	101
L29	R35	18	33	L29-R35	bFGF	1	1 cell	H9	Plate 4	middle	3	2	0	0	1	5	34	3	45	26	13	1415	91	418	94
L29	R36	18	35	L29-R36	bFGF	1	1 cell	H9	Plate 4	middle	4	4	0	0	0	14	177	5	77	47	32	2394	112	661	169
L29	R37	18	37	L29-R37	bFGF	1	1 cell	H9	Plate 4	middle	2	8	0	0	0	0	112	0	129	35	2	1206	62	321	52
L29	R38	18	39	L29-R38	bFGF	1	1 cell	H9	Plate 4	middle	36	4	30	0	5	40	391	8	234	107	38	1654	150	745	107
L29	R39	18	41	L29-R39	bFGF	1	1 cell	H9	Plate 4	middle	94	25	0	0	3	22	104	8	282	36	9	2027	366	682	114
L29	R40	18	43	L29-R40	bFGF	1	1 cell	H9	Plate 4	middle	2	0	0	0	2	9	113	0	70	9	1	1858	163	603	112
L29	R41	18	45	L29-R41	bFGF	1	1 cell	H9	Plate 4	middle	2	0	0	0	4	2	103	0	56	13	1	1356	68	319	80
L29	R42	18	47	L29-R42	bFGF	1	1 cell	H9	Plate 4	corner	113	18	21	0	157	122	298	6	858	373	97	1819	69	642	116
L29	R43	18	26	L29-R43	bFGF	1	1 cell	H9	Plate 4	corner	37	4	0	0	0	4	69	10	79	74	3	1839	102	705	106
L29	R44	18	28	L29-R44	bFGF	1	1 cell	H9	Plate 4	middle	6	2	0	0	1	2	73	1	78	16	27	725	46	181	34
L29	R45	18	30	L29-R45	bFGF	1	1 cell	H9	Plate 4	middle	2	0	0	0	1	0	28	6	19	36	9	1563	103	490	106
L29	R46	18	32	L29-R46	bFGF	1	1 cell	H9	Plate 4	middle	347	61	19	0	88	58	2124	27	2119	442	375	903	204	352	30
L29	R47	18	34	L29-R47	bFGF	1	1 cell	H9	Plate 4	middle	52	18	0	0	2	8	49	2	130	12	29	1073	199	395	69
L29	R48	18	36	L29-R48	bFGF	1	1 cell	H9	Plate 4	middle	9	2	0	0	1	35	281	0	292	127	9	1869	107	575	123
L29	R49	18	38	L29-R49	bFGF	1	1 cell	H9	Plate 4	middle	5	10	0	0	2	15	159	0	78	23	15	1362	89	480	7
L29	R50	18	40	L29-R50	bFGF	1	1 cell	H9	Plate 4	middle	138	11	12	0	22	97	775	8	171	25	6	1189	73	503	67
L29	R51	18	42	L29-R51	bFGF	1	1 cell	H9	Plate 4	middle	1	0	0	0	0	9	141	0	90	32	3	1909	83	485	90
L29	R52	18	44	L29-R52	bFGF	1	1 cell	H9	Plate 4	middle	15	6	0	0	1	15	123	2	116	44	11	1013	86	319	60
L29	R53	18	46	L29-R53	bFGF	1	1 cell	H9	Plate 4	middle	1	3	1	0	1	9	103	3	187	44	14	1819	79	377	75
L29	R54	18	48	L29-R54	bFGF	1	1 cell	H9	Plate 4	corner	180	52	63	0	222	130	4439	16	2683	966	110	1593	97	681	137
L30	R01	20	1	L30-R01	bFGF	1	1 cell	H9	Plate 3	side	5	0	0	0	0	6	48	1	85	28	22	1993	205	932	169
L30	R03	20	3	L30-R03	bFGF	2	2 cells	H9	Plate 3	middle	2	6	0	0	4	12	212	7	161	55	20	2294	215	1290	51
L30	R04	20	5	L30-R04	bFGF	8	8 cells	H9	Plate 3	middle	676	134	0	0	4	90	634	51	1375	732	241	2434	265	1043	131
L30	R05	20	7	L30-R05	bFGF	8	8 cells	H9	Plate 3	middle	995	139	169	0	621	587	8004	73	5507	2692	606	2835	240	1004	152
L30	R06	20	9	L30-R06	bFGF	2	2 cells	H9	Plate 3	middle	195	46	2	0	58	110	847	25	1244	457	111	2076	235	1077	79
L30	R07	20	11	L30-R07	bFGF	1	1 cell	H9	Plate 3	middle	31	25	0	0	18	88	1058	13	404	136	35	2450	220	912	181
L30	R08	20	13	L30-R08	bFGF	1	1 cell	H9	Plate 3	middle	61	13	0	0	1	16	214	7	140	58	32	1722	200	834	92
L30	R09	20	15	L30-R09	bFGF	1	1 cell	H9	Plate 3	middle	870	18	0	0	57	312	4285	62	2543	1298	448	2005	201	803	160
L30	R10	20	17	L30-R10	bFGF	1	1 cell	H9	Plate 3	middle	134	3	0	0	4	20	293	0	121	29	5	2656	218	806	120
L30	R11	20	19	L30-R11	bFGF	1	1 cell	H9	Plate 3	middle	86	69	24	0	178	110	2826	23	1533	436	174	2039	198	597	152
L30	R13	20	21	L30-R13	bFGF	1	1 cell	H9	Plate 3	middle	754	9	104	0	245	255	2186	33	2381	920	150	1319	176	721	139
L30	R14	20	23	L30-R14	bFGF	1	1 cell	H9	Plate 3	middle	160	7	1	0	12	97	1436	20	729	265	20	1683	198	761	183
L30	R16	20	2	L30-R16	bFGF	1	1 cell	H9	Plate 3	middle	3	1	0	0	1	5	113	2	33	16	26	2412	209	975	117
L30	R17	20	4	L30-R17	bFGF	4	4 cells	H9	Plate 3	middle	231	80	0	0	46	126	1949	41	1059	580	265	2321	175	477	135
L30	R18	20	6	L30-R18	bFGF	16	16 cells	H9	Plate 3	middle	1740	218	51	0	425	351	12121	199	5507	2056	1032	1959	276	918	100
L30	R19	20	8	L30-R19	bFGF	4	4 cells	H9	Plate 3	middle	52	65	0	0	2	93	1095	42	1083	347	163	2716	254	1106	142
L30	R21	20	10	L30-R21	bFGF	2	2 cells	H9	Plate 3	middle	78	25	0	0	2	12	790	27	299	143	80	1448	278	980	156
L30	R22	20	12	L30-R22	bFGF	1	1 cell	H9	Plate 3	middle	24	21	0	0	4	33	306	14	258	48	6	2396	242	341	135
L30	R23	20	14	L30-R23	bFGF	1	1 cell	H9	Plate 3	middle	63	32	0	0	11	28	806	9	46	148	60	3302	289	941	291
L30	R26	20	16	L30-R26	bFGF	1	1 cell	H9	Plate 3	middle	426	58	0	0	125	127	5296	17	2810	1974	87	1549	200	784	112
L30	R27	20	18	L30-R27	bFGF	1	1 cell	H9	Plate 3	middle	757	62	121	0	821	632	9045	50	5760	1152	408	2227	212	819	57
L30	R28	20	20	L30-R28	bFGF	1	1 cell	H9	Plate 3	middle	48	12	1	1	4	22	337	11	499	141	113	2255	126	816	180
L30	R29	20	22	L30-R29	bFGF	1	1 cell	H9	Plate 3	middle	208	51	26	0	156	431	7391	9	1194	1371	186	2346	219	689	124
L30	R30	20	24	L30-R30	bFGF	1	1 cell	H9	Plate 3	side	267	2	0	0	95	327	1417	5	1328	382	107	2422	250	960	195
L30	R31	20	25	L30-R31	bFGF	1	1 cell	H9	Plate 4	side	2	1	0	0	0	1	20	0	20	5	2	3200	291	1386	91
L30	R32	20	27	L30-R32	bFGF	1	1 cell	H9	Plate 4	middle	80	12	1	0	1	5	33	5	100	42	12	1664	126	685	109
L30	R33	20	29	L30-R33	bFGF	1	1 cell	H9	Plate 4	middle	2	0	1	0	1	4	99	0	41	6	3	2476	389	5	298
L30	R34	20	31	L30-R34	bFGF	1	1 cell	H9	Plate 4	middle	295	20	54	0	1	72	730	16	838	260	68	2370	170	825	193
L30	R35	20	33	L30-R35	bFGF	1	1 cell	H9	Plate 4	middle	85	9	0	0	0	5	176	7	144	30	50	1861	174	805	122
L30	R36	20	35	L30-R36	bFGF	1	1 cell	H9	Plate 4	middle	7	0	0	0	9	7	174	0	35	20	4	3835	256	1410	252
L30	R37	20	37	L30-R37	bFGF	1	1 cell	H9	Plate 4	middle	45	43	2	0	2	13	304	11	234	82	52	2189	208	979	164
L30	R38	20	39	L30-R38	bFGF	1	1 cell	H9	Plate 4	middle	6	1	1	0	4	9	246	0	131	24	10	2974	253	912	203
L30	R39	20	41	L30-R39	bFGF	1	1 cell	H9	Plate 4	middle	180	6	20	0	76	22	648	4	747	210	115	567	76	235	18
L30	R40	20	43	L30-R40	bFGF	1	1 cell	H9	Plate 4	middle	86	38	0	0	35	71	939	19	725	354	92	2259	167	809	125
L30	R41	20	45	L30-R41	bFGF	1	1 cell	H9	Plate 4	middle	345	13	190	0	279	515	3704	10	3327	582	193	2609	176	907	137
L30	R42	20	47	L30-R42	bFGF	1	1 cell	H9	Plate 4	middle	7	21	0	0	22	31	102	13	588	128	18	1752	199	855	202
L30	R43	20	26	L30-R43	bFGF	1	1 cell	H9	Plate 4	middle	50	47	0	0	0	26	766	11	490	174	78	3021	228	1037	226
L30	R44	20	28	L30-R44	bFGF	1	1 cell	H9	Plate 4	middle	3	3	0	0	3	4	89	0	91	18	15	2360	170	1110	233
L30	R45	20	30	L30-R45	bFGF	1	1 cell	H9	Plate 4	middle	109	22	0	0	0	12	168	7	400	102	15	2414	167	637	130
L30	R46	20	32	L30-R46	bFGF	1	1 cell	H9	Plate 4	middle	8	17	0	0	2	21	142	7	170	38	11	1792	248	1042	158
L30	R47	20	34	L30-R47	bFGF	1	1 cell	H9	Plate 4	middle	50	0	0	0	17	16	153	0	173	53	36	1502	181	688	149
L30	R48	20	36	L30-R48	bFGF	1	1 cell	H9	Plate 4	middle	1050	1	35	124	25	360	5520	51	4781	1577	78	2157	210	894	192
L30	R49	20	38	L30-R49	bFGF	1	1 cell	H9	Plate 4	middle	9	24	1	0	8	15	416	8	333	84	54	2259	234	1037	18
L30	R50	20	40	L30-R50	bFGF	1	1 cell	H9	Plate 4	middle	31	16	1	0	2	17	208	5	212	32	5	2393	187	856	90
L30	R51	20	42	L30-R51	bFGF	1	1 cell	H9	Plate 4	middle	555	35	326	0	486	677	7266	34	4797	648	250	1860	168	927	69
L30	R52	20	44	L30-R52	bFGF	1	1 cell	H9	Plate 4	middle	93	15	14	0	20	100	345	6	464	55	45	1544	137	576	61
L30	R53	20	46	L30-R53	bFGF	1	1 cell	H9	Plate 4	middle	649	51	41	0	547	212	3232	21	2621	1169	531	2174	175	723	67
L30	R54	20	48	L30-R54	bFGF	1	1 cell	H9	Plate 4	side	330	30	0	0	88	260	4054	4	787	837	179	1713	212	738	139
L31	R01	22	1	L31-R01	bFGF	1	1 cell	H9	Plate 3	side	29	0	0	0	0	4	73	0	98	37	0	2312	145	658	208
L31	R03	22	3	L31-R03	bFGF	1	1 cell	H9	Plate 3	middle	5	0	0	0	0	9	131	0	131	34	0	3008	322	1374	151
L31	R04	22	5	L31-R04	bFGF	1	1 cell	H9	Plate 3	middle	105	2	0	0	2	12	62	0	157	14	10	1810	241	931	91
L31	R05	22	7	L31-R05	bFGF	2	2 cells	H9	Plate 3	middle	56	45	1	0	2	29	707	23	456	158	81	2611	321	1260	168
L31	R06	22	9	L31-R06	bFGF	8	8 cells	H9	Plate 3	middle	545	95	15	0	10	180	2221	48	2650	1034	241	2128	202	1096	108
L31	R07	22	11	L31-R07	bFGF	8	8 cells	H9	Plate 3	middle	1919	255	89	109	708	599	17559	193	7563	3037	778	3572	228	896	108
L31	R08	22	13	L31-R08	bFGF	2	2 cells	H9	Plate 3	middle	50	31	0	0	1	26	715	2	445	210	41	2541	160	897	101
L31	R09	22	15	L31-R09	bFGF	1	1 cell	H9	Plate 3	middle	33	1	3	0	7	0	386	0	166	39	8	2426	254	1081	191
L31	R10	22	17	L31-R10	bFGF	1	1 cell	H9	Plate 3	middle	89	15	0	0	2	11	374	5	244	84	30	3535	253	913	87
L31	R11	22	19	L31-R11	bFGF	1	1 cell	H9	Plate 3	middle	152	38	0	0	4	36	1023	5	549	401	58	2303	241	1097	244
L31	R13	22	21	L31-R13	bFGF	1	1 cell	H9	Plate 3	middle	130	23	0	1	7	53	689	13	523	172	20	2691	298	1069	153
L31	R14	22	23	L31-R14	no cells	0	0 cell	no cells	Plate 3	middle	22	2	0	0	4	9	518	0	223	40	14	2235	196	935	165
L31	R16	22	2	L31-R16	bFGF	1	1 cell	H9	Plate 3	middle	4	1	0	0	0	1	55	0	21	11	5	2220	249	925	143
L31	R17	22	4	L31-R17	bFGF	1	1 cell	H9	Plate 3	middle	217	11	0	0	1	50	804	5	585	253	64	3847	216	858	190
L31	R18	22	6	L31-R18	bFGF	1	1 cell	H9	Plate 3	middle	30	10	1	0	2	5	237	6	290	60	8	2577	260	995	174
L31	R19	22	8	L31-R19	bFGF	4	4 cells	H9	Plate 3	middle	16	45	0	0	4	71	746	19	780	186	86	3415	275	1059	191
L31	R21	22	10	L31-R21	bFGF	16	16 cells	H9	Plate 3	middle	1638	228	167	0	901	478	19136	159	10292	3973	1094	2180	226	849	128
L31	R22	22	12	L31-R22	bFGF	4	4 cells	H9	Plate 3	middle	45	58	16	0	3	127	1770	43	2048	417	204	2116	183	299	130
L31	R23	22	14	L31-R23	bFGF	2	2 cells	H9	Plate 3	middle	65	26	0	0	5	14	556	7	60	127	85	2825	183	808	99
L31	R26	22	16	L31-R26	bFGF	1	1 cell	H9	Plate 3	middle	17	1	0	0	4	5	250	0	149	37	0	2686	217	797	149
L31	R27	22	18	L31-R27	bFGF	1	1 cell	H9	Plate 3	middle	59	0	0	0	3	14	493	1	204	35	10	3030	314	1175	107
L31	R28	22	20	L31-R28	bFGF	1	1 cell	H9	Plate 3	middle	36	25	1	6	0	20	257	10	229	118	42	2710	183	1070	180
L31	R29	22	22	L31-R29	bFGF	1	1 cell	H9	Plate 3	middle	21	30	3	0	3	13	586	8	310	86	20	2266	260	1011	181
L31	R30	22	24	L31-R30	no cells	0	0 cell	no cells	Plate 3	side	30	0	0	0	0	3	276	0	124	21	5	1848	166	608	90
L31	R31	22	25	L31-R31	bFGF	1	1 cell	H9	Plate 4	side	110	1	37	0	27	30	279	0	159	38	23	3882	293	1464	74
L31	R32	22	27	L31-R32	bFGF	1	1 cell	H9	Plate 4	middle	168	0	0	0	0	54	814	3	1026	261	27	1711	102	736	101
L31	R33	22	29	L31-R33	bFGF	1	1 cell	H9	Plate 4	middle	173	17	0	0	1	13	293	9	207	129	42	2804	282	4	213
L31	R34	22	31	L31-R34	bFGF	1	1 cell	H9	Plate 4	middle	0	14	0	0	0	1	97	4	141	8	6	3304	233	724	84
L31	R35	22	33	L31-R35	bFGF	1	1 cell	H9	Plate 4	middle	2	0	0	0	0	0	41	1	28	4	0	2834	247	1050	136
L31	R36	22	35	L31-R36	bFGF	1	1 cell	H9	Plate 4	middle	15	18	1	0	1	18	410	6	182	205	38	3512	350	1479	234
L31	R37	22	37	L31-R37	bFGF	1	1 cell	H9	Plate 4	middle	155	22	19	0	0	39	1114	11	892	172	69	2494	176	818	146
L31	R38	22	39	L31-R38	bFGF	1	1 cell	H9	Plate 4	middle	81	16	0	0	2	17	392	6	343	126	42	3789	311	1403	169
L31	R39	22	41	L31-R39	bFGF	1	1 cell	H9	Plate 4	middle	354	31	0	0	4	81	754	20	1226	208	89	2890	346	1072	110
L31	R40	22	43	L31-R40	bFGF	1	1 cell	H9	Plate 4	middle	16	17	0	0	2	26	419	14	321	141	34	3098	193	821	179
L31	R41	22	45	L31-R41	bFGF	1	1 cell	H9	Plate 4	middle	6	19	0	0	1	9	351	8	298	52	42	1944	159	774	143
L31	R42	22	47	L31-R42	bFGF	1	1 cell	H9	Plate 4	middle	102	15	0	0	18	85	313	4	888	325	64	2781	196	1136	176
L31	R43	22	26	L31-R43	bFGF	1	1 cell	H9	Plate 4	middle	1	0	0	0	0	1	78	2	43	2	1	2415	291	1201	191
L31	R44	22	28	L31-R44	bFGF	1	1 cell	H9	Plate 4	middle	2	0	0	0	0	0	19	0	25	1	2	2714	179	909	193
L31	R45	22	30	L31-R45	bFGF	1	1 cell	H9	Plate 4	middle	0	23	0	0	0	16	189	4	304	91	9	2204	211	758	194
L31	R46	22	32	L31-R46	bFGF	1	1 cell	H9	Plate 4	middle	4	29	27	0	0	17	516	17	277	96	36	2665	255	1172	223
L31	R47	22	34	L31-R47	bFGF	1	1 cell	H9	Plate 4	middle	2	17	0	0	0	14	103	10	247	17	10	2737	254	830	265
L31	R48	22	36	L31-R48	bFGF	1	1 cell	H9	Plate 4	middle	66	65	0	0	1	42	1051	36	883	256	12	2678	208	1045	154
L31	R49	22	38	L31-R49	bFGF	1	1 cell	H9	Plate 4	middle	594	26	169	0	106	172	5573	23	3266	836	259	2472	208	1072	24
L31	R50	22	40	L31-R50	bFGF	1	1 cell	H9	Plate 4	middle	5	3	0	0	1	1	86	0	117	16	4	2596	232	923	145
L31	R51	22	42	L31-R51	bFGF	1	1 cell	H9	Plate 4	middle	164	19	0	0	26	135	1799	5	1015	195	136	3082	207	1086	125
L31	R52	22	44	L31-R52	bFGF	1	1 cell	H9	Plate 4	middle	2	7	0	0	3	4	116	3	211	33	15	2281	206	747	98
L31	R53	22	46	L31-R53	bFGF	1	1 cell	H9	Plate 4	middle	56	24	1	0	16	46	331	12	535	112	48	3071	194	1056	142
L31	R54	22	48	L31-R54	bFGF	1	1 cell	H9	Plate 4	side	4	49	0	0	4	18	851	1	458	104	17	2665	253	1013	148
L32	R01	24	1	L32-R01	no cells	0	0 cell	no cells	Plate 3	side	0	0	0	1	0	0	17	1	14	6	0	2145	119	567	163
L32	R03	24	3	L32-R03	no cells	0	0 cell	no cells	Plate 3	middle	1	0	0	1	3	3	40	0	27	10	2	1841	179	740	90
L32	R04	24	5	L32-R04	bFGF	1	1 cell	H9	Plate 3	middle	1	3	0	1	0	3	14	3	69	8	16	1274	162	462	73
L32	R05	24	7	L32-R05	bFGF	1	1 cell	H9	Plate 3	middle	131	30	50	1	259	189	1869	12	1232	1072	125	2038	194	576	76
L32	R06	24	9	L32-R06	bFGF	1	1 cell	H9	Plate 3	middle	63	6	0	0	1	7	137	7	158	84	33	1699	153	503	107
L32	R07	24	11	L32-R07	bFGF	2	2 cells	H9	Plate 3	middle	13	6	0	1	7	7	210	8	115	47	14	1428	140	547	86
L32	R08	24	13	L32-R08	bFGF	8	8 cells	H9	Plate 3	middle	598	67	84	0	439	148	1947	76	2284	1106	372	1211	120	545	64
L32	R09	24	15	L32-R09	bFGF	8	8 cells	H9	Plate 3	middle	504	64	89	1	148	107	3255	75	2429	2127	418	1093	142	378	80
L32	R10	24	17	L32-R10	bFGF	2	2 cells	H9	Plate 3	middle	90	22	0	0	6	16	214	18	247	99	50	1409	195	436	60
L32	R11	24	19	L32-R11	bFGF	1	1 cell	H9	Plate 3	middle	21	2	1	0	5	12	227	3	163	55	22	2093	185	592	127
L32	R13	24	21	L32-R13	bFGF	1	1 cell	H9	Plate 3	middle	166	47	37	0	355	73	1722	15	810	580	173	1546	154	422	105
L32	R14	24	23	L32-R14	bFGF	1	1 cell	H9	Plate 3	middle	116	8	1	4	68	35	517	10	284	212	56	1282	105	380	87
L32	R16	24	2	L32-R16	no cells	0	0 cell	no cells	Plate 3	middle	2	0	1	0	1	1	55	1	7	9	1	1771	148	507	115
L32	R17	24	4	L32-R17	bFGF	1	1 cell	H9	Plate 3	middle	4	18	0	0	1	14	139	7	82	82	6	1663	207	409	162
L32	R18	24	6	L32-R18	bFGF	1	1 cell	H9	Plate 3	middle	7	0	1	0	2	4	87	1	50	15	2	1784	171	675	138
L32	R19	24	8	L32-R19	bFGF	1	1 cell	H9	Plate 3	middle	8	5	1	1	1	9	162	12	135	70	12	2305	177	543	115
L32	R21	24	10	L32-R21	bFGF	1	1 cell	H9	Plate 3	middle	10	0	0	2	2	1	88	0	30	12	1	945	81	358	59
L32	R22	24	12	L32-R22	bFGF	4	4 cells	H9	Plate 3	middle	253	102	61	0	368	146	1942	54	2135	1468	342	1761	201	220	106
L32	R23	24	14	L32-R23	bFGF	16	16 cells	H9	Plate 3	middle	1630	165	247	0	1147	646	12848	157	858	5486	700	1969	159	609	113
L32	R26	24	16	L32-R26	bFGF	4	4 cells	H9	Plate 3	middle	250	25	44	1	53	64	723	12	1143	205	11	2044	119	373	70
L32	R27	24	18	L32-R27	bFGF	2	2 cells	H9	Plate 3	middle	38	15	1	2	5	13	303	1	135	51	9	1940	176	585	68
L32	R28	24	20	L32-R28	bFGF	1	1 cell	H9	Plate 3	middle	40	5	0	3051	18	33	951	6	137	53	40	1509	110	487	59
L32	R29	24	22	L32-R29	bFGF	1	1 cell	H9	Plate 3	middle	202	40	11	0	245	71	1584	30	681	431	131	1743	171	414	68
L32	R30	24	24	L32-R30	bFGF	1	1 cell	H9	Plate 3	side	16	1	0	0	4	4	155	0	64	17	3	1828	172	500	139
L32	R31	24	25	L32-R31	bFGF	1	1 cell	H9	Plate 4	side	1	0	0	1	0	0	5	0	5	5	0	2741	217	623	82
L32	R32	24	27	L32-R32	bFGF	1	1 cell	H9	Plate 4	middle	2	0	0	0	0	0	7	0	6	1	0	1267	79	387	58
L32	R33	24	29	L32-R33	bFGF	1	1 cell	H9	Plate 4	middle	2	1	0	0	1	2	25	0	7	10	3	2077	230	1	129
L32	R34	24	31	L32-R34	bFGF	1	1 cell	H9	Plate 4	middle	0	0	0	0	1	2	30	0	8	3	0	1697	141	447	104
L32	R35	24	33	L32-R35	bFGF	1	1 cell	H9	Plate 4	middle	0	0	0	0	0	3	97	0	27	12	1	1639	166	393	117
L32	R36	24	35	L32-R36	bFGF	1	1 cell	H9	Plate 4	middle	27	39	0	1	1	8	208	16	107	111	60	2032	194	724	168
L32	R37	24	37	L32-R37	bFGF	1	1 cell	H9	Plate 4	middle	1	3	1	3	1	20	53	6	90	22	19	1920	122	539	165
L32	R38	24	39	L32-R38	bFGF	1	1 cell	H9	Plate 4	middle	149	17	0	0	3	35	456	32	731	431	83	2177	239	651	110
L32	R39	24	41	L32-R39	bFGF	1	1 cell	H9	Plate 4	middle	3	0	1	0	0	1	49	1	80	30	2	1864	162	504	106
L32	R40	24	43	L32-R40	bFGF	1	1 cell	H9	Plate 4	middle	0	22	1	0	9	5	132	9	141	60	13	2147	186	482	127
L32	R41	24	45	L32-R41	bFGF	1	1 cell	H9	Plate 4	middle	6	18	0	0	3	13	225	2	156	64	37	1869	151	449	128
L32	R42	24	47	L32-R42	bFGF	1	1 cell	H9	Plate 4	middle	1	0	2	3	4	2	20	0	38	14	3	1572	208	564	138
L32	R43	24	26	L32-R43	bFGF	1	1 cell	H9	Plate 4	middle	36	0	0	1	27	45	278	1	361	71	16	2301	192	449	166
L32	R44	24	28	L32-R44	bFGF	1	1 cell	H9	Plate 4	middle	1	1	0	0	1	0	15	0	7	3	2	1913	149	520	94
L32	R45	24	30	L32-R45	bFGF	1	1 cell	H9	Plate 4	middle	1	6	0	0	0	2	31	10	94	23	13	2078	168	386	163
L32	R46	24	32	L32-R46	bFGF	1	1 cell	H9	Plate 4	middle	1	0	0	1	2	0	34	0	26	4	2	2010	167	552	133
L32	R47	24	34	L32-R47	bFGF	1	1 cell	H9	Plate 4	middle	2	0	0	0	4	6	20	2	38	9	2	1862	163	562	77
L32	R48	24	36	L32-R48	bFGF	1	1 cell	H9	Plate 4	middle	2	20	0	0	3	6	100	9	105	58	1	1953	133	428	111
L32	R49	24	38	L32-R49	bFGF	1	1 cell	H9	Plate 4	middle	130	45	43	0	256	90	1992	26	1157	668	119	1894	177	623	18
L32	R50	24	40	L32-R50	bFGF	1	1 cell	H9	Plate 4	middle	39	12	0	0	1	14	178	4	191	148	9	1523	144	580	89
L32	R51	24	42	L32-R51	bFGF	1	1 cell	H9	Plate 4	middle	133	30	68	0	193	61	2449	14	1127	632	94	1252	131	563	81
L32	R52	24	44	L32-R52	bFGF	1	1 cell	H9	Plate 4	middle	68	9	1	0	1	16	110	10	140	36	9	1095	122	326	67
L32	R53	24	46	L32-R53	bFGF	1	1 cell	H9	Plate 4	middle	0	11	0	0	5	7	105	15	141	61	26	1675	186	427	592
L32	R54	24	48	L32-R54	bFGF	1	1 cell	H9	Plate 4	side	5	19	0	1	4	12	309	2	173	100	11	2156	153	478	160
L33	R01	26	1	L33-R01	no cells	0	0 cell	no cells	Plate 3	side	1	1	0	0	2	2	30	0	34	9	2	2189	307	803	156
L33	R03	26	3	L33-R03	no cells	0	0 cell	no cells	Plate 3	middle	2	1	0	0	0	3	71	0	58	10	0	2515	265	880	120
L33	R04	26	5	L33-R04	bFGF	1	1 cell	H9	Plate 3	middle	6	0	1	0	1	2	40	0	41	11	0	1659	171	786	84
L33	R05	26	7	L33-R05	bFGF	1	1 cell	H9	Plate 3	middle	44	24	1	0	2	19	325	7	338	69	21	2121	331	996	142
L33	R06	26	9	L33-R06	bFGF	1	1 cell	H9	Plate 3	middle	141	59	5	0	13	33	458	41	780	203	95	1898	252	657	91
L33	R07	26	11	L33-R07	bFGF	1	1 cell	H9	Plate 3	middle	19	0	1	0	6	9	305	2	128	31	3	2206	300	796	127
L33	R08	26	13	L33-R08	bFGF	1	1 cell	H9	Plate 3	middle	38	8	0	0	0	7	140	3	140	38	10	1105	213	763	75
L33	R09	26	15	L33-R09	bFGF	2	2 cells	H9	Plate 3	middle	480	11	10	0	87	217	2506	31	1758	866	131	1626	212	495	78
L33	R10	26	17	L33-R10	bFGF	8	8 cells	H9	Plate 3	middle	1135	216	305	0	510	322	8953	116	6363	3598	613	2155	241	612	27
L33	R11	26	19	L33-R11	bFGF	8	8 cells	H9	Plate 3	middle	1180	271	232	0	965	746	6499	209	7972	2046	784	2793	267	575	135
L33	R13	26	21	L33-R13	bFGF	2	2 cells	H9	Plate 3	middle	160	83	0	0	25	38	625	39	594	229	50	2191	241	467	124
L33	R14	26	23	L33-R14	bFGF	1	1 cell	H9	Plate 3	middle	14	10	0	0	3	11	348	10	233	73	23	1475	242	439	101
L33	R16	26	2	L33-R16	no cells	0	0 cell	no cells	Plate 3	middle	1	2	0	0	3	3	57	1	21	11	2	2435	288	747	153
L33	R17	26	4	L33-R17	bFGF	1	1 cell	H9	Plate 3	middle	11	1	0	0	1	4	122	1	73	19	3	2291	252	608	118
L33	R18	26	6	L33-R18	bFGF	1	1 cell	H9	Plate 3	middle	7	0	1	0	2	5	112	2	99	23	6	2476	288	801	121
L33	R19	26	8	L33-R19	bFGF	1	1 cell	H9	Plate 3	middle	15	31	0	0	2	7	189	5	227	53	14	1994	307	773	108
L33	R21	26	10	L33-R21	bFGF	1	1 cell	H9	Plate 3	middle	279	40	0	0	15	16	651	14	664	134	22	2035	251	522	210
L33	R22	26	12	L33-R22	bFGF	1	1 cell	H9	Plate 3	middle	62	1	2	0	3	13	155	14	218	70	25	2289	299	344	86
L33	R23	26	14	L33-R23	bFGF	1	1 cell	H9	Plate 3	middle	84	3	1	0	64	130	893	28	104	360	73	2214	377	735	225
L33	R26	26	16	L33-R26	bFGF	4	4 cells	H9	Plate 3	middle	320	34	32	4	103	144	1649	55	3223	1209	33	1885	214	586	71
L33	R27	26	18	L33-R27	bFGF	16	16 cells	H9	Plate 3	middle	2760	282	187	0	1093	1325	18940	220	15755	6454	1008	2749	282	866	75
L33	R28	26	20	L33-R28	bFGF	4	4 cells	H9	Plate 3	middle	99	86	1	1	67	108	783	34	791	344	96	2258	167	513	133
L33	R29	26	22	L33-R29	bFGF	2	2 cells	H9	Plate 3	middle	284	33	54	0	226	101	4571	20	1412	1969	205	1996	309	774	86
L33	R30	26	24	L33-R30	bFGF	1	1 cell	H9	Plate 3	side	20	9	2	0	2	7	262	0	189	35	13	852	60	218	16
L33	R31	26	25	L33-R31	bFGF	1	1 cell	H9	Plate 4	side	2	0	1	0	0	0	9	0	25	3	0	2340	312	837	46
L33	R32	26	27	L33-R32	bFGF	1	1 cell	H9	Plate 4	middle	0	0	0	0	0	1	10	0	16	5	0	1894	171	565	98
L33	R33	26	29	L33-R33	bFGF	1	1 cell	H9	Plate 4	middle	1	1	0	0	1	2	48	0	25	6	3	2812	282	1	163
L33	R34	26	31	L33-R34	bFGF	1	1 cell	H9	Plate 4	middle	3	14	0	0	0	9	110	3	120	51	10	2304	233	642	133
L33	R35	26	33	L33-R35	bFGF	1	1 cell	H9	Plate 4	middle	25	35	0	0	2	7	112	15	172	25	5	2018	245	602	132
L33	R36	26	35	L33-R36	bFGF	1	1 cell	H9	Plate 4	middle	7	0	0	0	5	6	89	0	63	16	2	3359	354	895	115
L33	R37	26	37	L33-R37	bFGF	1	1 cell	H9	Plate 4	middle	2	25	0	0	1	22	411	7	385	11	26	1774	206	598	165
L33	R38	26	39	L33-R38	bFGF	1	1 cell	H9	Plate 4	middle	138	32	0	0	30	39	552	21	623	131	72	2707	414	846	126
L33	R39	26	41	L33-R39	bFGF	1	1 cell	H9	Plate 4	middle	2	4	0	0	2	11	79	10	131	36	14	1955	245	680	132
L33	R40	26	43	L33-R40	bFGF	1	1 cell	H9	Plate 4	middle	4	32	21	0	2	15	195	5	388	66	9	2143	205	438	77
L33	R41	26	45	L33-R41	bFGF	1	1 cell	H9	Plate 4	middle	74	7	0	0	15	23	417	9	386	42	25	1931	262	700	172
L33	R42	26	47	L33-R42	bFGF	1	1 cell	H9	Plate 4	middle	29	16	27	0	1	29	55	12	320	48	27	2420	301	623	104
L33	R43	26	26	L33-R43	bFGF	1	1 cell	H9	Plate 4	middle	5	0	0	0	1	1	60	0	37	6	1	2490	342	875	197
L33	R44	26	28	L33-R44	bFGF	1	1 cell	H9	Plate 4	middle	1	1	1	0	0	1	20	0	14	3	2	2227	254	604	155
L33	R45	26	30	L33-R45	bFGF	1	1 cell	H9	Plate 4	middle	1	0	0	0	0	0	10	0	12	1	0	1674	173	411	79
L33	R46	26	32	L33-R46	bFGF	1	1 cell	H9	Plate 4	middle	2	1	0	0	0	3	74	0	47	9	3	2310	304	718	92
L33	R47	26	34	L33-R47	bFGF	1	1 cell	H9	Plate 4	middle	3	14	1	0	2	4	45	11	196	40	30	2014	169	562	129
L33	R48	26	36	L33-R48	bFGF	1	1 cell	H9	Plate 4	middle	7	1	0	0	7	4	89	0	88	13	2	2048	183	426	106
L33	R49	26	38	L33-R49	bFGF	1	1 cell	H9	Plate 4	middle	11	18	1	0	3	11	274	23	277	52	28	1512	304	781	14
L33	R50	26	40	L33-R50	bFGF	1	1 cell	H9	Plate 4	middle	6	1	0	0	2	2	83	0	82	13	3	1957	232	548	110
L33	R51	26	42	L33-R51	bFGF	1	1 cell	H9	Plate 4	middle	66	3	21	0	5	15	380	20	460	49	2	2074	247	687	113
L33	R52	26	44	L33-R52	bFGF	1	1 cell	H9	Plate 4	middle	12	20	1	0	3	10	121	7	262	60	20	1402	188	451	128
L33	R53	26	46	L33-R53	bFGF	1	1 cell	H9	Plate 4	middle	46	2	3	0	7	22	198	11	241	106	29	2322	199	696	137
L33	R54	26	48	L33-R54	bFGF	1	1 cell	H9	Plate 4	side	34	48	10	0	8	51	1070	34	850	278	104	2118	296	756	121
L34	R01	28	1	L34-R01	bFGF	1	1 cell	H9	Plate 3	side	21	15	26	0	0	7	158	7	351	90	13	2269	193	945	156
L34	R03	28	3	L34-R03	bFGF	1	1 cell	H9	Plate 3	middle	0	20	0	0	0	5	177	8	209	44	4	2273	299	1138	122
L34	R04	28	5	L34-R04	bFGF	1	1 cell	H9	Plate 3	middle	2	0	0	0	0	1	7	0	14	2	0	1674	211	854	117
L34	R05	28	7	L34-R05	bFGF	1	1 cell	H9	Plate 3	middle	204	1	0	0	12	75	1242	12	1268	624	94	2527	259	999	132
L34	R06	28	9	L34-R06	bFGF	1	1 cell	H9	Plate 3	middle	135	40	0	0	0	33	463	8	593	310	64	2344	246	941	145
L34	R07	28	11	L34-R07	bFGF	1	1 cell	H9	Plate 3	middle	8	41	0	0	0	11	305	11	507	61	25	2692	280	1069	122
L34	R08	28	13	L34-R08	bFGF	1	1 cell	H9	Plate 3	middle	48	5	0	0	1	13	238	7	131	138	11	1533	219	882	109
L34	R09	28	15	L34-R09	bFGF	1	1 cell	H9	Plate 3	middle	84	33	29	0	1	15	356	4	474	81	43	1467	188	503	120
L34	R10	28	17	L34-R10	bFGF	1	1 cell	H9	Plate 3	middle	59	2	0	0	3	5	83	0	72	18	4	350	47	167	21
L34	R11	28	19	L34-R11	bFGF	2	2 cells	H9	Plate 3	middle	35	3	0	0	0	12	219	1	164	49	5	329	37	141	17
L34	R13	28	21	L34-R13	bFGF	8	8 cells	H9	Plate 3	middle	50	4	5	0	9	11	357	2	121	82	15	280	40	142	18
L34	R14	28	23	L34-R14	bFGF	8	8 cells	H9	Plate 3	middle	5	2	1	0	4	2	203	1	124	23	7	238	40	122	17
L34	R16	28	2	L34-R16	bFGF	1	1 cell	H9	Plate 3	middle	0	9	0	0	2	15	89	3	60	69	44	2245	302	1016	136
L34	R17	28	4	L34-R17	bFGF	1	1 cell	H9	Plate 3	middle	5	40	0	0	0	7	129	16	227	73	59	3192	226	706	167
L34	R18	28	6	L34-R18	bFGF	1	1 cell	H9	Plate 3	middle	4	23	0	0	1	4	137	29	343	34	10	1776	191	438	85
L34	R19	28	8	L34-R19	bFGF	1	1 cell	H9	Plate 3	middle	22	44	0	0	1	18	354	22	473	68	42	3235	333	825	203
L34	R21	28	10	L34-R21	bFGF	1	1 cell	H9	Plate 3	middle	58	56	0	0	0	35	1027	29	661	214	53	2907	208	798	134
L34	R22	28	12	L34-R22	bFGF	1	1 cell	H9	Plate 3	middle	5	34	0	0	0	13	154	16	169	81	31	2611	224	346	134
L34	R23	28	14	L34-R23	bFGF	1	1 cell	H9	Plate 3	middle	19	5	0	0	2	6	222	2	36	56	24	2375	180	774	155
L34	R26	28	16	L34-R26	bFGF	1	1 cell	H9	Plate 3	middle	11	0	0	0	0	1	80	0	69	15	1	1916	172	652	137
L34	R27	28	18	L34-R27	bFGF	1	1 cell	H9	Plate 3	middle	46	26	2	0	1	9	311	6	347	46	42	3152	214	1069	94
L34	R28	28	20	L34-R28	bFGF	4	4 cells	H9	Plate 3	middle	162	42	23	0	3	77	405	41	980	253	100	1682	103	890	169
L34	R29	28	22	L34-R29	bFGF	16	16 cells	H9	Plate 3	middle	1250	281	36	8	359	199	7542	167	6566	3450	982	2296	201	557	67
L34	R30	28	24	L34-R30	bFGF	4	4 cells	H9	Plate 3	side	486	22	1	0	57	13	3397	30	2811	518	318	1872	82	350	32
L34	R31	28	25	L34-R31	bFGF	1	1 cell	H9	Plate 4	side	0	0	0	0	0	0	4	0	43	1	0	3352	305	1109	49
L34	R32	28	27	L34-R32	bFGF	1	1 cell	H9	Plate 4	middle	0	7	0	0	0	3	89	7	157	44	14	1808	164	935	134
L34	R33	28	29	L34-R33	bFGF	1	1 cell	H9	Plate 4	middle	2	32	1	0	0	22	163	13	245	159	54	2899	242	5	132
L34	R34	28	31	L34-R34	bFGF	1	1 cell	H9	Plate 4	middle	2	0	0	0	0	0	20	1	13	1	0	2652	164	767	158
L34	R35	28	33	L34-R35	bFGF	1	1 cell	H9	Plate 4	middle	2	0	0	0	1	2	30	9	9	3	1	2461	229	652	62
L34	R36	28	35	L34-R36	bFGF	1	1 cell	H9	Plate 4	middle	341	35	20	0	10	91	1754	31	902	307	101	2469	213	702	86
L34	R37	28	37	L34-R37	bFGF	1	1 cell	H9	Plate 4	middle	2	0	1	0	0	1	38	0	41	1	3	1792	182	667	136
L34	R38	28	39	L34-R38	bFGF	1	1 cell	H9	Plate 4	middle	1	1	0	0	1	0	35	0	43	6	1	2246	130	559	52
L34	R39	28	41	L34-R39	bFGF	1	1 cell	H9	Plate 4	middle	79	34	0	0	0	13	142	7	370	84	14	2676	243	1053	155
L34	R40	28	43	L34-R40	bFGF	1	1 cell	H9	Plate 4	middle	3	0	0	0	2	6	103	0	60	7	2	3367	226	801	182
L34	R41	28	45	L34-R41	bFGF	1	1 cell	H9	Plate 4	middle	73	0	46	0	37	61	485	10	896	34	35	1816	185	700	232
L34	R42	28	47	L34-R42	bFGF	1	1 cell	H9	Plate 4	middle	2	64	1	0	1	6	58	19	437	69	60	2893	274	1189	163
L34	R43	28	26	L34-R43	bFGF	1	1 cell	H9	Plate 4	middle	2	26	0	0	0	3	186	10	241	48	27	2003	183	494	129
L34	R44	28	28	L34-R44	bFGF	1	1 cell	H9	Plate 4	middle	1	0	0	0	0	0	15	0	10	2	2	1933	199	795	159
L34	R45	28	30	L34-R45	bFGF	1	1 cell	H9	Plate 4	middle	0	0	0	0	0	1	11	1	12	5	0	2442	189	654	102
L34	R46	28	32	L34-R46	bFGF	1	1 cell	H9	Plate 4	middle	85	1	0	0	0	7	129	0	188	65	0	2556	275	937	119
L34	R47	28	34	L34-R47	bFGF	1	1 cell	H9	Plate 4	middle	2	1	0	0	0	1	20	0	42	7	0	1976	241	812	239
L34	R48	28	36	L34-R48	bFGF	1	1 cell	H9	Plate 4	middle	29	1	0	0	1	10	627	2	106	184	0	2379	174	907	132
L34	R49	28	38	L34-R49	bFGF	1	1 cell	H9	Plate 4	middle	2	13	0	0	2	9	118	12	73	9	1	2558	205	950	26
L34	R50	28	40	L34-R50	bFGF	1	1 cell	H9	Plate 4	middle	1	23	0	0	0	2	55	9	85	24	32	2369	216	817	113
L34	R51	28	42	L34-R51	bFGF	1	1 cell	H9	Plate 4	middle	4	0	1	0	1	3	114	0	77	14	1	1376	128	293	24
L34	R52	28	44	L34-R52	bFGF	1	1 cell	H9	Plate 4	middle	2	0	0	0	2	3	32	0	48	3	3	1644	123	423	84
L34	R53	28	46	L34-R53	bFGF	1	1 cell	H9	Plate 4	middle	50	34	0	0	5	24	145	27	502	139	42	2193	201	701	168
L34	R54	28	48	L34-R54	bFGF	1	1 cell	H9	Plate 4	side	3	1	0	0	2	2	171	0	173	49	15	648	20	86	19
L35	R01	30	1	L35-R01	bFGF	32	32 cells	H9	Plate 3	corner	5	2	0	0	0	0	43	2	45	11	3	293	47	139	19
L35	R03	30	3	L35-R03	bFGF	1	1 cell	H9	Plate 3	middle	0	0	0	0	0	1	43	0	34	7	2	578	54	256	6
L35	R04	30	5	L35-R04	bFGF	1	1 cell	H9	Plate 3	middle	6	1	0	0	1	1	18	2	19	7	0	183	42	147	14
L35	R05	30	7	L35-R05	bFGF	1	1 cell	H9	Plate 3	middle	12	7	0	0	1	10	325	6	209	64	10	1658	111	664	101
L35	R06	30	9	L35-R06	bFGF	1	1 cell	H9	Plate 3	middle	31	0	0	0	0	12	317	0	137	183	30	385	46	225	33
L35	R07	30	11	L35-R07	bFGF	1	1 cell	H9	Plate 3	middle	11	0	0	0	1	4	168	0	75	21	1	438	56	244	36
L35	R08	30	13	L35-R08	bFGF	1	1 cell	H9	Plate 3	middle	8	4	0	0	1	8	65	3	104	31	5	599	56	291	39
L35	R09	30	15	L35-R09	bFGF	1	1 cell	H9	Plate 3	middle	16	1	0	0	3	2	151	0	99	23	2	216	30	95	21
L35	R10	30	17	L35-R10	bFGF	1	1 cell	H9	Plate 3	middle	66	6	0	0	0	5	209	5	289	66	30	1219	69	405	50
L35	R11	30	19	L35-R11	bFGF	1	1 cell	H9	Plate 3	middle	50	16	0	0	0	15	481	9	331	130	8	1756	156	784	115
L35	R13	30	21	L35-R13	bFGF	2	2 cells	H9	Plate 3	middle	34	18	3	0	3	22	488	22	322	212	20	2111	159	678	156
L35	R14	30	23	L35-R14	bFGF	4	4 cells	H9	Plate 3	middle	78	35	2	0	6	48	523	31	678	174	73	2552	196	837	222
L35	R16	30	2	L35-R16	bFGF	1	1 cell	H9	Plate 3	middle	1	0	1	0	0	2	22	0	6	6	0	2274	230	952	123
L35	R17	30	4	L35-R17	bFGF	1	1 cell	H9	Plate 3	middle	10	1	0	0	1	3	66	0	39	11	2	2902	355	1059	218
L35	R18	30	6	L35-R18	bFGF	1	1 cell	H9	Plate 3	middle	6	9	1	0	3	8	134	17	189	66	9	1861	233	711	87
L35	R19	30	8	L35-R19	bFGF	1	1 cell	H9	Plate 3	middle	7	0	0	0	0	4	98	0	37	10	0	3774	316	1247	236
L35	R21	30	10	L35-R21	bFGF	1	1 cell	H9	Plate 3	middle	13	0	1	0	1	10	318	11	228	83	24	3078	255	1078	219
L35	R22	30	12	L35-R22	bFGF	1	1 cell	H9	Plate 3	middle	40	27	14	0	93	72	775	17	906	366	99	2592	247	338	114
L35	R23	30	14	L35-R23	bFGF	1	1 cell	H9	Plate 3	middle	27	3	0	0	2	6	180	1	20	19	4	2469	279	833	157
L35	R26	30	16	L35-R26	bFGF	1	1 cell	H9	Plate 3	middle	8	3	0	1	0	20	208	1	221	75	1	2289	270	965	163
L35	R27	30	18	L35-R27	bFGF	1	1 cell	H9	Plate 3	middle	132	44	0	0	0	13	545	12	556	245	50	2679	242	1120	157
L35	R28	30	20	L35-R28	bFGF	1	1 cell	H9	Plate 3	middle	20	0	1	1	0	8	91	0	84	15	3	1975	171	995	143
L35	R29	30	22	L35-R29	bFGF	2	2 cells	H9	Plate 3	middle	113	64	35	0	0	94	1497	36	1117	227	80	2514	230	857	158
L35	R30	30	24	L35-R30	bFGF	8	8 cells	H9	Plate 3	corner	1290	60	0	0	154	123	8919	76	3713	3202	604	2304	191	775	83
L35	R31	30	25	L35-R31	bFGF	1	1 cell	H9	Plate 4	corner	1	0	0	0	0	2	4	0	8	1	2	2895	296	978	75
L35	R32	30	27	L35-R32	bFGF	1	1 cell	H9	Plate 4	middle	1	0	0	0	0	0	7	0	4	1	0	1722	165	785	125
L35	R33	30	29	L35-R33	bFGF	1	1 cell	H9	Plate 4	middle	2	1	0	0	0	0	17	0	7	5	2	1817	284	4	137
L35	R34	30	31	L35-R34	bFGF	1	1 cell	H9	Plate 4	middle	1	0	0	0	0	0	26	5	157	3	27	2702	225	1026	144
L35	R35	30	33	L35-R35	bFGF	1	1 cell	H9	Plate 4	middle	147	14	0	0	0	18	315	24	425	70	37	3004	256	1098	153
L35	R36	30	35	L35-R36	bFGF	1	1 cell	H9	Plate 4	middle	242	55	71	0	307	179	3838	44	1358	848	204	2727	328	1147	147
L35	R37	30	37	L35-R37	bFGF	1	1 cell	H9	Plate 4	middle	8	37	23	0	1	34	586	6	599	82	46	1707	181	768	131
L35	R38	30	39	L35-R38	bFGF	1	1 cell	H9	Plate 4	middle	2	0	1	0	1	0	56	0	28	4	2	1866	169	619	56
L35	R39	30	41	L35-R39	bFGF	1	1 cell	H9	Plate 4	middle	143	13	32	0	43	78	1067	17	1259	891	65	2311	323	1263	171
L35	R40	30	43	L35-R40	bFGF	1	1 cell	H9	Plate 4	middle	1	0	0	0	1	2	90	0	58	7	1	2068	206	972	171
L35	R41	30	45	L35-R41	bFGF	1	1 cell	H9	Plate 4	middle	145	16	0	0	29	32	634	6	1228	182	34	2111	191	920	181
L35	R42	30	47	L35-R42	bFGF	1	1 cell	H9	Plate 4	middle	78	29	0	0	0	10	72	28	603	62	152	2936	366	1023	168
L35	R43	30	26	L35-R43	bFGF	1	1 cell	H9	Plate 4	middle	0	0	0	0	0	2	29	0	16	4	0	2117	204	963	145
L35	R44	30	28	L35-R44	bFGF	1	1 cell	H9	Plate 4	middle	2	0	0	0	0	5	47	0	82	24	0	2747	224	876	176
L35	R45	30	30	L35-R45	bFGF	1	1 cell	H9	Plate 4	middle	0	0	0	0	0	0	6	0	14	3	0	2342	212	1007	161
L35	R46	30	32	L35-R46	bFGF	1	1 cell	H9	Plate 4	middle	0	0	0	0	1	0	31	0	28	5	4	1478	282	585	60
L35	R47	30	34	L35-R47	bFGF	1	1 cell	H9	Plate 4	middle	1	0	0	0	1	11	97	4	112	46	2	2394	265	860	154
L35	R48	30	36	L35-R48	bFGF	1	1 cell	H9	Plate 4	middle	1	0	0	0	0	2	70	0	61	8	0	1609	221	793	114
L35	R49	30	38	L35-R49	bFGF	1	1 cell	H9	Plate 4	middle	3	1	0	0	0	1	61	0	37	2	0	2125	247	949	15
L35	R50	30	40	L35-R50	bFGF	1	1 cell	H9	Plate 4	middle	354	52	31	0	286	149	2078	7	2228	1144	109	2009	188	908	119
L35	R51	30	42	L35-R51	bFGF	1	1 cell	H9	Plate 4	middle	34	0	0	0	1	3	146	0	73	0	1	2466	240	1240	162
L35	R52	30	44	L35-R52	bFGF	1	1 cell	H9	Plate 4	middle	128	0	30	0	12	25	414	4	372	156	29	2012	253	898	138
L35	R53	30	46	L35-R53	bFGF	1	1 cell	H9	Plate 4	middle	23	1	27	0	2	64	766	0	665	155	54	2721	228	1067	149
L35	R54	30	48	L35-R54	bFGF	1	1 cell	H9	Plate 4	corner	63	4	0	1	0	11	335	9	189	99	10	884	46	194	57
L36	R01	32	1	L36-R01	fibroblast	1	1 cell	fibroblast	Plate 3	corner	63	0	0	0	0	0	7	0	15	2	1	1800	184	1080	169
L36	R03	32	3	L36-R03	fibroblast	1	1 cell	fibroblast	Plate 3	corner	76	0	0	0	0	3	8	0	19	2	0	2173	222	748	95
L36	R04	32	5	L36-R04	fibroblast	1	1 cell	fibroblast	Plate 3	side	3452	7	0	0	0	23	18	3	187	12	10	1343	211	857	96
L36	R05	32	7	L36-R05	fibroblast	1	1 cell	fibroblast	Plate 3	side	606	0	0	0	0	8	36	2	52	8	4	2106	191	775	69
L36	R06	32	9	L36-R06	fibroblast	2	2 cells	fibroblast	Plate 3	side	344	0	0	0	0	5	7	0	30	2	1	2725	256	1224	211
L36	R07	32	11	L36-R07	fibroblast	2	2 cells	fibroblast	Plate 3	side	12470	19	0	0	0	165	53	18	236	24	11	3018	287	1107	205
L36	R08	32	13	L36-R08	fibroblast	4	4 cells	fibroblast	Plate 3	side	1204	79	0	0	0	37	251	32	492	166	75	2361	166	1049	86
L36	R09	32	15	L36-R09	fibroblast	8	8 cells	fibroblast	Plate 3	side	16058	11	0	0	0	110	156	9	330	104	64	2530	193	895	143
L36	R10	32	17	L36-R10	fibroblast	16	16 cells	fibroblast	Plate 3	side	97036	220	0	0	0	1706	849	135	1853	395	395	2368	327	1150	112
L36	R11	32	19	L36-R11	fibroblast	8	8 cells	fibroblast	Plate 3	side	25747	134	0	0	0	467	583	93	1382	227	209	3198	279	1075	174
L36	R13	32	21	L36-R13	fibroblast	4	4 cells	fibroblast	Plate 3	side	2464	12	0	0	1	54	99	15	128	24	57	1807	249	935	201
L36	R14	32	23	L36-R14	fibroblast	2	2 cells	fibroblast	Plate 3	corner	13385	16	0	0	0	218	131	35	280	50	20	2520	261	1080	213
L36	R16	32	2	L36-R16	fibroblast	1	1 cell	fibroblast	Plate 3	corner	66	0	0	0	0	3	4	0	4	3	1	1909	240	1268	144
L36	R17	32	4	L36-R17	fibroblast	1	1 cell	fibroblast	Plate 3	side	2866	4	0	0	0	29	81	9	219	29	6	3288	228	929	119
L36	R18	32	6	L36-R18	fibroblast	1	1 cell	fibroblast	Plate 3	side	1821	1	0	0	0	16	79	13	237	7	35	2588	259	977	121
L36	R19	32	8	L36-R19	fibroblast	1	1 cell	fibroblast	Plate 3	side	433	21	0	0	0	20	120	13	237	29	10	1373	71	375	62
L36	R21	32	10	L36-R21	fibroblast	2	2 cells	fibroblast	Plate 3	side	13485	1	0	0	0	185	94	0	65	7	4	2716	293	980	179
L36	R22	32	12	L36-R22	fibroblast	2	2 cells	fibroblast	Plate 3	side	1592	25	0	0	0	33	107	10	243	43	37	1880	258	473	166
L36	R23	32	14	L36-R23	fibroblast	4	4 cells	fibroblast	Plate 3	side	15241	86	1	0	0	154	347	48	67	166	32	2698	303	995	118
L36	R26	32	16	L36-R26	fibroblast	8	8 cells	fibroblast	Plate 3	side	6059	67	0	0	1	146	161	28	650	153	30	2622	329	1003	98
L36	R27	32	18	L36-R27	fibroblast	16	16 cells	fibroblast	Plate 3	side	40502	196	0	0	1	1073	1028	181	2150	395	401	2222	273	1330	85
L36	R28	32	20	L36-R28	fibroblast	8	8 cells	fibroblast	Plate 3	side	18979	86	0	0	1	344	275	78	1230	189	240	2451	187	1333	230
L36	R29	32	22	L36-R29	fibroblast	4	4 cells	fibroblast	Plate 3	corner	4441	12	0	0	0	67	219	28	499	131	71	2830	191	882	113
L36	R30	32	24	L36-R30	fibroblast	2	2 cells	fibroblast	Plate 3	corner	5115	8	0	0	2	18	121	4	270	42	17	2505	119	736	123
L36	R31	32	25	L36-R31	bFGF	1	1 cell	H9	Plate 4	corner	56	0	0	0	0	2	0	1	2	1	0	2877	214	1264	67
L36	R32	32	27	L36-R32	bFGF	1	1 cell	H9	Plate 4	corner	36	0	0	0	0	2	3	0	3	0	0	2223	169	972	152
L36	R33	32	29	L36-R33	bFGF	1	1 cell	H9	Plate 4	side	47	1	0	0	0	2	5	0	10	0	2	2906	425	7	222
L36	R34	32	31	L36-R34	bFGF	1	1 cell	H9	Plate 4	side	65	1	0	0	0	2	8	1	11	0	2	2652	305	1116	143
L36	R35	32	33	L36-R35	bFGF	1	1 cell	H9	Plate 4	side	47	0	0	0	0	1	5	0	14	2	0	2133	323	1159	247
L36	R36	32	35	L36-R36	bFGF	1	1 cell	H9	Plate 4	side	92	0	0	0	1	6	18	1	13	3	1	2655	352	1618	228
L36	R37	32	37	L36-R37	bFGF	1	1 cell	H9	Plate 4	side	81	0	0	0	0	3	14	0	30	2	1	2003	228	920	141
L36	R38	32	39	L36-R38	bFGF	1	1 cell	H9	Plate 4	side	125	0	0	0	0	9	20	0	34	4	6	3582	381	1508	186
L36	R39	32	41	L36-R39	bFGF	1	1 cell	H9	Plate 4	side	166	0	0	0	1	7	26	0	31	2	2	2622	241	1228	146
L36	R40	32	43	L36-R40	bFGF	1	1 cell	H9	Plate 4	side	105	1	0	0	0	18	38	0	35	6	0	2266	182	1047	167
L36	R41	32	45	L36-R41	bFGF	1	1 cell	H9	Plate 4	side	157	17	0	0	0	27	238	14	253	68	42	2364	253	609	96
L36	R42	32	47	L36-R42	bFGF	1	1 cell	H9	Plate 4	corner	94	1	0	0	0	32	52	0	301	14	12	2963	330	1256	190
L36	R43	32	26	L36-R43	bFGF	1	1 cell	H9	Plate 4	corner	73	0	0	0	0	7	9	2	12	0	1	2883	442	1229	275
L36	R44	32	28	L36-R44	bFGF	1	1 cell	H9	Plate 4	side	34	0	0	0	0	2	10	0	8	0	1	1689	176	597	80
L36	R45	32	30	L36-R45	bFGF	1	1 cell	H9	Plate 4	side	47	0	0	0	0	3	4	0	6	1	1	2203	238	923	143
L36	R46	32	32	L36-R46	bFGF	1	1 cell	H9	Plate 4	side	79	1	0	0	0	2	13	0	18	1	1	3031	375	1227	138
L36	R47	32	34	L36-R47	bFGF	1	1 cell	H9	Plate 4	side	92	0	0	0	0	3	10	0	22	1	1	2004	334	1166	197
L36	R48	32	36	L36-R48	bFGF	1	1 cell	H9	Plate 4	side	128	1	0	0	0	12	16	0	28	2	2	2883	396	1210	195
L36	R49	32	38	L36-R49	bFGF	1	1 cell	H9	Plate 4	side	86	0	0	0	0	5	18	1	29	1	0	2518	229	1228	31
L36	R50	32	40	L36-R50	bFGF	1	1 cell	H9	Plate 4	side	94	0	0	0	0	5	9	0	21	3	0	2536	247	1199	117
L36	R51	32	42	L36-R51	bFGF	1	1 cell	H9	Plate 4	side	166	1	0	0	0	35	309	4	98	34	27	3076	412	1427	221
L36	R52	32	44	L36-R52	bFGF	1	1 cell	H9	Plate 4	side	245	7	7	0	1	56	602	19	957	200	61	1685	141	561	74
L36	R53	32	46	L36-R53	bFGF	1	1 cell	H9	Plate 4	corner	109	0	0	0	1	15	15	1	49	9	3	2661	310	996	119
L36	R54	32	48	L36-R54	bFGF	1	1 cell	H9	Plate 4	corner	151	1	0	1	1	14	80	3	326	34	50	2518	123	846	65
L37	R01	33	1	L37-R01	E8	4	4 cells	H9	Plate 5	corner	8	5	0	0	0	0	36	0	48	16	0	1198	22	172	22
L37	R03	33	3	L37-R03	E8	1	1 cell	H9	Plate 5	corner	2	0	0	0	1	5	11	0	24	5	7	2076	133	631	63
L37	R04	33	5	L37-R04	E8	1	1 cell	H9	Plate 5	side	3	11	0	0	0	2	15	4	12	16	1	1424	106	601	55
L37	R05	33	7	L37-R05	E8	1	1 cell	H9	Plate 5	side	8	7	0	0	6	14	68	8	148	66	12	1818	141	598	123
L37	R06	33	9	L37-R06	E8	1	1 cell	H9	Plate 5	side	2	0	0	0	0	3	15	2	63	7	0	1810	99	578	84
L37	R07	33	11	L37-R07	E8	1	1 cell	H9	Plate 5	side	10	0	0	0	2	4	92	1	63	17	2	1512	104	542	104
L37	R08	33	13	L37-R08	E8	1	1 cell	H9	Plate 5	side	0	1	0	0	0	0	21	2	45	25	9	1094	62	322	53
L37	R09	33	15	L37-R09	E8	1	1 cell	H9	Plate 5	side	10	6	0	0	2	15	118	2	121	42	16	1568	103	376	89
L37	R10	33	17	L37-R10	E8	1	1 cell	H9	Plate 5	side	43	12	37	0	45	130	1269	5	292	503	40	1792	148	472	50
L37	R11	33	19	L37-R11	E8	1	1 cell	H9	Plate 5	side	8	5	0	0	4	8	120	6	164	43	23	2541	135	594	92
L37	R13	33	21	L37-R13	E8	1	1 cell	H9	Plate 5	side	26	77	18	0	38	91	147	4	105	65	12	2020	161	445	100
L37	R14	33	23	L37-R14	E8	32	32 cells	H9	Plate 5	corner	1653	170	272	13	342	1026	9702	131	6216	7581	663	2036	97	389	45
L37	R16	33	2	L37-R16	E8	2	2 cells	H9	Plate 5	corner	16	10	0	0	0	7	21	6	52	29	21	1467	93	501	86
L37	R17	33	4	L37-R17	E8	1	1 cell	H9	Plate 5	side	9	14	0	0	0	3	61	1	54	20	5	2114	99	619	109
L37	R18	33	6	L37-R18	E8	1	1 cell	H9	Plate 5	side	3	26	0	0	1	2	83	14	212	44	15	1910	102	833	120
L37	R19	33	8	L37-R19	E8	1	1 cell	H9	Plate 5	side	11	0	0	0	0	3	36	4	30	13	1	1899	109	567	128
L37	R21	33	10	L37-R21	E8	1	1 cell	H9	Plate 5	side	112	8	17	0	80	70	489	12	719	629	60	1620	70	558	86
L37	R22	33	12	L37-R22	E8	1	1 cell	H9	Plate 5	side	3	21	0	0	0	10	45	7	136	43	23	1436	80	161	106
L37	R23	33	14	L37-R23	E8	1	1 cell	H9	Plate 5	side	8	0	1	0	1	7	85	0	12	20	0	1338	83	379	103
L37	R26	33	16	L37-R26	E8	1	1 cell	H9	Plate 5	side	7	11	0	0	1	2	51	0	49	26	2	1699	100	464	147
L37	R27	33	18	L37-R27	E8	1	1 cell	H9	Plate 5	side	70	9	0	0	2	13	169	8	237	99	5	1933	168	634	73
L37	R28	33	20	L37-R28	E8	1	1 cell	H9	Plate 5	side	20	19	0	0	0	13	96	12	210	62	16	1619	67	506	114
L37	R29	33	22	L37-R29	E8	1	1 cell	H9	Plate 5	corner	7	4	2	0	3	10	116	2	97	38	8	377	54	130	21
L37	R30	33	24	L37-R30	E8	1	1 cell	H9	Plate 5	corner	15	4	0	0	0	9	93	3	140	42	16	1446	70	486	84
L37	R31	33	25	L37-R31	E8	1	1 cell	H9	Plate 6	corner	0	5	0	0	0	0	19	0	49	2	13	2169	201	786	32
L37	R32	33	27	L37-R32	E8	1	1 cell	H9	Plate 6	corner	0	12	0	0	1	2	14	8	126	13	22	1227	29	423	46
L37	R33	33	29	L37-R33	E8	1	1 cell	H9	Plate 6	side	1	7	0	0	0	1	11	0	49	3	2	2085	136	3	120
L37	R34	33	31	L37-R34	E8	1	1 cell	H9	Plate 6	side	0	0	0	0	0	0	14	2	27	3	3	1633	90	496	78
L37	R35	33	33	L37-R35	E8	1	1 cell	H9	Plate 6	side	1	0	0	0	0	3	11	0	34	4	3	1035	63	293	57
L37	R36	33	35	L37-R36	E8	1	1 cell	H9	Plate 6	side	0	0	1	0	0	1	30	0	22	12	0	2731	117	556	149
L37	R37	33	37	L37-R37	E8	1	1 cell	H9	Plate 6	side	2	0	0	0	0	2	27	4	30	5	0	2083	83	481	87
L37	R38	33	39	L37-R38	E8	1	1 cell	H9	Plate 6	side	2	5	1	0	0	3	51	4	92	49	2	1613	116	467	65
L37	R39	33	41	L37-R39	E8	1	1 cell	H9	Plate 6	side	1	0	0	0	0	5	37	0	57	8	0	1222	81	621	108
L37	R40	33	43	L37-R40	E8	1	1 cell	H9	Plate 6	side	1	29	0	0	2	21	94	6	200	49	5	2039	107	382	82
L37	R41	33	45	L37-R41	E8	1	1 cell	H9	Plate 6	side	14	11	0	0	3	59	160	8	327	32	18	2079	94	398	72
L37	R42	33	47	L37-R42	E8	1	1 cell	H9	Plate 6	corner	9	21	0	0	1	4	18	1	117	41	4	1865	110	571	109
L37	R43	33	26	L37-R43	E8	1	1 cell	H9	Plate 6	corner	0	0	0	0	0	1	12	7	33	7	0	2092	112	667	118
L37	R44	33	28	L37-R44	E8	1	1 cell	H9	Plate 6	side	3	21	0	0	0	13	43	11	167	68	7	1790	96	619	111
L37	R45	33	30	L37-R45	E8	1	1 cell	H9	Plate 6	side	0	0	0	0	0	2	5	0	19	2	0	1604	111	438	96
L37	R46	33	32	L37-R46	E8	1	1 cell	H9	Plate 6	side	3	1	0	0	0	3	15	0	13	4	4	1350	82	329	47
L37	R47	33	34	L37-R47	E8	1	1 cell	H9	Plate 6	side	0	0	0	0	0	1	18	2	51	18	1	1989	89	635	127
L37	R48	33	36	L37-R48	E8	1	1 cell	H9	Plate 6	side	1	0	0	0	1	6	52	2	62	5	0	1987	134	688	170
L37	R49	33	38	L37-R49	E8	1	1 cell	H9	Plate 6	side	0	1	0	0	0	1	39	2	72	9	5	1953	135	804	25
L37	R50	33	40	L37-R50	E8	1	1 cell	H9	Plate 6	side	1	1	0	0	0	6	44	9	112	32	19	1628	77	547	99
L37	R51	33	42	L37-R51	E8	1	1 cell	H9	Plate 6	side	4	6	0	0	0	1	58	2	59	8	1	1807	84	598	92
L37	R52	33	44	L37-R52	E8	1	1 cell	H9	Plate 6	side	96	13	68	0	8	104	355	6	220	718	28	1315	72	291	45
L37	R53	33	46	L37-R53	E8	1	1 cell	H9	Plate 6	corner	17	16	36	0	92	94	141	7	967	132	43	1771	73	414	81
L37	R54	33	48	L37-R54	E8	1	1 cell	H9	Plate 6	corner	2	3	1	0	0	3	138	3	161	80	19	1854	113	603	159
L38	R01	35	1	L38-R01	E8	2	2 cells	H9	Plate 5	corner	84	5	0	0	0	2	64	2	94	52	4	1571	101	449	114
L38	R03	35	3	L38-R03	E8	8	8 cells	H9	Plate 5	middle	64	22	23	0	9	92	1090	10	220	745	49	1218	145	585	63
L38	R04	35	5	L38-R04	E8	8	8 cells	H9	Plate 5	middle	115	60	30	0	0	101	210	42	865	276	180	1234	113	376	84
L38	R05	35	7	L38-R05	E8	2	2 cells	H9	Plate 5	middle	7	36	0	0	3	13	111	13	222	62	21	1947	129	538	145
L38	R06	35	9	L38-R06	E8	1	1 cell	H9	Plate 5	middle	3	0	0	0	0	0	7	0	4	1	1	1384	116	425	121
L38	R07	35	11	L38-R07	E8	1	1 cell	H9	Plate 5	middle	9	10	0	0	0	2	90	5	111	37	7	1740	122	339	111
L38	R08	35	13	L38-R08	E8	1	1 cell	H9	Plate 5	middle	1	1	0	0	0	0	9	0	10	4	0	1247	104	458	104
L38	R09	35	15	L38-R09	E8	1	1 cell	H9	Plate 5	middle	72	5	0	0	0	25	414	1	76	179	14	1564	145	420	121
L38	R10	35	17	L38-R10	E8	1	1 cell	H9	Plate 5	middle	22	0	0	0	1	4	41	1	17	2	1	1759	127	435	60
L38	R11	35	19	L38-R11	E8	1	1 cell	H9	Plate 5	middle	152	17	84	6	21	134	502	6	173	203	14	1468	91	367	65
L38	R13	35	21	L38-R13	E8	1	1 cell	H9	Plate 5	middle	14	4	0	0	1	8	72	5	79	42	24	1924	124	376	120
L38	R14	35	23	L38-R14	E8	1	1 cell	H9	Plate 5	middle	3	5	1	0	1	6	105	6	92	32	14	1490	110	396	125
L38	R16	35	2	L38-R16	E8	4	4 cells	H9	Plate 5	middle	0	0	0	0	0	0	7	0	10	5	1	1246	78	461	92
L38	R17	35	4	L38-R17	E8	16	16 cells	H9	Plate 5	middle	4	52	0	0	1	20	127	39	362	104	66	1701	131	358	145
L38	R18	35	6	L38-R18	E8	4	4 cells	H9	Plate 5	middle	187	75	0	0	61	71	918	27	972	238	124	1684	108	480	97
L38	R19	35	8	L38-R19	E8	2	2 cells	H9	Plate 5	middle	4	4	0	0	0	4	57	1	113	49	0	1449	126	472	98
L38	R21	35	10	L38-R21	E8	1	1 cell	H9	Plate 5	middle	7	14	0	0	0	8	90	5	111	34	22	1258	110	570	158
L38	R22	35	12	L38-R22	E8	1	1 cell	H9	Plate 5	middle	1	0	0	0	0	2	17	0	16	1	1	1566	91	206	88
L38	R23	35	14	L38-R23	E8	1	1 cell	H9	Plate 5	middle	339	29	46	0	145	149	2968	17	196	799	137	1595	129	478	70
L38	R26	35	16	L38-R26	E8	1	1 cell	H9	Plate 5	middle	2	17	0	0	2	3	55	2	82	49	2	1372	101	310	127
L38	R27	35	18	L38-R27	E8	1	1 cell	H9	Plate 5	middle	75	16	0	0	27	44	247	15	420	70	32	1792	149	563	81
L38	R28	35	20	L38-R28	E8	1	1 cell	H9	Plate 5	middle	34	17	0	0	4	2	54	6	182	38	45	1873	85	487	122
L38	R29	35	22	L38-R29	E8	1	1 cell	H9	Plate 5	middle	215	6	0	0	2	13	660	12	100	142	42	1638	190	530	81
L38	R30	35	24	L38-R30	E8	1	1 cell	H9	Plate 5	corner	6	5	0	0	1	3	62	4	110	21	10	1191	132	520	126
L38	R31	35	25	L38-R31	E8	1	1 cell	H9	Plate 6	corner	0	0	0	0	0	0	0	0	2	0	0	2527	172	658	64
L38	R32	35	27	L38-R32	E8	1	1 cell	H9	Plate 6	middle	0	0	0	0	0	0	1	0	2	0	1	1174	97	511	93
L38	R33	35	29	L38-R33	E8	1	1 cell	H9	Plate 6	middle	0	0	1	0	0	0	5	0	7	0	0	1884	131	1	124
L38	R34	35	31	L38-R34	E8	1	1 cell	H9	Plate 6	middle	1	0	0	0	0	0	4	0	2	2	0	1743	119	430	120
L38	R35	35	33	L38-R35	E8	1	1 cell	H9	Plate 6	middle	0	0	0	0	0	0	9	0	1	0	2	1638	117	440	134
L38	R36	35	35	L38-R36	E8	1	1 cell	H9	Plate 6	middle	1	0	0	0	1	1	13	0	3	3	0	1866	147	717	128
L38	R37	35	37	L38-R37	E8	1	1 cell	H9	Plate 6	middle	61	3	0	0	0	0	44	1	54	8	10	1315	86	492	116
L38	R38	35	39	L38-R38	E8	1	1 cell	H9	Plate 6	middle	0	8	0	0	0	10	72	4	135	36	15	1674	163	465	79
L38	R39	35	41	L38-R39	E8	1	1 cell	H9	Plate 6	middle	1	0	0	0	1	1	20	1	15	3	1	1323	98	322	74
L38	R40	35	43	L38-R40	E8	1	1 cell	H9	Plate 6	middle	0	9	0	0	0	3	63	0	84	32	9	1852	105	458	101
L38	R41	35	45	L38-R41	E8	1	1 cell	H9	Plate 6	middle	34	7	0	0	0	9	75	5	95	30	34	1365	147	394	103
L38	R42	35	47	L38-R42	E8	1	1 cell	H9	Plate 6	middle	0	29	0	0	0	14	38	19	221	74	58	1532	150	614	141
L38	R43	35	26	L38-R43	E8	1	1 cell	H9	Plate 6	middle	1	0	0	0	0	0	11	1	5	0	1	1928	214	642	164
L38	R44	35	28	L38-R44	E8	1	1 cell	H9	Plate 6	middle	1	0	0	0	0	0	1	0	1	1	0	1906	121	430	80
L38	R45	35	30	L38-R45	E8	1	1 cell	H9	Plate 6	middle	0	0	0	0	0	0	3	0	3	1	0	1128	110	370	76
L38	R46	35	32	L38-R46	E8	1	1 cell	H9	Plate 6	middle	7	13	0	0	1	2	38	4	78	22	7	966	73	209	47
L38	R47	35	34	L38-R47	E8	1	1 cell	H9	Plate 6	middle	20	28	0	0	0	4	21	3	155	42	14	1396	128	333	42
L38	R48	35	36	L38-R48	E8	1	1 cell	H9	Plate 6	middle	0	4	1	0	1	2	36	4	73	28	6	2170	110	539	79
L38	R49	35	38	L38-R49	E8	1	1 cell	H9	Plate 6	middle	10	19	0	0	1	3	116	10	174	17	26	1424	96	494	16
L38	R50	35	40	L38-R50	E8	1	1 cell	H9	Plate 6	middle	0	0	0	0	0	0	10	1	7	4	1	1548	91	489	80
L38	R51	35	42	L38-R51	E8	1	1 cell	H9	Plate 6	middle	17	9	1	0	0	5	44	5	73	23	7	1993	113	421	94
L38	R52	35	44	L38-R52	E8	1	1 cell	H9	Plate 6	middle	0	0	0	0	0	0	16	0	12	1	0	1496	119	354	41
L38	R53	35	46	L38-R53	E8	1	1 cell	H9	Plate 6	middle	1	0	0	0	0	3	16	0	18	4	4	1747	145	488	101
L38	R54	35	48	L38-R54	E8	1	1 cell	H9	Plate 6	corner	1	6	0	0	0	9	165	12	157	48	22	802	52	232	51
L39	R01	37	1	L39-R01	E8	1	1 cell	H9	Plate 5	side	0	0	0	0	0	0	0	0	0	1	1	599	23	113	29
L39	R03	37	3	L39-R03	E8	1	1 cell	H9	Plate 5	middle	1	0	0	0	0	1	3	0	6	1	0	2063	150	566	99
L39	R04	37	5	L39-R04	E8	2	2 cells	H9	Plate 5	middle	2	1	0	0	0	0	2	0	7	2	0	1744	153	420	55
L39	R05	37	7	L39-R05	E8	8	8 cells	H9	Plate 5	middle	28	46	18	0	0	13	109	17	180	115	17	1853	147	710	98
L39	R06	37	9	L39-R06	E8	8	8 cells	H9	Plate 5	middle	20	7	0	0	0	4	15	7	68	44	9	1556	84	190	41
L39	R07	37	11	L39-R07	E8	2	2 cells	H9	Plate 5	middle	2	1	0	0	1	1	22	0	16	4	3	1786	118	375	40
L39	R08	37	13	L39-R08	E8	1	1 cell	H9	Plate 5	middle	1	9	0	0	0	18	56	8	124	68	2	1260	92	532	76
L39	R09	37	15	L39-R09	E8	1	1 cell	H9	Plate 5	middle	7	9	2	0	0	9	76	18	144	58	44	1813	156	435	91
L39	R10	37	17	L39-R10	E8	1	1 cell	H9	Plate 5	middle	17	0	0	0	0	2	9	0	47	10	1	1995	117	240	54
L39	R11	37	19	L39-R11	E8	1	1 cell	H9	Plate 5	middle	19	2	0	0	2	4	49	6	83	43	18	2500	143	356	154
L39	R13	37	21	L39-R13	E8	1	1 cell	H9	Plate 5	middle	33	5	0	0	0	1	57	2	135	45	14	1948	129	291	115
L39	R14	37	23	L39-R14	no cells	0	0 cell	no cells	Plate 5	middle	4	1	1	0	2	4	29	0	56	13	1	1554	119	383	64
L39	R16	37	2	L39-R16	E8	1	1 cell	H9	Plate 5	middle	1	0	0	0	0	0	1	0	3	2	0	1827	108	468	130
L39	R17	37	4	L39-R17	E8	1	1 cell	H9	Plate 5	middle	0	0	0	0	0	1	4	0	7	2	0	1796	89	266	53
L39	R18	37	6	L39-R18	E8	4	4 cells	H9	Plate 5	middle	0	13	1	0	2	4	12	9	69	1	13	1572	138	399	132
L39	R19	37	8	L39-R19	E8	16	16 cells	H9	Plate 5	middle	70	27	0	0	0	42	241	36	393	188	145	2069	170	448	98
L39	R21	37	10	L39-R21	E8	4	4 cells	H9	Plate 5	middle	59	25	0	0	0	14	138	33	401	83	76	1567	123	320	65
L39	R22	37	12	L39-R22	E8	2	2 cells	H9	Plate 5	middle	4	5	0	0	0	10	23	5	77	12	8	2111	157	199	120
L39	R23	37	14	L39-R23	E8	1	1 cell	H9	Plate 5	middle	5	1	0	0	1	2	35	0	2	17	3	1994	154	476	158
L39	R26	37	16	L39-R26	E8	1	1 cell	H9	Plate 5	middle	1	9	0	0	1	3	33	5	107	34	5	1466	71	279	86
L39	R27	37	18	L39-R27	E8	1	1 cell	H9	Plate 5	middle	22	15	0	0	1	7	84	3	156	81	12	1890	128	526	112
L39	R28	37	20	L39-R28	E8	1	1 cell	H9	Plate 5	middle	3	1	0	4	1	3	10	1	52	14	1	980	63	186	51
L39	R29	37	22	L39-R29	E8	1	1 cell	H9	Plate 5	middle	1	0	0	0	0	1	23	0	38	6	5	235	25	86	15
L39	R30	37	24	L39-R30	no cells	0	0 cell	no cells	Plate 5	side	2	0	0	0	0	1	9	0	8	1	2	171	16	29	12
L39	R31	37	25	L39-R31	E8	1	1 cell	H9	Plate 6	side	0	0	0	0	0	0	1	0	3	0	1	2943	174	613	63
L39	R32	37	27	L39-R32	E8	1	1 cell	H9	Plate 6	middle	1	0	0	0	0	0	1	0	0	0	0	1305	125	373	76
L39	R33	37	29	L39-R33	E8	1	1 cell	H9	Plate 6	middle	0	0	0	0	0	0	1	0	3	0	0	2203	171	3	73
L39	R34	37	31	L39-R34	E8	1	1 cell	H9	Plate 6	middle	0	0	0	0	0	0	2	0	0	0	0	1153	37	133	27
L39	R35	37	33	L39-R35	E8	1	1 cell	H9	Plate 6	middle	0	0	0	0	0	0	0	0	5	0	0	1737	129	419	73
L39	R36	37	35	L39-R36	E8	1	1 cell	H9	Plate 6	middle	0	0	0	0	1	0	5	0	13	0	1	2687	153	688	186
L39	R37	37	37	L39-R37	E8	1	1 cell	H9	Plate 6	middle	2	0	0	0	0	0	2	0	7	1	1	1815	92	398	58
L39	R38	37	39	L39-R38	E8	1	1 cell	H9	Plate 6	middle	3	0	0	0	1	4	13	0	44	1	2	2357	208	458	77
L39	R39	37	41	L39-R39	E8	1	1 cell	H9	Plate 6	middle	0	6	0	0	0	4	12	5	138	18	10	1816	122	424	90
L39	R40	37	43	L39-R40	E8	1	1 cell	H9	Plate 6	middle	0	0	0	0	0	4	18	4	47	4	1	2212	146	375	100
L39	R41	37	45	L39-R41	E8	1	1 cell	H9	Plate 6	middle	1	13	0	0	1	0	49	6	109	38	24	1527	109	330	98
L39	R42	37	47	L39-R42	E8	1	1 cell	H9	Plate 6	middle	2	12	0	0	1	9	21	8	164	58	36	2685	157	542	95
L39	R43	37	26	L39-R43	E8	1	1 cell	H9	Plate 6	middle	2	0	0	0	1	1	2	0	4	2	2	1553	142	526	86
L39	R44	37	28	L39-R44	E8	1	1 cell	H9	Plate 6	middle	1	0	0	0	0	0	0	0	0	0	0	1698	128	411	63
L39	R45	37	30	L39-R45	E8	1	1 cell	H9	Plate 6	middle	0	1	0	0	0	0	1	0	2	1	0	1325	96	366	55
L39	R46	37	32	L39-R46	E8	1	1 cell	H9	Plate 6	middle	2	0	0	0	0	2	4	0	7	2	0	2707	136	452	75
L39	R47	37	34	L39-R47	E8	1	1 cell	H9	Plate 6	middle	0	1	0	0	0	1	1	0	14	1	8	1211	123	350	35
L39	R48	37	36	L39-R48	E8	1	1 cell	H9	Plate 6	middle	1	1	0	0	0	1	17	0	21	3	1	1469	113	389	68
L39	R49	37	38	L39-R49	E8	1	1 cell	H9	Plate 6	middle	0	0	0	0	0	2	8	0	16	2	1	2083	181	493	10
L39	R50	37	40	L39-R50	E8	1	1 cell	H9	Plate 6	middle	0	0	0	0	1	0	5	0	11	0	1	1845	134	422	95
L39	R51	37	42	L39-R51	E8	1	1 cell	H9	Plate 6	middle	2	1	0	0	0	3	9	0	17	6	0	1803	115	446	82
L39	R52	37	44	L39-R52	E8	1	1 cell	H9	Plate 6	middle	0	0	0	0	0	2	2	0	10	0	0	1425	87	299	46
L39	R53	37	46	L39-R53	E8	1	1 cell	H9	Plate 6	middle	297	34	102	0	228	326	952	14	2159	629	174	1720	93	229	53
L39	R54	37	48	L39-R54	E8	1	1 cell	H9	Plate 6	side	2	10	1	0	0	10	80	15	172	28	73	2854	181	656	122
L40	R01	39	1	L40-R01	E8	1	1 cell	H9	Plate 5	side	0	0	0	0	0	0	4	0	9	1	1	1754	146	614	96
L40	R03	39	3	L40-R03	E8	1	1 cell	H9	Plate 5	middle	0	0	0	0	0	2	8	0	9	1	0	1300	82	404	51
L40	R04	39	5	L40-R04	E8	1	1 cell	H9	Plate 5	middle	1	0	0	0	0	1	4	0	12	1	0	1613	128	454	81
L40	R05	39	7	L40-R05	E8	1	1 cell	H9	Plate 5	middle	7	13	0	0	1	12	42	14	159	41	20	1169	122	566	92
L40	R06	39	9	L40-R06	E8	2	2 cells	H9	Plate 5	middle	1	4	0	0	0	1	33	3	85	44	8	1552	120	793	99
L40	R07	39	11	L40-R07	E8	8	8 cells	H9	Plate 5	middle	287	47	23	0	16	119	1669	22	840	702	126	1383	119	652	115
L40	R08	39	13	L40-R08	E8	8	8 cells	H9	Plate 5	middle	0	12	0	0	0	2	34	14	111	22	3	1133	105	598	107
L40	R09	39	15	L40-R09	E8	2	2 cells	H9	Plate 5	middle	185	4	19	0	31	147	1452	11	1255	401	77	1109	78	312	49
L40	R10	39	17	L40-R10	E8	1	1 cell	H9	Plate 5	middle	28	1	1	0	0	3	38	1	39	14	2	1590	132	593	54
L40	R11	39	19	L40-R11	E8	1	1 cell	H9	Plate 5	middle	6	12	37	0	0	7	184	7	327	121	23	1704	175	814	141
L40	R13	39	21	L40-R13	E8	1	1 cell	H9	Plate 5	middle	7	5	0	0	0	12	53	10	73	35	10	1511	97	646	139
L40	R14	39	23	L40-R14	E8	1	1 cell	H9	Plate 5	middle	1	14	0	0	0	6	121	17	187	62	40	1298	122	563	126
L40	R16	39	2	L40-R16	E8	1	1 cell	H9	Plate 5	middle	1	1	0	0	0	0	11	0	5	2	0	1422	109	534	83
L40	R17	39	4	L40-R17	E8	1	1 cell	H9	Plate 5	middle	29	19	0	0	0	13	60	9	94	38	12	1535	107	409	102
L40	R18	39	6	L40-R18	E8	1	1 cell	H9	Plate 5	middle	0	0	0	0	0	0	28	0	30	2	0	2026	119	615	113
L40	R19	39	8	L40-R19	E8	1	1 cell	H9	Plate 5	middle	2	0	0	0	0	3	27	0	20	4	1	1636	115	626	81
L40	R21	39	10	L40-R21	E8	4	4 cells	H9	Plate 5	middle	4	1	0	0	0	2	38	0	21	0	1	1557	134	678	130
L40	R22	39	12	L40-R22	E8	16	16 cells	H9	Plate 5	middle	282	149	53	0	30	308	1686	66	2714	865	232	1415	152	325	150
L40	R23	39	14	L40-R23	E8	4	4 cells	H9	Plate 5	middle	110	76	2	0	1	51	620	24	61	281	80	1743	138	632	141
L40	R26	39	16	L40-R26	E8	2	2 cells	H9	Plate 5	middle	32	22	1	0	0	15	146	10	221	76	3	1335	139	502	135
L40	R27	39	18	L40-R27	E8	1	1 cell	H9	Plate 5	middle	19	5	1	0	2	6	103	11	136	13	13	1659	102	756	67
L40	R28	39	20	L40-R28	E8	1	1 cell	H9	Plate 5	middle	22	0	0	2	0	6	52	0	88	15	2	1938	112	639	114
L40	R29	39	22	L40-R29	E8	1	1 cell	H9	Plate 5	middle	2	28	21	0	2	12	202	9	259	53	78	1540	194	367	40
L40	R30	39	24	L40-R30	E8	1	1 cell	H9	Plate 5	side	42	21	0	0	12	6	106	3	121	46	21	1572	123	505	106
L40	R31	39	25	L40-R31	E8	1	1 cell	H9	Plate 6	side	0	0	0	0	0	0	5	0	3	0	0	1944	162	704	30
L40	R32	39	27	L40-R32	E8	1	1 cell	H9	Plate 6	middle	0	0	0	0	0	0	1	0	2	1	0	876	89	461	63
L40	R33	39	29	L40-R33	E8	1	1 cell	H9	Plate 6	middle	0	0	0	0	0	0	6	0	5	0	1	1223	167	4	83
L40	R34	39	31	L40-R34	E8	1	1 cell	H9	Plate 6	middle	0	0	0	0	0	0	6	0	11	1	1	1479	115	563	97
L40	R35	39	33	L40-R35	E8	1	1 cell	H9	Plate 6	middle	0	0	0	0	0	0	5	0	7	0	0	1390	116	500	121
L40	R36	39	35	L40-R36	E8	1	1 cell	H9	Plate 6	middle	0	0	0	0	0	3	8	0	7	0	0	1569	133	762	131
L40	R37	39	37	L40-R37	E8	1	1 cell	H9	Plate 6	middle	0	0	0	0	1	0	19	0	14	3	1	1261	89	396	69
L40	R38	39	39	L40-R38	E8	1	1 cell	H9	Plate 6	middle	0	0	1	0	0	2	20	1	19	3	5	1648	131	742	88
L40	R39	39	41	L40-R39	E8	1	1 cell	H9	Plate 6	middle	0	0	0	0	0	1	13	0	23	1	1	1211	94	519	66
L40	R40	39	43	L40-R40	E8	1	1 cell	H9	Plate 6	middle	0	1	0	0	0	2	31	0	36	2	2	1670	121	551	138
L40	R41	39	45	L40-R41	E8	1	1 cell	H9	Plate 6	middle	0	6	0	0	0	2	100	6	191	45	23	1896	122	470	118
L40	R42	39	47	L40-R42	E8	1	1 cell	H9	Plate 6	middle	0	6	1	0	0	4	29	12	228	57	21	1642	156	727	183
L40	R43	39	26	L40-R43	E8	1	1 cell	H9	Plate 6	middle	1	0	0	0	0	0	7	0	6	3	0	1624	154	641	155
L40	R44	39	28	L40-R44	E8	1	1 cell	H9	Plate 6	middle	0	0	0	0	0	0	6	0	2	0	1	1224	86	350	75
L40	R45	39	30	L40-R45	E8	1	1 cell	H9	Plate 6	middle	0	0	0	0	0	0	4	1	8	0	1	1313	120	437	74
L40	R46	39	32	L40-R46	E8	1	1 cell	H9	Plate 6	middle	0	0	0	0	0	0	8	0	9	2	0	1782	129	663	80
L40	R47	39	34	L40-R47	E8	1	1 cell	H9	Plate 6	middle	1	0	0	0	0	0	11	0	17	1	0	1532	128	655	75
L40	R48	39	36	L40-R48	E8	1	1 cell	H9	Plate 6	middle	0	0	0	0	2	0	15	0	21	0	0	1842	134	719	57
L40	R49	39	38	L40-R49	E8	1	1 cell	H9	Plate 6	middle	2	8	24	0	0	6	131	0	143	57	6	1561	118	603	7
L40	R50	39	40	L40-R50	E8	1	1 cell	H9	Plate 6	middle	0	0	0	0	0	0	9	0	9	3	1	1129	98	463	37
L40	R51	39	42	L40-R51	E8	1	1 cell	H9	Plate 6	middle	1	5	0	0	1	3	56	12	165	5	2	1362	130	658	63
L40	R52	39	44	L40-R52	E8	1	1 cell	H9	Plate 6	middle	5	19	0	0	0	12	55	14	169	28	33	892	76	397	83
L40	R53	39	46	L40-R53	E8	1	1 cell	H9	Plate 6	middle	1	1	0	0	0	1	15	0	75	3	25	1757	138	523	105
L40	R54	39	48	L40-R54	E8	1	1 cell	H9	Plate 6	side	0	15	0	0	1	10	91	1	164	33	43	3050	184	656	150
L41	R01	41	1	L41-R01	no cells	0	0 cell	no cells	Plate 5	side	0	1	0	0	0	0	14	0	12	1	1	1978	145	879	123
L41	R03	41	3	L41-R03	no cells	0	0 cell	no cells	Plate 5	middle	0	0	0	0	1	1	23	0	17	3	3	2556	223	929	95
L41	R04	41	5	L41-R04	E8	1	1 cell	H9	Plate 5	middle	3	1	0	0	0	2	9	0	9	3	1	1912	161	900	68
L41	R05	41	7	L41-R05	E8	1	1 cell	H9	Plate 5	middle	7	0	1	0	2	4	82	0	48	19	0	1573	190	1024	139
L41	R06	41	9	L41-R06	E8	1	1 cell	H9	Plate 5	middle	3	1	0	0	0	1	31	0	23	9	1	1887	182	798	109
L41	R07	41	11	L41-R07	E8	1	1 cell	H9	Plate 5	middle	4	0	0	0	2	6	121	0	40	8	1	2533	231	1059	187
L41	R08	41	13	L41-R08	E8	2	2 cells	H9	Plate 5	middle	5	0	0	0	1	3	30	0	18	6	1	2492	150	886	95
L41	R09	41	15	L41-R09	E8	8	8 cells	H9	Plate 5	middle	43	80	29	0	18	167	1182	50	1441	251	136	1732	160	903	90
L41	R10	41	17	L41-R10	E8	8	8 cells	H9	Plate 5	middle	152	64	1	44	18	136	670	45	664	370	87	1364	169	804	100
L41	R11	41	19	L41-R11	E8	2	2 cells	H9	Plate 5	middle	12	1	1	0	3	5	107	4	100	8	2	2821	198	1066	99
L41	R13	41	21	L41-R13	E8	1	1 cell	H9	Plate 5	middle	10	0	1	0	1	5	83	0	39	14	2	1616	165	844	126
L41	R14	41	23	L41-R14	E8	1	1 cell	H9	Plate 5	middle	3	1	0	0	0	4	127	0	50	23	3	1717	163	705	74
L41	R16	41	2	L41-R16	no cells	0	0 cell	no cells	Plate 5	middle	1	0	0	0	0	0	21	0	7	5	0	1900	174	861	137
L41	R17	41	4	L41-R17	E8	1	1 cell	H9	Plate 5	middle	5	1	1	0	1	2	63	0	13	9	1	2914	182	849	141
L41	R18	41	6	L41-R18	E8	1	1 cell	H9	Plate 5	middle	2	0	1	0	0	1	59	0	27	7	1	1941	164	759	135
L41	R19	41	8	L41-R19	E8	1	1 cell	H9	Plate 5	middle	102	18	39	0	0	35	310	19	353	142	140	3431	206	926	183
L41	R21	41	10	L41-R21	E8	1	1 cell	H9	Plate 5	middle	4	8	0	0	0	11	118	0	165	7	9	1459	171	826	90
L41	R22	41	12	L41-R22	E8	1	1 cell	H9	Plate 5	middle	6	1	0	0	0	1	49	0	31	8	1	2442	238	388	110
L41	R23	41	14	L41-R23	E8	4	4 cells	H9	Plate 5	middle	282	15	372	0	414	529	6171	17	144	1147	4	2331	225	1040	117
L41	R26	41	16	L41-R26	E8	16	16 cells	H9	Plate 5	middle	527	88	0	0	3	340	4125	51	2632	1664	100	1734	112	512	108
L41	R27	41	18	L41-R27	E8	4	4 cells	H9	Plate 5	middle	148	8	1	0	0	40	798	7	186	433	169	2659	203	1165	107
L41	R28	41	20	L41-R28	E8	2	2 cells	H9	Plate 5	middle	126	30	27	0	1	21	246	12	734	185	76	2163	138	930	101
L41	R29	41	22	L41-R29	E8	1	1 cell	H9	Plate 5	middle	9	0	0	0	2	7	150	0	62	22	2	2547	320	642	96
L41	R30	41	24	L41-R30	E8	1	1 cell	H9	Plate 5	side	8	1	0	0	0	5	85	0	18	6	1	2200	175	614	136
L41	R31	41	25	L41-R31	E8	1	1 cell	H9	Plate 6	side	2	0	0	0	0	2	6	0	5	0	0	1868	98	650	87
L41	R32	41	27	L41-R32	E8	1	1 cell	H9	Plate 6	middle	0	0	0	0	0	0	3	0	4	0	0	1412	134	931	81
L41	R33	41	29	L41-R33	E8	1	1 cell	H9	Plate 6	middle	3	0	0	0	1	2	16	0	4	2	0	1369	102	13	120
L41	R34	41	31	L41-R34	E8	1	1 cell	H9	Plate 6	middle	0	0	0	0	1	1	14	0	9	1	0	1799	117	780	113
L41	R35	41	33	L41-R35	E8	1	1 cell	H9	Plate 6	middle	1	0	1	0	0	0	16	0	8	2	2	1982	186	713	112
L41	R36	41	35	L41-R36	E8	1	1 cell	H9	Plate 6	middle	1	0	1	0	0	3	38	0	13	9	0	3016	295	1063	174
L41	R37	41	37	L41-R37	E8	1	1 cell	H9	Plate 6	middle	21	13	1	0	0	8	173	8	194	61	25	1842	142	852	126
L41	R38	41	39	L41-R38	E8	1	1 cell	H9	Plate 6	middle	2	0	0	0	0	1	52	0	34	6	3	2379	183	935	132
L41	R39	41	41	L41-R39	E8	1	1 cell	H9	Plate 6	middle	0	0	0	0	0	1	25	0	27	7	1	1458	147	450	33
L41	R40	41	43	L41-R40	E8	1	1 cell	H9	Plate 6	middle	17	4	0	0	0	4	120	6	120	27	6	2281	157	816	135
L41	R41	41	45	L41-R41	E8	1	1 cell	H9	Plate 6	middle	3	0	0	0	1	5	72	0	37	4	0	1869	205	1144	158
L41	R42	41	47	L41-R42	E8	1	1 cell	H9	Plate 6	middle	0	0	0	0	1	6	13	0	39	0	2	2102	247	1282	146
L41	R43	41	26	L41-R43	E8	1	1 cell	H9	Plate 6	middle	2	1	1	0	2	0	30	0	7	0	1	2853	291	777	82
L41	R44	41	28	L41-R44	E8	1	1 cell	H9	Plate 6	middle	2	1	2	0	1	1	17	0	4	2	0	2415	184	703	101
L41	R45	41	30	L41-R45	E8	1	1 cell	H9	Plate 6	middle	0	0	0	0	0	0	5	0	4	1	0	1666	94	449	52
L41	R46	41	32	L41-R46	E8	1	1 cell	H9	Plate 6	middle	2	0	0	0	0	0	13	0	16	1	1	2294	178	1000	108
L41	R47	41	34	L41-R47	E8	1	1 cell	H9	Plate 6	middle	0	0	0	0	0	2	18	0	17	3	0	2231	123	722	85
L41	R48	41	36	L41-R48	E8	1	1 cell	H9	Plate 6	middle	0	0	0	0	0	0	33	0	22	4	0	1677	140	617	93
L41	R49	41	38	L41-R49	E8	1	1 cell	H9	Plate 6	middle	1	0	0	0	0	3	64	0	25	1	3	2942	256	1062	11
L41	R50	41	40	L41-R50	E8	1	1 cell	H9	Plate 6	middle	5	0	0	0	0	1	21	1	21	6	1	1542	114	921	81
L41	R51	41	42	L41-R51	E8	1	1 cell	H9	Plate 6	middle	1	0	1	0	0	8	63	0	35	4	1	1309	111	482	44
L41	R52	41	44	L41-R52	E8	1	1 cell	H9	Plate 6	middle	561	43	201	0	87	122	2151	13	1037	743	162	1380	172	569	16
L41	R53	41	46	L41-R53	E8	1	1 cell	H9	Plate 6	middle	28	11	0	0	0	28	120	13	249	129	37	2094	143	748	94
L41	R54	41	48	L41-R54	E8	1	1 cell	H9	Plate 6	side	5	29	1	0	1	15	261	26	258	83	23	2348	276	960	124
L42	R01	43	1	L42-R01	no cells	0	0 cell	no cells	Plate 5	side	1	0	0	0	0	0	4	0	9	1	0	1245	59	322	69
L42	R03	43	3	L42-R03	no cells	0	0 cell	no cells	Plate 5	middle	0	1	0	0	0	1	6	0	10	0	0	1081	54	321	58
L42	R04	43	5	L42-R04	E8	1	1 cell	H9	Plate 5	middle	0	0	0	0	0	1	2	0	5	4	0	710	38	263	36
L42	R05	43	7	L42-R05	E8	1	1 cell	H9	Plate 5	middle	2	0	0	0	0	2	19	0	13	5	3	1279	59	309	108
L42	R06	43	9	L42-R06	E8	1	1 cell	H9	Plate 5	middle	4	3	0	0	0	1	15	9	23	5	21	735	45	246	49
L42	R07	43	11	L42-R07	E8	1	1 cell	H9	Plate 5	middle	2	2	0	0	0	1	38	0	25	5	0	1150	64	329	81
L42	R08	43	13	L42-R08	E8	1	1 cell	H9	Plate 5	middle	1	0	0	0	0	0	9	0	6	2	1	772	30	247	39
L42	R09	43	15	L42-R09	E8	1	1 cell	H9	Plate 5	middle	8	1	1	0	0	3	34	3	17	7	0	840	53	216	36
L42	R10	43	17	L42-R10	E8	2	2 cells	H9	Plate 5	middle	5	13	0	0	0	2	24	6	54	29	16	1237	45	235	38
L42	R11	43	19	L42-R11	E8	8	8 cells	H9	Plate 5	middle	196	37	113	0	13	101	885	51	943	448	177	1050	53	307	67
L42	R13	43	21	L42-R13	E8	8	8 cells	H9	Plate 5	middle	586	54	332	0	203	334	3416	75	2118	2215	273	843	57	235	43
L42	R14	43	23	L42-R14	E8	2	2 cells	H9	Plate 5	middle	2	0	1	0	1	3	52	0	14	12	3	1078	39	240	91
L42	R16	43	2	L42-R16	no cells	0	0 cell	no cells	Plate 5	middle	0	0	0	0	0	0	1	0	3	2	1	828	45	273	32
L42	R17	43	4	L42-R17	E8	1	1 cell	H9	Plate 5	middle	4	0	0	0	1	0	14	0	8	4	1	1105	54	200	73
L42	R18	43	6	L42-R18	E8	1	1 cell	H9	Plate 5	middle	2	0	0	0	0	0	15	0	11	3	1	1172	56	240	109
L42	R19	43	8	L42-R19	E8	1	1 cell	H9	Plate 5	middle	1	8	0	0	0	1	34	5	26	38	3	1437	44	285	71
L42	R21	43	10	L42-R21	E8	1	1 cell	H9	Plate 5	middle	2	1	0	0	0	1	21	0	20	9	2	874	39	270	94
L42	R22	43	12	L42-R22	E8	1	1 cell	H9	Plate 5	middle	7	0	0	0	0	1	10	0	7	3	0	779	52	62	48
L42	R23	43	14	L42-R23	E8	1	1 cell	H9	Plate 5	middle	3	0	1	0	1	4	44	0	7	10	3	1049	47	213	82
L42	R26	43	16	L42-R26	E8	1	1 cell	H9	Plate 5	middle	2	0	0	0	0	0	22	0	16	4	0	912	49	230	57
L42	R27	43	18	L42-R27	E8	4	4 cells	H9	Plate 5	middle	13	0	0	0	0	2	47	0	21	4	1	1064	53	334	39
L42	R28	43	20	L42-R28	E8	16	16 cells	H9	Plate 5	middle	115	47	70	1	76	87	437	26	485	505	121	852	27	221	47
L42	R29	43	22	L42-R29	E8	4	4 cells	H9	Plate 5	middle	6	25	0	0	0	8	209	19	191	90	127	1248	99	438	46
L42	R30	43	24	L42-R30	E8	2	2 cells	H9	Plate 5	side	5	9	0	0	0	12	66	25	108	22	16	889	41	306	92
L42	R31	43	25	L42-R31	E8	1	1 cell	H9	Plate 6	side	0	0	0	0	0	0	2	0	1	0	0	1608	53	379	39
L42	R32	43	27	L42-R32	E8	1	1 cell	H9	Plate 6	middle	0	0	0	0	0	1	1	0	0	1	1	629	23	162	32
L42	R33	43	29	L42-R33	E8	1	1 cell	H9	Plate 6	middle	0	0	0	0	0	1	5	0	2	0	0	1257	49	0	43
L42	R34	43	31	L42-R34	E8	1	1 cell	H9	Plate 6	middle	0	0	0	0	0	2	7	0	3	0	0	759	39	271	46
L42	R35	43	33	L42-R35	E8	1	1 cell	H9	Plate 6	middle	0	0	0	0	0	0	2	0	1	0	0	521	22	70	10
L42	R36	43	35	L42-R36	E8	1	1 cell	H9	Plate 6	middle	0	0	0	0	0	0	10	0	4	5	0	927	35	277	52
L42	R37	43	37	L42-R37	E8	1	1 cell	H9	Plate 6	middle	1	0	0	0	0	1	12	0	11	2	1	876	31	220	45
L42	R38	43	39	L42-R38	E8	1	1 cell	H9	Plate 6	middle	0	0	0	0	0	1	20	0	2	5	1	1148	47	330	21
L42	R39	43	41	L42-R39	E8	1	1 cell	H9	Plate 6	middle	0	0	0	0	0	0	12	1	9	4	1	898	47	261	48
L42	R40	43	43	L42-R40	E8	1	1 cell	H9	Plate 6	middle	0	0	0	0	0	4	13	0	21	2	1	1225	61	258	63
L42	R41	43	45	L42-R41	E8	1	1 cell	H9	Plate 6	middle	0	0	0	0	0	4	24	0	19	0	0	1148	36	304	79
L42	R42	43	47	L42-R42	E8	1	1 cell	H9	Plate 6	middle	0	0	0	0	0	1	3	0	7	2	0	968	53	262	72
L42	R43	43	26	L42-R43	E8	1	1 cell	H9	Plate 6	middle	0	0	0	0	0	1	7	0	1	1	0	968	52	250	82
L42	R44	43	28	L42-R44	E8	1	1 cell	H9	Plate 6	middle	0	0	0	0	0	0	2	0	2	2	0	900	29	252	54
L42	R45	43	30	L42-R45	E8	1	1 cell	H9	Plate 6	middle	0	0	0	0	0	0	2	0	3	1	0	997	31	284	60
L42	R46	43	32	L42-R46	E8	1	1 cell	H9	Plate 6	middle	0	0	0	0	0	2	8	0	5	2	1	1037	37	294	77
L42	R47	43	34	L42-R47	E8	1	1 cell	H9	Plate 6	middle	0	0	0	0	0	1	1	0	7	2	0	1103	41	238	38
L42	R48	43	36	L42-R48	E8	1	1 cell	H9	Plate 6	middle	1	0	0	0	1	1	8	0	5	1	1	1313	47	305	73
L42	R49	43	38	L42-R49	E8	1	1 cell	H9	Plate 6	middle	0	1	0	0	1	0	18	0	10	1	1	1043	43	258	6
L42	R50	43	40	L42-R50	E8	1	1 cell	H9	Plate 6	middle	0	0	0	0	0	0	8	0	4	5	0	944	34	264	93
L42	R51	43	42	L42-R51	E8	1	1 cell	H9	Plate 6	middle	2	0	0	0	0	1	25	0	12	1	1	449	34	135	20
L42	R52	43	44	L42-R52	E8	1	1 cell	H9	Plate 6	middle	1	0	0	0	0	0	9	0	7	1	0	176	21	36	7
L42	R53	43	46	L42-R53	E8	1	1 cell	H9	Plate 6	middle	0	0	0	0	1	2	11	0	12	2	0	1231	47	203	48
L42	R54	43	48	L42-R54	E8	1	1 cell	H9	Plate 6	side	1	0	1	0	0	2	39	0	25	12	1	918	62	333	96
L43	R01	45	1	L43-R01	E8	1	1 cell	H9	Plate 5	side	2	0	0	0	0	0	19	0	13	1	0	3327	198	1219	116
L43	R03	45	3	L43-R03	E8	1	1 cell	H9	Plate 5	middle	1	0	1	0	0	6	25	0	25	0	1	2412	259	1101	97
L43	R04	45	5	L43-R04	E8	1	1 cell	H9	Plate 5	middle	2	0	0	0	1	0	13	0	17	6	1	1604	193	996	79
L43	R05	45	7	L43-R05	E8	1	1 cell	H9	Plate 5	middle	4	0	0	0	0	4	108	0	59	10	1	3113	164	1192	114
L43	R06	45	9	L43-R06	E8	1	1 cell	H9	Plate 5	middle	5	0	0	0	0	2	34	0	27	7	1	2848	226	1058	166
L43	R07	45	11	L43-R07	E8	1	1 cell	H9	Plate 5	middle	4	0	0	0	0	7	124	0	66	9	4	2864	166	1367	149
L43	R08	45	13	L43-R08	E8	1	1 cell	H9	Plate 5	middle	2	0	1	0	1	2	44	0	29	5	0	2087	174	940	158
L43	R09	45	15	L43-R09	E8	1	1 cell	H9	Plate 5	middle	17	1	0	0	3	5	157	0	71	9	6	1972	224	1033	114
L43	R10	45	17	L43-R10	E8	1	1 cell	H9	Plate 5	middle	31	0	0	0	2	9	80	0	39	6	1	1912	239	959	71
L43	R11	45	19	L43-R11	E8	1	1 cell	H9	Plate 5	middle	589	25	188	0	430	706	6734	19	4034	1365	273	3089	203	1077	115
L43	R13	45	21	L43-R13	E8	2	2 cells	H9	Plate 5	middle	23	3	1	0	0	9	113	0	51	15	3	2042	275	944	260
L43	R14	45	23	L43-R14	E8	8	8 cells	H9	Plate 5	middle	3	62	0	0	3	15	544	21	407	341	80	2715	190	866	155
L43	R16	45	2	L43-R16	E8	1	1 cell	H9	Plate 5	middle	1	0	0	0	0	2	42	0	5	2	1	1511	99	664	160
L43	R17	45	4	L43-R17	E8	1	1 cell	H9	Plate 5	middle	3	0	0	0	1	1	61	0	35	6	0	843	77	367	53
L43	R18	45	6	L43-R18	E8	1	1 cell	H9	Plate 5	middle	1	0	0	0	1	2	56	0	39	2	1	1664	93	585	70
L43	R19	45	8	L43-R19	E8	1	1 cell	H9	Plate 5	middle	6	0	0	0	0	3	61	0	39	5	0	2437	254	1121	161
L43	R21	45	10	L43-R21	E8	1	1 cell	H9	Plate 5	middle	5	0	0	0	2	4	115	1	63	8	3	1982	162	1045	85
L43	R22	45	12	L43-R22	E8	1	1 cell	H9	Plate 5	middle	3	1	0	0	1	7	52	0	43	5	2	2643	166	451	164
L43	R23	45	14	L43-R23	E8	1	1 cell	H9	Plate 5	middle	14	4	0	0	5	17	249	4	53	79	11	2261	184	1132	238
L43	R26	45	16	L43-R26	E8	1	1 cell	H9	Plate 5	middle	5	0	0	0	2	1	82	0	55	15	1	2216	228	1061	202
L43	R27	45	18	L43-R27	E8	1	1 cell	H9	Plate 5	middle	28	1	0	0	3	3	180	0	85	7	2	2508	289	1489	151
L43	R28	45	20	L43-R28	E8	1	1 cell	H9	Plate 5	middle	18	1	1	1	2	4	63	0	73	9	5	3102	196	1017	175
L43	R29	45	22	L43-R29	E8	4	4 cells	H9	Plate 5	middle	10	53	0	0	0	22	270	5	301	42	31	1927	502	1218	182
L43	R30	45	24	L43-R30	E8	16	16 cells	H9	Plate 5	side	451	210	138	16	324	312	6982	115	6233	1385	582	2135	234	1130	107
L43	R31	45	25	L43-R31	E8	1	1 cell	H9	Plate 6	side	0	0	0	0	0	0	6	0	5	0	0	3163	224	1440	61
L43	R32	45	27	L43-R32	E8	1	1 cell	H9	Plate 6	middle	1	0	0	0	0	2	5	0	10	3	0	1654	117	640	61
L43	R33	45	29	L43-R33	E8	1	1 cell	H9	Plate 6	middle	0	0	0	0	0	3	16	0	8	3	0	2496	178	5	103
L43	R34	45	31	L43-R34	E8	1	1 cell	H9	Plate 6	middle	0	0	0	0	0	4	15	0	13	5	0	2266	253	705	28
L43	R35	45	33	L43-R35	E8	1	1 cell	H9	Plate 6	middle	0	0	0	0	0	0	9	0	9	0	2	1516	171	695	43
L43	R36	45	35	L43-R36	E8	1	1 cell	H9	Plate 6	middle	1	0	0	0	1	1	33	1	10	2	1	2391	256	1411	177
L43	R37	45	37	L43-R37	E8	1	1 cell	H9	Plate 6	middle	2	0	0	0	0	1	36	0	25	5	1	1686	205	973	158
L43	R38	45	39	L43-R38	E8	1	1 cell	H9	Plate 6	middle	1	0	0	0	0	6	68	0	31	4	2	3380	296	1144	90
L43	R39	45	41	L43-R39	E8	1	1 cell	H9	Plate 6	middle	2	1	0	0	1	4	42	0	42	7	1	2241	181	1334	174
L43	R40	45	43	L43-R40	E8	1	1 cell	H9	Plate 6	middle	400	102	148	0	189	806	6840	18	4579	1065	281	3105	207	1037	127
L43	R41	45	45	L43-R41	E8	1	1 cell	H9	Plate 6	middle	0	0	1	0	0	3	81	0	64	4	1	2177	194	1127	215
L43	R42	45	47	L43-R42	E8	1	1 cell	H9	Plate 6	middle	0	0	0	0	0	8	17	0	34	1	2	2461	269	1110	169
L43	R43	45	26	L43-R43	E8	1	1 cell	H9	Plate 6	middle	0	0	0	0	0	0	33	0	15	0	0	2109	181	749	81
L43	R44	45	28	L43-R44	E8	1	1 cell	H9	Plate 6	middle	0	0	0	0	0	0	12	1	9	1	0	1638	133	710	61
L43	R45	45	30	L43-R45	E8	1	1 cell	H9	Plate 6	middle	0	0	0	0	0	2	5	0	3	1	0	2155	164	1131	151
L43	R46	45	32	L43-R46	E8	1	1 cell	H9	Plate 6	middle	1	0	0	0	0	2	24	0	21	5	1	2445	211	856	63
L43	R47	45	34	L43-R47	E8	1	1 cell	H9	Plate 6	middle	1	0	0	0	0	2	26	0	14	6	1	1049	128	474	29
L43	R48	45	36	L43-R48	E8	1	1 cell	H9	Plate 6	middle	1	1	0	0	1	1	47	0	45	3	1	2646	278	1000	170
L43	R49	45	38	L43-R49	E8	1	1 cell	H9	Plate 6	middle	1	0	1	0	1	2	71	0	32	4	1	2438	246	1120	22
L43	R50	45	40	L43-R50	E8	1	1 cell	H9	Plate 6	middle	1	0	0	0	1	2	32	0	43	2	0	2567	196	1167	76
L43	R51	45	42	L43-R51	E8	1	1 cell	H9	Plate 6	middle	5	0	0	0	2	4	96	1	59	3	1	2400	237	1217	149
L43	R52	45	44	L43-R52	E8	1	1 cell	H9	Plate 6	middle	1	0	1	0	0	1	29	0	42	5	2	1874	156	673	82
L43	R53	45	46	L43-R53	E8	1	1 cell	H9	Plate 6	middle	1	1	0	0	0	7	44	0	60	4	1	2528	180	1005	137
L43	R54	45	48	L43-R54	E8	1	1 cell	H9	Plate 6	side	2	0	0	1	0	4	161	0	59	10	3	1052	64	303	47
L44	R01	47	1	L44-R01	fibroblast	2	2 cells	fibroblast	Plate 5	corner	4	0	0	0	0	0	0	0	2	1	0	2244	108	842	166
L44	R03	47	3	L44-R03	fibroblast	4	4 cells	fibroblast	Plate 5	middle	12	0	0	0	0	0	3	0	7	17	4	1993	198	948	73
L44	R04	47	5	L44-R04	fibroblast	8	8 cells	fibroblast	Plate 5	middle	26	7	0	0	0	6	4	9	138	63	12	1453	142	626	74
L44	R05	47	7	L44-R05	fibroblast	16	16 cells	fibroblast	Plate 5	middle	4162	19	0	0	0	64	45	12	273	47	23	1577	206	1010	150
L44	R06	47	9	L44-R06	fibroblast	8	8 cells	fibroblast	Plate 5	middle	4417	0	0	0	0	24	18	3	236	4	4	2303	150	821	85
L44	R07	47	11	L44-R07	fibroblast	4	4 cells	fibroblast	Plate 5	middle	1505	22	0	0	0	25	9	3	77	43	0	2236	231	794	135
L44	R08	47	13	L44-R08	fibroblast	2	2 cells	fibroblast	Plate 5	middle	4660	20	0	0	0	54	27	1	177	47	56	1176	101	573	65
L44	R09	47	15	L44-R09	fibroblast	2	2 cells	fibroblast	Plate 5	middle	141	0	0	0	0	0	3	1	34	4	1	1681	160	682	86
L44	R10	47	17	L44-R10	fibroblast	1	1 cell	fibroblast	Plate 5	middle	457	1	1	0	0	2	6	0	16	2	0	2189	209	927	83
L44	R11	47	19	L44-R11	fibroblast	1	1 cell	fibroblast	Plate 5	middle	256	32	0	0	1	3	28	16	293	32	51	2631	164	1005	170
L44	R13	47	21	L44-R13	fibroblast	1	1 cell	fibroblast	Plate 5	middle	568	47	1	0	0	11	33	4	196	75	12	1815	173	908	163
L44	R14	47	23	L44-R14	fibroblast	1	1 cell	fibroblast	Plate 5	corner	116	7	1	0	0	7	51	7	191	24	33	1765	179	937	136
L44	R16	47	2	L44-R16	fibroblast	2	2 cells	fibroblast	Plate 5	corner	12	0	0	0	0	0	0	0	2	1	1	1708	168	1028	117
L44	R17	47	4	L44-R17	fibroblast	4	4 cells	fibroblast	Plate 5	middle	56	0	0	0	0	0	0	0	10	1	1	2419	145	669	118
L44	R18	47	6	L44-R18	fibroblast	8	8 cells	fibroblast	Plate 5	middle	33	9	0	0	0	1	28	1	148	8	9	1565	127	579	124
L44	R19	47	8	L44-R19	fibroblast	16	16 cells	fibroblast	Plate 5	middle	925	14	0	0	0	41	98	15	380	132	64	2497	182	765	106
L44	R21	47	10	L44-R21	fibroblast	8	8 cells	fibroblast	Plate 5	middle	95	0	0	0	0	1	7	0	16	1	2	1146	48	224	37
L44	R22	47	12	L44-R22	fibroblast	4	4 cells	fibroblast	Plate 5	middle	385	18	0	0	0	15	46	14	392	47	28	1691	108	268	155
L44	R23	47	14	L44-R23	fibroblast	2	2 cells	fibroblast	Plate 5	middle	177	15	0	0	1	7	22	10	28	63	4	3282	165	1325	172
L44	R26	47	16	L44-R26	fibroblast	2	2 cells	fibroblast	Plate 5	middle	6413	0	0	0	0	30	18	0	16	2	0	1289	102	591	112
L44	R27	47	18	L44-R27	fibroblast	1	1 cell	fibroblast	Plate 5	middle	324	0	1	0	0	3	7	0	34	2	4	2936	268	1200	99
L44	R28	47	20	L44-R28	fibroblast	1	1 cell	fibroblast	Plate 5	middle	214	0	0	1	0	3	0	1	18	3	3	2838	86	940	185
L44	R29	47	22	L44-R29	fibroblast	1	1 cell	fibroblast	Plate 5	middle	13633	27	25	0	0	132	14	6	140	2	3	2962	190	1008	107
L44	R30	47	24	L44-R30	fibroblast	1	1 cell	fibroblast	Plate 5	corner	134	5	0	0	0	6	26	6	153	43	40	2237	153	974	166
L44	R31	47	25	L44-R31	E8	1	1 cell	H9	Plate 6	corner	3	0	0	0	0	0	0	0	1	1	0	1469	83	426	34
L44	R32	47	27	L44-R32	E8	1	1 cell	H9	Plate 6	middle	9	0	0	0	0	1	0	0	3	1	0	1143	96	452	62
L44	R33	47	29	L44-R33	E8	1	1 cell	H9	Plate 6	middle	6	0	0	0	0	0	1	0	5	0	1	686	74	2	23
L44	R34	47	31	L44-R34	E8	1	1 cell	H9	Plate 6	middle	11	0	0	0	0	0	1	0	4	0	0	861	58	307	26
L44	R35	47	33	L44-R35	E8	1	1 cell	H9	Plate 6	middle	7	0	0	0	0	0	0	0	3	0	0	1707	136	948	70
[truncated: 403 more rows]
