# Supplementary material for: BART-Seq: cost-effective massively parallelized targeted sequencing for genomics, transcriptomics, and single-cell analysis
Source: Genome Biol. 2019 Aug 6;20:155. doi: 10.1186/s13059-019-1748-6 (PMC6683345; doi:10.1186/s13059-019-1748-6)
Supplement: Supplementary file 6 — Table S6. Wnt experiment. De-multiplexed NGS read counts of the differentiation (Wnt/β-catenin) experiment. (a) Replicate 1, (b) replicate 2, (c) replicate 3 (XLSX 851 kb) [file 13059_2019_1748_MOESM6_ESM.xlsx]

## Sheet: Information
	Supplementary Table 6 |			De-multiplexed NGS read counts of the differentiation (Wnt/β-Catenin) experiment (Fig. 5, Supplementary Fig. 5).
				Tables show the read counts assigned to each barcode combination based on the amplicons from 22 target loci.
				Barcodes v2 (Supplementary Table 1c) and differentiation primers (Supplementary Table 2e) were used in the experiments.
				Each well ID or Forward-Reverse barcode combination represent one well in the sample 384-well plates.
			(a)	Replicate 1
			(b)	Replicate 2
			(c)	Replicate 3

## Sheet: (a) Replicate 1
library.ID	well.ID	plate.ID	forward.barcode	reverse.barcode	type	inducer	cell.count	timepoint	pg.bulk.RNA	copy.RNA1	copy.RNA2	copy.RNA6	CDX2	EOMES	EVX1	FOXA2	GAPDH	GSC	HAND1	HOXA1	MESP1	MIXL1	MSGN1	MSX1	NANOG	NODAL	PAX3	SOX17	T	TBX6	ZIC1	RNA1	RNA2	RNA6
Lib1	L01-R01	Plate3	L01	R01	single cell	Wnt	1	24h	0	2000	1000	500	0	0	0	0	2	0	1	0	0	3	0	0	0	0	0	3	0	0	0	7	6	0
Lib1	L01-R03	Plate3	L01	R03	single cell	Wnt	1	24h	0	2000	1000	500	0	0	0	1	1	0	0	0	0	11	0	1	0	0	0	1	0	0	1	490	38	1
Lib1	L01-R04	Plate3	L01	R04	single cell	Wnt	1	24h	0	2000	1000	500	0	0	0	0	0	0	0	0	0	3	0	0	0	0	0	2	0	0	0	1122	565	13
Lib1	L01-R05	Plate3	L01	R05	single cell	Wnt	1	24h	0	2000	1000	500	0	0	0	0	1	0	0	0	0	9	0	0	0	0	0	2	0	0	0	858	136	2
Lib1	L01-R06	Plate3	L01	R06	single cell	Wnt	1	24h	0	2000	1000	500	0	0	0	0	1	0	1	0	0	12	8	0	0	1	0	3	0	0	0	2165	945	16
Lib1	L01-R07	Plate3	L01	R07	single cell	Wnt	1	24h	0	2000	1000	500	0	1	0	0	1	0	1	0	0	8	0	0	0	0	0	0	0	0	0	1280	216	12
Lib1	L01-R08	Plate3	L01	R08	single cell	Wnt	1	24h	0	2000	1000	500	0	1	0	0	1	0	2	0	0	4	0	0	1	1	0	0	0	0	1	2127	1254	28
Lib1	L01-R09	Plate3	L01	R09	single cell	Wnt	1	24h	0	2000	1000	500	0	0	0	0	0	0	1	0	0	9	0	0	0	0	0	3	0	0	0	1741	418	12
Lib1	L01-R10	Plate3	L01	R10	single cell	Wnt	1	24h	0	2000	1000	500	0	0	0	0	1	0	0	0	0	13	0	0	0	0	0	5	0	0	0	809	141	13
Lib1	L01-R11	Plate3	L01	R11	single cell	Wnt	1	24h	0	2000	1000	500	0	0	0	0	0	0	0	0	0	6	0	0	0	0	0	4	0	0	1	2655	1470	34
Lib1	L01-R13	Plate3	L01	R13	single cell	Wnt	1	24h	0	2000	1000	500	0	0	0	0	2	0	0	0	0	9	0	0	0	0	0	2	0	0	1	743	102	4
Lib1	L01-R14	Plate3	L01	R14	single cell	Wnt	1	24h	0	2000	1000	500	3	35	22	1	33	12	131	42	13	98	62	34	49	74	0	50	0	38	264	2599	637	17
Lib1	L01-R16	Plate3	L01	R16	single cell	Wnt	1	24h	0	2000	1000	500	0	0	0	0	0	0	1	0	0	17	0	0	0	0	0	0	0	0	1	1884	701	17
Lib1	L01-R17	Plate3	L01	R17	single cell	Wnt	1	24h	0	2000	1000	500	0	1	0	0	1	1	3	0	0	22	0	0	0	0	0	1	0	0	1	1862	517	26
Lib1	L01-R18	Plate3	L01	R18	single cell	Wnt	1	24h	0	2000	1000	500	0	0	0	0	1	0	0	1	0	10	0	0	0	0	0	2	0	0	0	3878	674	28
Lib1	L01-R19	Plate3	L01	R19	single cell	Wnt	1	24h	0	2000	1000	500	0	0	0	0	0	0	3	1	0	5	0	0	0	0	0	1	0	0	0	1126	165	4
Lib1	L01-R21	Plate3	L01	R21	single cell	Wnt	1	24h	0	2000	1000	500	0	1	0	0	0	0	2	1	0	9	0	0	0	0	0	2	0	0	0	1039	268	6
Lib1	L01-R22	Plate3	L01	R22	single cell	Wnt	1	24h	0	2000	1000	500	0	0	1	0	0	0	0	0	0	4	0	0	0	0	0	6	0	0	0	1156	529	2
Lib1	L01-R23	Plate3	L01	R23	single cell	Wnt	1	24h	0	2000	1000	500	0	0	0	0	0	0	4	0	0	4	0	0	0	0	0	5	0	0	1	3158	978	29
Lib1	L01-R26	Plate3	L01	R26	single cell	Wnt	1	24h	0	2000	1000	500	0	0	0	2	1	0	3	0	0	7	0	1	0	1	0	15	0	0	0	4529	1154	14
Lib1	L01-R27	Plate3	L01	R27	single cell	Wnt	1	24h	0	2000	1000	500	0	0	0	1	8	0	8	0	0	42	0	6	0	0	0	5	0	0	1	2981	1082	23
Lib1	L01-R28	Plate3	L01	R28	single cell	Wnt	1	24h	0	2000	1000	500	0	0	0	1	1	0	1	0	0	10	0	0	0	0	0	2	0	0	0	2376	323	26
Lib1	L01-R29	Plate3	L01	R29	single cell	Wnt	1	24h	0	2000	1000	500	0	0	0	0	1	0	2	0	0	8	0	0	1	0	0	2	0	0	0	2069	536	21
Lib1	L01-R30	Plate3	L01	R30	single cell	Wnt	1	24h	0	2000	1000	500	0	1	0	0	8	0	2	0	0	34	0	2	0	2	0	3	0	0	0	1056	68	1
Lib1	L01-R31	Plate6	L01	R31	single cell	Wnt	1	72h	0	2000	1000	500	0	0	2	77	2	0	58	7	0	43	26	8	3	16	0	217	0	0	109	845	188	5
Lib1	L01-R32	Plate6	L01	R32	single cell	Wnt	1	72h	0	2000	1000	500	0	11	0	0	52	0	134	0	0	282	30	0	20	7	0	9	0	0	233	1871	726	34
Lib1	L01-R34	Plate6	L01	R34	single cell	Wnt	1	72h	0	2000	1000	500	0	71	84	1543	193	7	14	0	0	517	0	541	34	16	0	15940	0	1	0	729	1239	10
Lib1	L01-R35	Plate6	L01	R35	single cell	Wnt	1	72h	0	2000	1000	500	0	70	34	1	952	0	4325	0	7	861	0	813	0	0	0	13	0	0	2	2147	1602	110
Lib1	L01-R36	Plate6	L01	R36	single cell	Wnt	1	72h	0	2000	1000	500	0	219	72	0	1747	0	8780	11	65	19161	0	2126	5	29	0	4	0	0	45	1874	1530	47
Lib1	L01-R37	Plate6	L01	R37	single cell	Wnt	1	72h	0	2000	1000	500	0	38	0	0	204	0	2380	0	10	5716	0	66	0	0	0	3	0	0	1	1316	660	15
Lib1	L01-R38	Plate6	L01	R38	single cell	Wnt	1	72h	0	2000	1000	500	0	321	0	0	1542	21	30	0	54	9590	0	2	1	677	0	4	0	23	0	845	1383	86
Lib1	L01-R39	Plate6	L01	R39	single cell	Wnt	1	72h	0	2000	1000	500	0	44	10	1	153	0	1439	0	3	992	0	85	0	14	0	2	0	0	3	660	1473	37
Lib1	L01-R40	Plate6	L01	R40	single cell	Wnt	1	72h	0	2000	1000	500	0	1	0	0	3	0	13	0	0	9	0	3	0	0	0	10	0	0	0	933	732	22
Lib1	L01-R41	Plate6	L01	R41	single cell	Wnt	1	72h	0	2000	1000	500	0	83	0	19	445	3	9	0	10	971	0	4	0	0	0	6	0	0	31	1067	448	10
Lib1	L01-R42	Plate6	L01	R42	single cell	Wnt	1	72h	0	2000	1000	500	0	23	0	0	158	0	1499	0	6	178	65	92	28	49	0	81	0	15	92	643	351	2
Lib1	L01-R43	Plate6	L01	R43	single cell	Wnt	1	72h	0	2000	1000	500	0	1	2	1	1062	0	10	0	0	24	0	254	0	0	188	15	0	1	56	1706	1897	49
Lib1	L01-R44	Plate6	L01	R44	single cell	Wnt	1	72h	0	2000	1000	500	0	80	3	434	457	7	99	0	5	5	59	70	61	127	0	5198	0	7	210	1406	1321	16
Lib1	L01-R45	Plate6	L01	R45	single cell	Wnt	1	72h	0	2000	1000	500	0	0	0	0	0	0	2	0	0	2	0	1	0	0	0	2	0	0	1	406	286	10
Lib1	L01-R46	Plate6	L01	R46	single cell	Wnt	1	72h	0	2000	1000	500	0	175	21	1010	329	0	13	0	2	3705	0	90	32	21	0	4430	0	14	3	1219	1146	34
Lib1	L01-R47	Plate6	L01	R47	single cell	Wnt	1	72h	0	2000	1000	500	0	110	17	1	293	2	3543	0	2	782	0	474	1	1	0	54	0	0	0	1195	1247	29
Lib1	L01-R48	Plate6	L01	R48	single cell	Wnt	1	72h	0	2000	1000	500	0	60	9	21	182	2	459	0	2	332	0	1	10	28	0	9	0	0	83	955	933	13
Lib1	L01-R49	Plate6	L01	R49	single cell	Wnt	1	72h	0	2000	1000	500	0	4	12	2	303	0	2048	0	1	602	0	113	31	0	0	11	0	0	146	1287	1646	54
Lib1	L01-R50	Plate6	L01	R50	single cell	Wnt	1	72h	0	2000	1000	500	0	489	1	2	712	0	5802	0	38	6349	27	1234	14	0	0	6	0	0	19	982	1362	38
Lib1	L01-R51	Plate6	L01	R51	single cell	Wnt	1	72h	0	2000	1000	500	0	165	0	3	187	0	800	0	30	2361	0	328	1	31	0	4	0	0	45	1054	1431	19
Lib1	L01-R52	Plate6	L01	R52	single cell	Wnt	1	72h	0	2000	1000	500	0	13	1	2	47	0	84	0	16	4	17	75	0	41	0	3	0	43	146	625	982	25
Lib1	L01-R53	Plate6	L01	R53	single cell	Wnt	1	72h	0	2000	1000	500	0	28	1	0	159	0	1187	0	20	46	0	166	0	0	0	2	0	4	90	354	191	3
Lib1	L01-R54	Plate6	L01	R54	single cell	Wnt	1	72h	0	2000	1000	500	0	25	33	992	615	0	3	0	0	348	0	21	0	0	0	3683	0	0	68	1005	834	26
Lib1	L01-R55	Plate6	L01	R55	single cell	Wnt	1	72h	0	2000	1000	500	0	11	10	743	361	0	6	0	0	3	0	1	30	21	0	5201	0	0	1	585	583	9
Lib1	L02-R01	Plate3	L02	R01	single cell	Wnt	1	24h	0	2000	1000	500	0	0	0	0	2	0	0	1	0	9	0	1	0	0	0	1	0	0	0	1420	919	74
Lib1	L02-R03	Plate3	L02	R03	single cell	Wnt	1	24h	0	2000	1000	500	0	0	0	0	0	0	1	0	0	17	0	0	0	2	0	0	0	0	0	1715	1027	104
Lib1	L02-R04	Plate3	L02	R04	single cell	Wnt	1	24h	0	2000	1000	500	0	0	0	0	0	0	3	0	0	2	0	0	0	0	0	2	0	0	0	527	58	0
Lib1	L02-R05	Plate3	L02	R05	single cell	Wnt	1	24h	0	2000	1000	500	0	1	0	0	0	0	0	0	0	11	0	0	0	1	0	1	0	0	1	1778	755	52
Lib1	L02-R06	Plate3	L02	R06	single cell	Wnt	1	24h	0	2000	1000	500	0	0	0	0	1	1	1	0	0	11	0	0	0	0	0	1	0	0	0	1398	1325	86
Lib1	L02-R07	Plate3	L02	R07	single cell	Wnt	1	24h	0	2000	1000	500	0	0	0	0	1	0	1	0	0	12	0	0	0	0	0	2	0	0	0	2557	1963	129
Lib1	L02-R08	Plate3	L02	R08	single cell	Wnt	1	24h	0	2000	1000	500	0	0	0	0	0	0	0	0	0	13	0	0	0	0	0	0	0	0	0	922	306	23
Lib1	L02-R09	Plate3	L02	R09	single cell	Wnt	1	24h	0	2000	1000	500	0	0	0	0	0	1	1	0	0	10	0	0	0	0	0	2	0	0	0	572	245	15
Lib1	L02-R10	Plate3	L02	R10	single cell	Wnt	1	24h	0	2000	1000	500	0	24	36	81	49	58	72	16	0	240	60	72	2	13	0	207	0	30	112	1245	257	26
Lib1	L02-R11	Plate3	L02	R11	single cell	Wnt	1	24h	0	2000	1000	500	0	29	19	129	40	73	169	43	0	447	79	60	72	84	0	251	0	51	317	1104	1498	111
Lib1	L02-R13	Plate3	L02	R13	single cell	Wnt	1	24h	0	2000	1000	500	0	25	28	0	22	26	66	57	27	296	49	45	56	68	0	2	0	35	138	1538	1204	125
Lib1	L02-R14	Plate3	L02	R14	single cell	Wnt	1	24h	0	2000	1000	500	0	0	0	125	336	3	0	0	0	621	0	2	32	0	0	107	0	0	1	1014	570	28
Lib1	L02-R16	Plate3	L02	R16	single cell	Wnt	1	24h	0	2000	1000	500	0	0	0	0	2	0	0	0	0	22	0	1	0	1	0	0	0	0	0	1623	617	49
Lib1	L02-R17	Plate3	L02	R17	single cell	Wnt	1	24h	0	2000	1000	500	0	0	0	0	0	0	1	0	0	25	0	0	1	0	0	2	0	0	0	1045	246	1
Lib1	L02-R18	Plate3	L02	R18	single cell	Wnt	1	24h	0	2000	1000	500	0	1	0	0	0	0	1	0	0	16	0	1	0	0	0	3	0	0	0	1001	179	14
Lib1	L02-R19	Plate3	L02	R19	single cell	Wnt	1	24h	0	2000	1000	500	0	0	0	3	0	0	0	0	0	20	1	0	0	3	0	2	0	0	0	750	325	8
Lib1	L02-R21	Plate3	L02	R21	single cell	Wnt	1	24h	0	2000	1000	500	0	0	0	0	0	0	0	0	0	17	16	0	0	1	0	2	0	0	0	797	559	29
Lib1	L02-R22	Plate3	L02	R22	single cell	Wnt	1	24h	0	2000	1000	500	0	42	27	156	39	25	134	63	17	18	19	50	38	61	0	325	0	36	233	2801	809	150
Lib1	L02-R23	Plate3	L02	R23	single cell	Wnt	1	24h	0	2000	1000	500	0	2	0	1	1	0	0	0	0	19	0	0	0	4	0	0	0	0	1	482	361	28
Lib1	L02-R26	Plate3	L02	R26	single cell	Wnt	1	24h	0	2000	1000	500	0	1	0	0	4	0	9	0	0	12	0	1	0	0	0	0	0	0	1	1730	1028	163
Lib1	L02-R27	Plate3	L02	R27	single cell	Wnt	1	24h	0	2000	1000	500	0	0	0	1	2	0	8	2	0	26	0	3	0	1	0	12	0	0	2	3881	1817	189
Lib1	L02-R28	Plate3	L02	R28	single cell	Wnt	1	24h	0	2000	1000	500	0	0	1	0	0	0	2	0	0	9	0	0	0	0	0	3	0	0	0	777	96	57
Lib1	L02-R29	Plate3	L02	R29	single cell	Wnt	1	24h	0	2000	1000	500	0	1	0	0	2	0	2	0	0	22	0	0	0	0	0	0	0	0	0	399	167	39
Lib1	L02-R30	Plate3	L02	R30	single cell	Wnt	1	24h	0	2000	1000	500	0	0	0	0	1	0	1	0	0	6	0	0	0	0	0	12	0	0	0	1367	743	89
Lib1	L02-R31	Plate6	L02	R31	single cell	Wnt	1	72h	0	2000	1000	500	0	116	0	0	158	0	1555	0	27	872	0	321	0	0	0	3	0	13	1	1022	1795	127
Lib1	L02-R32	Plate6	L02	R32	single cell	Wnt	1	72h	0	2000	1000	500	0	46	5	1	95	0	1807	0	2	727	0	279	13	0	0	5	0	1	0	317	173	0
Lib1	L02-R34	Plate6	L02	R34	single cell	Wnt	1	72h	0	2000	1000	500	0	245	48	67	439	0	1042	0	40	645	2	268	0	4	0	13	0	1	0	1301	1505	130
Lib1	L02-R35	Plate6	L02	R35	single cell	Wnt	1	72h	0	2000	1000	500	0	341	51	0	1323	0	3315	0	9	233	1	817	0	23	0	9	0	0	1	1719	2038	236
Lib1	L02-R36	Plate6	L02	R36	single cell	Wnt	1	72h	0	2000	1000	500	0	142	22	1093	184	0	18	0	0	433	0	20	1	99	0	6610	0	0	0	396	572	36
Lib1	L02-R37	Plate6	L02	R37	single cell	Wnt	1	72h	0	2000	1000	500	0	62	18	63	197	0	1198	29	30	486	23	62	27	11	0	55	0	45	220	510	267	21
Lib1	L02-R38	Plate6	L02	R38	single cell	Wnt	1	72h	0	2000	1000	500	0	71	9	184	304	0	22	0	0	525	0	3	35	60	0	4678	0	0	18	433	476	133
Lib1	L02-R39	Plate6	L02	R39	single cell	Wnt	1	72h	0	2000	1000	500	0	59	4	12	167	0	42	0	10	614	1	109	0	1	0	15	0	0	4	410	226	45
Lib1	L02-R40	Plate6	L02	R40	single cell	Wnt	1	72h	0	2000	1000	500	0	29	51	5	99	0	2840	2	18	1772	1	220	0	0	0	1	0	0	2	311	407	14
Lib1	L02-R41	Plate6	L02	R41	single cell	Wnt	1	72h	0	2000	1000	500	0	108	1	0	147	0	914	2	6	5819	1	55	1	1	0	11	0	31	52	346	284	3
Lib1	L02-R42	Plate6	L02	R42	single cell	Wnt	1	72h	0	2000	1000	500	0	132	0	0	527	0	790	0	30	773	0	370	1	0	0	3	0	0	24	1026	2134	205
Lib1	L02-R43	Plate6	L02	R43	single cell	Wnt	1	72h	0	2000	1000	500	0	0	9	40	124	0	80	0	3	332	19	231	12	0	0	72	0	0	3	495	464	89
Lib1	L02-R44	Plate6	L02	R44	single cell	Wnt	1	72h	0	2000	1000	500	0	10	26	1	1102	0	5438	15	7	3150	0	1645	0	194	0	3	24	0	0	951	1169	31
Lib1	L02-R45	Plate6	L02	R45	single cell	Wnt	1	72h	0	2000	1000	500	0	207	0	1	1102	2	3471	0	48	3487	0	123	0	1	0	8	0	0	0	1375	1180	84
Lib1	L02-R46	Plate6	L02	R46	single cell	Wnt	1	72h	0	2000	1000	500	0	123	49	281	320	0	4	0	0	444	0	173	0	87	0	3819	0	0	0	615	454	49
Lib1	L02-R47	Plate6	L02	R47	single cell	Wnt	1	72h	0	2000	1000	500	0	38	0	135	45	8	344	0	44	178	0	98	82	0	0	129	0	10	208	341	529	51
Lib1	L02-R48	Plate6	L02	R48	single cell	Wnt	1	72h	0	2000	1000	500	0	31	1	76	73	0	393	0	15	354	5	389	12	17	0	21	0	0	28	711	922	79
Lib1	L02-R49	Plate6	L02	R49	single cell	Wnt	1	72h	0	2000	1000	500	0	1	0	1	1	0	5	0	0	7	0	0	0	0	0	9	0	0	0	238	160	28
Lib1	L02-R50	Plate6	L02	R50	single cell	Wnt	1	72h	0	2000	1000	500	0	1	0	1	1	0	3	0	0	3	0	0	0	0	0	7	0	0	1	822	88	61
Lib1	L02-R51	Plate6	L02	R51	single cell	Wnt	1	72h	0	2000	1000	500	0	84	1	1	146	0	573	30	30	1215	50	273	0	0	0	3	0	1	12	803	306	58
Lib1	L02-R52	Plate6	L02	R52	single cell	Wnt	1	72h	0	2000	1000	500	0	45	14	0	180	0	1269	0	12	120	12	117	1	1	0	37	0	0	2	242	302	46
Lib1	L02-R53	Plate6	L02	R53	single cell	Wnt	1	72h	0	2000	1000	500	0	14	19	623	228	0	1	0	0	4	0	31	12	3	0	4008	0	0	1	512	395	91
Lib1	L02-R54	Plate6	L02	R54	single cell	Wnt	1	72h	0	2000	1000	500	0	0	0	2	2	0	3	0	0	3	0	1	0	0	0	15	0	0	0	1301	1941	224
Lib1	L02-R55	Plate6	L02	R55	single cell	Wnt	1	72h	0	2000	1000	500	0	190	13	1	450	0	3022	0	10	4560	0	91	9	66	0	4	0	0	0	794	582	86
Lib1	L03-R01	Plate3	L03	R01	single cell	Wnt	1	24h	0	2000	1000	500	0	1	0	0	2	0	0	36	0	10	0	0	0	2	0	1	0	0	1	2041	1318	93
Lib1	L03-R03	Plate3	L03	R03	single cell	Wnt	1	24h	0	2000	1000	500	0	13	52	228	56	37	38	13	13	67	30	81	38	68	0	111	0	0	151	1202	684	19
Lib1	L03-R04	Plate3	L03	R04	single cell	Wnt	1	24h	0	2000	1000	500	0	0	0	0	0	0	0	0	0	6	49	0	0	0	0	1	0	0	0	457	117	10
Lib1	L03-R05	Plate3	L03	R05	single cell	Wnt	1	24h	0	2000	1000	500	0	0	0	33	0	0	0	15	0	16	0	0	1	0	0	3	0	0	2	963	576	39
Lib1	L03-R06	Plate3	L03	R06	single cell	Wnt	1	24h	0	2000	1000	500	0	0	0	0	0	0	0	0	0	14	0	0	0	0	0	2	0	0	0	1420	1017	36
Lib1	L03-R07	Plate3	L03	R07	single cell	Wnt	1	24h	0	2000	1000	500	0	0	0	1	2	0	1	0	0	11	0	1	1	0	0	1	0	0	0	3292	1152	175
Lib1	L03-R08	Plate3	L03	R08	single cell	Wnt	1	24h	0	2000	1000	500	0	0	1	0	0	0	0	0	0	14	0	1	0	1	0	5	0	0	0	485	269	21
Lib1	L03-R09	Plate3	L03	R09	single cell	Wnt	1	24h	0	2000	1000	500	0	0	0	0	0	0	0	0	0	8	0	0	0	0	0	3	0	0	0	1476	504	50
Lib1	L03-R10	Plate3	L03	R10	single cell	Wnt	1	24h	0	2000	1000	500	0	0	0	1	2	0	0	0	0	15	0	0	0	2	0	1	0	0	0	856	379	16
Lib1	L03-R11	Plate3	L03	R11	single cell	Wnt	1	24h	0	2000	1000	500	0	9	13	145	13	24	193	108	0	61	57	33	31	0	0	93	0	17	160	1129	212	64
Lib1	L03-R13	Plate3	L03	R13	single cell	Wnt	1	24h	0	2000	1000	500	0	0	0	1	3	0	0	0	0	23	0	0	0	1	0	2	0	0	0	1871	1496	121
Lib1	L03-R14	Plate3	L03	R14	single cell	Wnt	1	24h	0	2000	1000	500	0	172	0	127	459	46	0	0	0	14252	2	0	50	20	0	120	0	19	0	2185	1187	71
Lib1	L03-R16	Plate3	L03	R16	single cell	Wnt	1	24h	0	2000	1000	500	0	0	0	0	2	0	0	0	0	16	0	0	0	0	0	0	0	0	0	745	292	11
Lib1	L03-R17	Plate3	L03	R17	single cell	Wnt	1	24h	0	2000	1000	500	0	0	0	0	1	0	2	0	0	21	0	0	0	0	0	2	0	0	0	1150	573	23
Lib1	L03-R18	Plate3	L03	R18	single cell	Wnt	1	24h	0	2000	1000	500	0	1	0	1	1	0	1	0	0	12	0	0	0	1	0	0	0	0	1	2755	1291	93
Lib1	L03-R19	Plate3	L03	R19	single cell	Wnt	1	24h	0	2000	1000	500	0	0	0	0	0	0	1	0	0	15	0	0	0	0	0	1	0	0	1	1358	1260	72
Lib1	L03-R21	Plate3	L03	R21	single cell	Wnt	1	24h	0	2000	1000	500	0	0	0	0	0	0	0	0	0	11	0	0	0	0	0	0	0	0	0	1739	1230	32
Lib1	L03-R22	Plate3	L03	R22	single cell	Wnt	1	24h	0	2000	1000	500	0	0	0	0	4	0	1	0	0	5	0	0	0	0	0	0	0	0	0	1185	408	26
Lib1	L03-R23	Plate3	L03	R23	single cell	Wnt	1	24h	0	2000	1000	500	0	0	0	0	4	0	0	1	0	17	0	1	0	0	0	3	0	0	1	1254	394	26
Lib1	L03-R26	Plate3	L03	R26	single cell	Wnt	1	24h	0	2000	1000	500	0	0	0	0	1	0	1	0	0	24	0	0	0	1	0	1	0	0	0	1620	1045	52
Lib1	L03-R27	Plate3	L03	R27	single cell	Wnt	1	24h	0	2000	1000	500	0	1	0	2	3	0	2	0	0	23	0	3	0	1	0	9	0	0	1	994	330	44
Lib1	L03-R28	Plate3	L03	R28	single cell	Wnt	1	24h	0	2000	1000	500	0	0	0	0	0	0	1	0	0	11	0	0	0	28	0	3	0	0	0	2223	376	99
Lib1	L03-R29	Plate3	L03	R29	single cell	Wnt	1	24h	0	2000	1000	500	0	0	0	0	0	0	0	0	0	15	0	0	0	0	0	1	0	0	0	1960	1138	107
Lib1	L03-R30	Plate3	L03	R30	single cell	Wnt	1	24h	0	2000	1000	500	0	0	0	0	0	1	0	1	0	2	0	0	0	0	0	0	0	0	0	1066	474	23
Lib1	L03-R31	Plate6	L03	R31	single cell	Wnt	1	72h	0	2000	1000	500	0	59	0	0	539	11	2064	0	50	2974	1	202	0	0	0	0	0	14	0	935	2002	216
Lib1	L03-R32	Plate6	L03	R32	single cell	Wnt	1	72h	0	2000	1000	500	0	18	7	2	321	0	547	0	5	927	22	17	0	0	0	7	0	0	0	402	362	42
Lib1	L03-R34	Plate6	L03	R34	single cell	Wnt	1	72h	0	2000	1000	500	0	189	1	0	487	24	1248	0	69	724	64	204	36	1	0	6	0	0	97	405	728	57
Lib1	L03-R35	Plate6	L03	R35	single cell	Wnt	1	72h	0	2000	1000	500	0	165	0	2	4	0	998	0	0	503	0	172	7	0	0	11	0	34	23	510	411	30
Lib1	L03-R36	Plate6	L03	R36	single cell	Wnt	1	72h	0	2000	1000	500	0	87	14	127	228	0	620	0	36	1171	0	66	0	1	0	12	0	0	76	594	421	14
Lib1	L03-R37	Plate6	L03	R37	single cell	Wnt	1	72h	0	2000	1000	500	0	93	0	0	256	0	332	17	3	452	0	55	23	0	0	4	0	0	63	840	805	62
Lib1	L03-R38	Plate6	L03	R38	single cell	Wnt	1	72h	0	2000	1000	500	0	0	10	127	50	23	3	1	9	262	0	73	0	0	0	2	0	0	115	869	407	44
Lib1	L03-R39	Plate6	L03	R39	single cell	Wnt	1	72h	0	2000	1000	500	0	70	8	48	121	0	451	0	2	1197	0	34	1	116	0	10	0	0	57	309	405	52
Lib1	L03-R40	Plate6	L03	R40	single cell	Wnt	1	72h	0	2000	1000	500	0	115	0	35	204	0	964	0	0	360	0	213	21	0	0	8	0	0	1	757	464	84
Lib1	L03-R41	Plate6	L03	R41	single cell	Wnt	1	72h	0	2000	1000	500	0	2	0	1	5	0	4	0	0	21	1	2	0	0	0	8	0	0	0	1029	930	81
Lib1	L03-R42	Plate6	L03	R42	single cell	Wnt	1	72h	0	2000	1000	500	0	10	0	97	88	12	20	0	0	90	5	0	17	13	0	866	0	0	0	508	722	66
Lib1	L03-R43	Plate6	L03	R43	single cell	Wnt	1	72h	0	2000	1000	500	0	2	0	0	1	0	3	0	0	25	0	1	0	0	0	6	0	0	0	728	445	46
Lib1	L03-R44	Plate6	L03	R44	single cell	Wnt	1	72h	0	2000	1000	500	0	30	31	81	56	29	207	67	5	241	88	64	59	68	0	298	0	13	343	436	195	5
Lib1	L03-R45	Plate6	L03	R45	single cell	Wnt	1	72h	0	2000	1000	500	0	37	48	655	85	0	8	0	0	2724	0	21	31	69	0	3728	0	0	68	529	655	55
Lib1	L03-R46	Plate6	L03	R46	single cell	Wnt	1	72h	0	2000	1000	500	0	506	19	328	566	48	101	0	22	6022	0	633	0	2	0	57	0	13	35	1837	892	174
Lib1	L03-R47	Plate6	L03	R47	single cell	Wnt	1	72h	0	2000	1000	500	0	1	0	1	0	0	2	0	0	6	0	0	0	0	0	3	0	0	0	476	190	74
Lib1	L03-R48	Plate6	L03	R48	single cell	Wnt	1	72h	0	2000	1000	500	0	225	34	1549	781	0	2	0	0	10	0	171	36	0	0	7966	0	0	0	1944	2640	134
Lib1	L03-R49	Plate6	L03	R49	single cell	Wnt	1	72h	0	2000	1000	500	0	63	0	856	474	0	0	0	0	33	0	33	0	0	0	2432	0	0	0	560	508	15
Lib1	L03-R50	Plate6	L03	R50	single cell	Wnt	1	72h	0	2000	1000	500	0	280	15	290	214	0	309	0	12	3778	0	65	0	117	0	47	0	0	0	633	550	21
Lib1	L03-R51	Plate6	L03	R51	single cell	Wnt	1	72h	0	2000	1000	500	0	0	0	1	1	0	2	0	0	21	0	1	0	0	0	3	0	0	0	1521	3106	351
Lib1	L03-R52	Plate6	L03	R52	single cell	Wnt	1	72h	0	2000	1000	500	0	95	113	523	390	0	64	0	0	1718	0	743	27	46	0	6889	0	0	40	626	1372	139
Lib1	L03-R53	Plate6	L03	R53	single cell	Wnt	1	72h	0	2000	1000	500	0	72	104	309	102	0	1	0	0	858	0	158	0	0	0	3323	0	0	0	745	406	59
Lib1	L03-R54	Plate6	L03	R54	single cell	Wnt	1	72h	0	2000	1000	500	0	291	3	1	420	0	2850	2	21	11779	0	328	0	0	0	11	0	0	5	527	296	27
Lib1	L03-R55	Plate6	L03	R55	single cell	Wnt	1	72h	0	2000	1000	500	0	42	7	185	73	0	11	0	0	307	0	5	0	16	0	1367	0	0	0	291	199	39
Lib1	L04-R01	Plate3	L04	R01	single cell	Wnt	1	24h	0	2000	1000	500	0	0	0	1	1	0	0	0	0	2	0	0	0	0	0	0	0	0	0	385	180	4
Lib1	L04-R03	Plate3	L04	R03	single cell	Wnt	1	24h	0	2000	1000	500	0	1	0	0	0	0	0	0	0	13	0	0	1	1	0	0	0	0	0	897	332	53
Lib1	L04-R04	Plate3	L04	R04	single cell	Wnt	1	24h	0	2000	1000	500	0	0	0	0	1	0	0	0	0	2	0	0	0	0	0	2	0	0	0	415	152	8
Lib1	L04-R05	Plate3	L04	R05	single cell	Wnt	1	24h	0	2000	1000	500	0	0	0	0	1	0	0	0	0	12	0	0	0	1	0	2	0	0	3	2528	1745	145
Lib1	L04-R06	Plate3	L04	R06	single cell	Wnt	1	24h	0	2000	1000	500	0	0	0	1	1	0	0	0	0	8	0	0	0	0	0	0	0	0	0	2012	1064	127
Lib1	L04-R07	Plate3	L04	R07	no cells	none	0	no cells	0	2000	1000	500	0	1	0	0	1	0	0	0	0	9	0	0	0	0	0	0	0	0	0	2986	1326	112
Lib1	L04-R08	Plate3	L04	R08	no cells	none	0	no cells	0	2000	1000	500	0	0	0	0	0	0	1	0	0	9	0	0	0	0	0	0	0	0	0	657	71	11
Lib1	L04-R09	Plate3	L04	R09	single cell	Wnt	1	24h	0	2000	1000	500	0	0	0	0	0	0	1	0	0	15	0	0	0	0	0	1	0	0	0	1929	994	78
Lib1	L04-R10	Plate3	L04	R10	single cell	Wnt	1	24h	0	2000	1000	500	0	0	0	1	0	0	0	0	0	9	0	0	0	1	0	1	0	0	0	697	246	3
Lib1	L04-R11	Plate3	L04	R11	single cell	Wnt	1	24h	0	2000	1000	500	0	0	0	0	0	0	0	0	0	9	0	1	0	0	0	3	0	0	0	870	164	89
Lib1	L04-R13	Plate3	L04	R13	single cell	Wnt	1	24h	0	2000	1000	500	0	0	0	0	0	0	0	0	0	7	0	0	0	1	0	1	0	0	0	836	220	17
Lib1	L04-R14	Plate3	L04	R14	single cell	Wnt	1	24h	0	2000	1000	500	0	0	0	0	0	0	1	0	0	7	0	0	0	0	0	1	0	0	0	1297	366	29
Lib1	L04-R16	Plate3	L04	R16	single cell	Wnt	1	24h	0	2000	1000	500	0	0	0	52	0	0	1	0	0	21	0	0	0	0	0	1	0	0	0	1769	302	29
Lib1	L04-R17	Plate3	L04	R17	single cell	Wnt	1	24h	0	2000	1000	500	0	0	0	0	0	0	1	0	0	16	0	0	0	1	0	1	0	0	0	3027	1073	158
Lib1	L04-R18	Plate3	L04	R18	single cell	Wnt	1	24h	0	2000	1000	500	0	62	53	166	17	46	149	78	12	165	50	68	57	90	0	118	0	62	320	342	270	25
Lib1	L04-R19	Plate3	L04	R19	single cell	Wnt	1	24h	0	2000	1000	500	0	0	0	0	0	0	2	0	0	18	0	0	0	0	0	2	0	0	0	788	428	42
Lib1	L04-R21	Plate3	L04	R21	single cell	Wnt	1	24h	0	2000	1000	500	0	0	0	0	0	0	1	0	0	11	0	0	0	0	0	0	0	0	1	758	128	24
Lib1	L04-R22	Plate3	L04	R22	no cells	none	0	no cells	0	2000	1000	500	0	1	0	0	0	0	2	0	0	6	0	1	0	0	0	1	0	0	0	840	313	33
Lib1	L04-R23	Plate3	L04	R23	no cells	none	0	no cells	0	2000	1000	500	0	0	0	1	3	0	1	0	0	14	0	0	0	2	0	2	0	0	1	3217	1576	164
Lib1	L04-R26	Plate3	L04	R26	single cell	Wnt	1	24h	0	2000	1000	500	0	189	0	551	1068	55	0	0	0	30870	0	6	181	530	0	29	34	0	28	1158	499	56
Lib1	L04-R27	Plate3	L04	R27	single cell	Wnt	1	24h	0	2000	1000	500	0	0	0	1	2	0	4	0	0	24	1	0	1	0	0	1	0	0	0	773	231	16
Lib1	L04-R28	Plate3	L04	R28	single cell	Wnt	1	24h	0	2000	1000	500	0	0	0	0	0	0	1	0	0	12	0	0	0	0	0	1	0	0	0	2370	327	152
Lib1	L04-R29	Plate3	L04	R29	single cell	Wnt	1	24h	0	2000	1000	500	0	21	1	0	85	0	0	0	0	5920	0	0	106	28	0	1	0	0	0	904	341	99
Lib1	L04-R30	Plate3	L04	R30	single cell	Wnt	1	24h	0	2000	1000	500	0	0	0	0	1	0	1	0	0	6	0	0	0	0	0	0	0	0	0	1774	481	55
Lib1	L04-R31	Plate6	L04	R31	single cell	Wnt	1	72h	0	2000	1000	500	0	53	3	0	391	0	3273	0	21	3125	0	164	0	0	0	9	0	19	0	425	435	31
Lib1	L04-R32	Plate6	L04	R32	single cell	Wnt	1	72h	0	2000	1000	500	0	83	13	36	200	0	728	0	33	680	0	53	2	0	0	19	0	0	107	611	222	69
Lib1	L04-R34	Plate6	L04	R34	single cell	Wnt	1	72h	0	2000	1000	500	0	10	0	0	4	0	2	0	0	13	0	0	0	0	0	0	0	0	0	633	106	30
Lib1	L04-R35	Plate6	L04	R35	single cell	Wnt	1	72h	0	2000	1000	500	0	116	56	956	56	0	20	0	0	184	24	144	1	0	0	2145	0	1	1	498	334	50
Lib1	L04-R36	Plate6	L04	R36	single cell	Wnt	1	72h	0	2000	1000	500	0	22	0	2	240	0	1213	0	9	13	0	21	1	0	0	125	0	0	58	437	497	56
Lib1	L04-R37	Plate6	L04	R37	no cells	none	0	no cells	0	2000	1000	500	0	0	0	0	1	0	2	0	0	6	0	0	0	0	0	1	0	0	0	1057	2967	380
Lib1	L04-R38	Plate6	L04	R38	no cells	none	0	no cells	0	2000	1000	500	0	0	0	1	5	0	6	0	0	19	1	1	0	2	0	5	0	0	1	2189	2321	365
Lib1	L04-R39	Plate6	L04	R39	single cell	Wnt	1	72h	0	2000	1000	500	0	21	10	0	59	0	650	0	2	1555	0	118	0	0	0	7	10	0	0	381	118	22
Lib1	L04-R40	Plate6	L04	R40	single cell	Wnt	1	72h	0	2000	1000	500	0	2	0	1	2	0	7	0	0	5	0	0	0	0	0	2	0	0	0	451	186	6
Lib1	L04-R41	Plate6	L04	R41	single cell	Wnt	1	72h	0	2000	1000	500	0	102	36	1579	130	0	5	0	0	343	0	194	18	14	0	11442	0	0	0	559	708	77
Lib1	L04-R42	Plate6	L04	R42	single cell	Wnt	1	72h	0	2000	1000	500	0	136	0	0	140	0	1149	1	46	4837	0	112	20	0	0	3	0	0	97	351	262	26
Lib1	L04-R43	Plate6	L04	R43	single cell	Wnt	1	72h	0	2000	1000	500	0	84	11	0	694	0	2044	0	4	563	0	154	1	27	0	1	0	0	202	2146	1994	169
Lib1	L04-R44	Plate6	L04	R44	single cell	Wnt	1	72h	0	2000	1000	500	0	0	0	0	2	0	2	0	0	19	0	1	0	1	0	2	0	0	0	230	235	7
Lib1	L04-R45	Plate6	L04	R45	single cell	Wnt	1	72h	0	2000	1000	500	0	0	0	0	1	0	3	0	0	6	0	0	0	1	0	0	0	0	0	362	143	15
Lib1	L04-R46	Plate6	L04	R46	single cell	Wnt	1	72h	0	2000	1000	500	0	1	0	0	0	0	0	0	0	2	0	1	0	0	0	1	0	0	0	630	862	105
Lib1	L04-R47	Plate6	L04	R47	single cell	Wnt	1	72h	0	2000	1000	500	0	55	0	0	111	0	558	0	3	857	0	37	0	0	0	8	0	0	6	727	299	56
Lib1	L04-R48	Plate6	L04	R48	single cell	Wnt	1	72h	0	2000	1000	500	0	95	11	10	56	0	681	18	26	965	1	11	23	0	0	40	0	45	33	201	234	24
Lib1	L04-R49	Plate6	L04	R49	no cells	none	0	no cells	0	2000	1000	500	0	0	0	0	0	0	3	0	0	6	0	0	0	0	0	10	0	0	0	1097	1322	200
Lib1	L04-R50	Plate6	L04	R50	no cells	none	0	no cells	0	2000	1000	500	0	0	0	0	3	0	5	0	0	4	0	1	0	0	0	1	0	0	1	1411	1453	259
Lib1	L04-R51	Plate6	L04	R51	single cell	Wnt	1	72h	0	2000	1000	500	0	0	0	0	0	0	5	0	0	10	0	1	0	0	0	1	0	0	0	597	112	23
Lib1	L04-R52	Plate6	L04	R52	single cell	Wnt	1	72h	0	2000	1000	500	0	292	5	0	534	29	918	0	21	9974	0	90	0	99	0	73	17	2	63	1175	1762	113
Lib1	L04-R53	Plate6	L04	R53	single cell	Wnt	1	72h	0	2000	1000	500	0	48	19	1	170	0	324	0	6	517	0	41	0	0	0	3	0	0	0	104	140	21
Lib1	L04-R54	Plate6	L04	R54	single cell	Wnt	1	72h	0	2000	1000	500	0	0	0	0	0	0	6	0	0	57	0	0	0	0	0	0	0	0	0	238	86	74
Lib1	L04-R55	Plate6	L04	R55	single cell	Wnt	1	72h	0	2000	1000	500	0	76	7	0	312	0	1095	0	5	1724	0	62	13	16	0	2	0	0	0	768	1746	99
Lib1	L05-R01	Plate3	L05	R01	single cell	Wnt	1	24h	0	2000	1000	500	0	1	0	0	0	0	1	0	0	12	0	0	0	1	0	5	0	0	1	581	537	67
Lib1	L05-R03	Plate3	L05	R03	single cell	Wnt	1	24h	0	2000	1000	500	0	0	0	1	1	0	3	0	0	15	0	0	1	2	0	4	0	0	3	593	317	13
Lib1	L05-R04	Plate3	L05	R04	single cell	Wnt	1	24h	0	2000	1000	500	0	0	0	0	0	2	0	0	0	6	0	0	1	0	0	2	0	0	0	100	149	0
Lib1	L05-R05	Plate3	L05	R05	single cell	Wnt	1	24h	0	2000	1000	500	0	215	1	233	365	20	6	0	0	13262	0	9	108	133	0	6	0	0	4	605	249	33
Lib1	L05-R06	Plate3	L05	R06	single cell	Wnt	1	24h	0	2000	1000	500	0	1	0	0	1	0	2	0	0	28	0	0	0	1	0	1	0	0	1	1029	2296	215
Lib1	L05-R07	Plate3	L05	R07	single cell	Wnt	1	24h	0	2000	1000	500	0	0	0	1	2	0	1	33	0	15	0	0	0	0	0	4	0	0	0	373	175	23
Lib1	L05-R08	Plate3	L05	R08	single cell	Wnt	1	24h	0	2000	1000	500	0	0	0	0	2	0	1	0	0	20	0	0	0	0	0	1	0	0	0	1112	1085	136
Lib1	L05-R09	Plate3	L05	R09	single cell	Wnt	1	24h	0	2000	1000	500	1	82	82	33	59	7	237	110	25	5998	54	14	89	169	0	10	0	30	319	713	287	2
Lib1	L05-R10	Plate3	L05	R10	single cell	Wnt	1	24h	0	2000	1000	500	0	35	0	613	153	67	9	0	0	8318	0	1	15	266	0	0	0	0	0	892	837	88
Lib1	L05-R11	Plate3	L05	R11	single cell	Wnt	1	24h	0	2000	1000	500	0	149	0	232	761	119	0	1	0	5083	0	24	166	226	0	7	0	0	97	1257	2393	168
Lib1	L05-R13	Plate3	L05	R13	single cell	Wnt	1	24h	0	2000	1000	500	0	0	0	0	2	0	0	0	0	26	0	0	19	0	0	3	0	0	0	1076	2413	217
Lib1	L05-R14	Plate3	L05	R14	single cell	Wnt	1	24h	0	2000	1000	500	0	0	0	0	0	0	2	0	0	13	0	1	0	0	0	4	0	0	0	1913	2276	138
Lib1	L05-R16	Plate3	L05	R16	single cell	Wnt	1	24h	0	2000	1000	500	0	0	0	1	3	0	1	0	0	18	0	1	0	0	0	0	0	0	1	692	304	19
Lib1	L05-R17	Plate3	L05	R17	single cell	Wnt	1	24h	0	2000	1000	500	0	0	0	2	2	0	4	0	0	38	1	0	0	1	0	3	0	0	0	384	132	26
Lib1	L05-R18	Plate3	L05	R18	single cell	Wnt	1	24h	0	2000	1000	500	0	1	0	2	2	0	1	0	0	22	0	0	1	1	0	0	0	0	88	529	75	23
Lib1	L05-R19	Plate3	L05	R19	single cell	Wnt	1	24h	0	2000	1000	500	0	0	0	2	0	0	1	0	0	24	0	0	0	7	0	2	0	0	0	275	199	44
Lib1	L05-R21	Plate3	L05	R21	single cell	Wnt	1	24h	0	2000	1000	500	0	1	0	0	0	2	7	0	0	23	0	0	0	0	0	1	0	0	0	758	1858	121
Lib1	L05-R22	Plate3	L05	R22	single cell	Wnt	1	24h	0	2000	1000	500	0	0	0	0	2	0	3	0	0	14	0	0	0	2	0	0	0	0	1	358	142	6
Lib1	L05-R23	Plate3	L05	R23	single cell	Wnt	1	24h	0	2000	1000	500	0	1	0	1	3	0	3	0	0	17	0	1	0	0	0	1	0	0	0	590	500	47
Lib1	L05-R26	Plate3	L05	R26	single cell	Wnt	1	24h	0	2000	1000	500	0	140	1	133	946	27	156	1	1	7412	27	2	92	46	0	8	0	48	10	1703	1920	160
Lib1	L05-R27	Plate3	L05	R27	single cell	Wnt	1	24h	0	2000	1000	500	0	144	0	284	77	13	98	0	1	5805	96	43	89	158	0	373	0	2	276	339	391	51
Lib1	L05-R28	Plate3	L05	R28	single cell	Wnt	1	24h	0	2000	1000	500	0	47	2	57	243	31	3	3	8	22267	68	1	1	301	0	107	0	0	125	339	106	20
Lib1	L05-R29	Plate3	L05	R29	single cell	Wnt	1	24h	0	2000	1000	500	0	26	59	111	115	26	220	52	10	427	68	23	79	183	0	263	0	27	181	1198	1866	237
Lib1	L05-R30	Plate3	L05	R30	single cell	Wnt	1	24h	0	2000	1000	500	0	0	0	0	2	0	5	0	0	4	0	0	0	0	0	2	0	0	1	817	721	45
Lib1	L05-R31	Plate6	L05	R31	single cell	Wnt	1	72h	0	2000	1000	500	0	115	26	0	594	0	3274	36	13	682	0	536	1	31	0	2	0	0	0	414	766	116
Lib1	L05-R32	Plate6	L05	R32	single cell	Wnt	1	72h	0	2000	1000	500	0	0	37	283	68	0	10	2	0	550	0	46	31	52	0	4801	0	0	1	303	99	55
Lib1	L05-R34	Plate6	L05	R34	single cell	Wnt	1	72h	0	2000	1000	500	0	131	72	0	352	0	3067	0	6	1753	0	180	10	0	0	1	0	15	64	420	1660	99
Lib1	L05-R35	Plate6	L05	R35	single cell	Wnt	1	72h	0	2000	1000	500	0	263	145	70	878	0	5424	0	81	838	0	1302	0	0	0	0	0	0	48	1436	2954	351
Lib1	L05-R36	Plate6	L05	R36	single cell	Wnt	1	72h	0	2000	1000	500	0	165	30	0	680	0	3519	0	28	671	28	275	0	0	0	11	0	0	6	472	1561	57
Lib1	L05-R37	Plate6	L05	R37	single cell	Wnt	1	72h	0	2000	1000	500	0	11	9	2	73	0	3152	9	3	499	0	155	1	53	0	23	0	0	39	504	479	66
Lib1	L05-R38	Plate6	L05	R38	single cell	Wnt	1	72h	0	2000	1000	500	0	6	38	42	93	0	235	65	0	91	117	16	101	61	0	17	0	5	441	873	2844	314
Lib1	L05-R39	Plate6	L05	R39	single cell	Wnt	1	72h	0	2000	1000	500	0	0	0	0	9	0	8	0	0	13	0	2	2	0	0	6	0	0	4	130	230	7
Lib1	L05-R40	Plate6	L05	R40	single cell	Wnt	1	72h	0	2000	1000	500	0	21	0	655	174	0	28	0	0	129	0	10	31	5	0	2817	0	0	0	369	523	23
Lib1	L05-R41	Plate6	L05	R41	single cell	Wnt	1	72h	0	2000	1000	500	0	36	1	0	82	0	615	0	0	1453	0	59	0	16	0	9	0	0	4	60	518	56
Lib1	L05-R42	Plate6	L05	R42	single cell	Wnt	1	72h	0	2000	1000	500	0	432	1	0	593	0	3014	0	48	3770	0	176	0	0	0	4	0	0	1	871	4305	380
Lib1	L05-R43	Plate6	L05	R43	single cell	Wnt	1	72h	0	2000	1000	500	0	3	3	47	32	0	22	20	0	50	42	29	0	24	0	0	0	11	3	171	418	9
Lib1	L05-R44	Plate6	L05	R44	single cell	Wnt	1	72h	0	2000	1000	500	0	0	0	0	1	0	3	0	0	10	0	2	0	0	0	4	0	0	0	870	1968	38
Lib1	L05-R45	Plate6	L05	R45	single cell	Wnt	1	72h	0	2000	1000	500	0	3	0	150	75	0	154	83	0	127	23	19	74	53	0	567	0	0	190	609	2379	86
Lib1	L05-R46	Plate6	L05	R46	single cell	Wnt	1	72h	0	2000	1000	500	0	277	0	19	2171	0	7512	45	29	462	0	280	13	37	0	12	0	3	27	1096	1622	196
Lib1	L05-R47	Plate6	L05	R47	single cell	Wnt	1	72h	0	2000	1000	500	0	381	175	166	736	0	117	0	74	8058	0	263	33	157	0	11967	0	0	6	922	3286	425
Lib1	L05-R48	Plate6	L05	R48	single cell	Wnt	1	72h	0	2000	1000	500	0	0	0	0	0	0	13	0	0	7	0	0	0	0	0	2	0	0	1	629	2084	142
Lib1	L05-R49	Plate6	L05	R49	single cell	Wnt	1	72h	0	2000	1000	500	0	46	58	1049	257	23	14	0	0	10	0	57	10	57	71	1504	0	0	29	411	473	139
Lib1	L05-R50	Plate6	L05	R50	single cell	Wnt	1	72h	0	2000	1000	500	0	1	0	0	3	0	14	0	0	9	0	2	0	1	0	2	0	0	0	863	2301	309
Lib1	L05-R51	Plate6	L05	R51	single cell	Wnt	1	72h	0	2000	1000	500	0	391	0	0	1926	11	7904	1	48	5323	4	1345	2	2	0	1	0	5	30	1061	3009	364
Lib1	L05-R52	Plate6	L05	R52	single cell	Wnt	1	72h	0	2000	1000	500	0	0	0	0	1	0	1	0	0	8	0	1	0	0	0	3	0	0	0	251	204	45
Lib1	L05-R53	Plate6	L05	R53	single cell	Wnt	1	72h	0	2000	1000	500	0	3	6	0	147	0	2111	0	0	111	1	102	2	0	0	4	0	0	30	171	96	32
Lib1	L05-R54	Plate6	L05	R54	single cell	Wnt	1	72h	0	2000	1000	500	0	415	0	1	467	0	4564	0	40	2998	0	115	35	0	0	52	0	0	2	788	3160	200
Lib1	L05-R55	Plate6	L05	R55	single cell	Wnt	1	72h	0	2000	1000	500	0	107	0	0	125	0	197	0	23	1260	7	81	0	0	0	2	0	0	50	270	391	63
Lib1	L08-R01	Plate3	L08	R01	single cell	Wnt	1	24h	0	2000	1000	500	0	0	0	0	0	0	0	0	0	3	0	0	0	2	0	0	0	0	1	948	381	27
Lib1	L08-R03	Plate3	L08	R03	single cell	Wnt	1	24h	0	2000	1000	500	0	0	0	0	0	0	32	0	0	12	0	0	0	0	0	0	0	0	2	2553	1130	224
Lib1	L08-R04	Plate3	L08	R04	single cell	Wnt	1	24h	0	2000	1000	500	0	1	0	1	1	0	0	0	0	6	0	1	0	0	0	1	0	0	2	1858	1376	105
Lib1	L08-R05	Plate3	L08	R05	single cell	Wnt	1	24h	0	2000	1000	500	0	0	0	1	0	1	0	0	0	10	0	2	0	0	0	1	0	0	1	1189	204	115
Lib1	L08-R06	Plate3	L08	R06	single cell	Wnt	1	24h	0	2000	1000	500	0	0	0	0	2	1	1	0	0	6	0	0	0	0	0	1	0	0	0	693	77	7
Lib1	L08-R07	Plate3	L08	R07	single cell	Wnt	1	24h	0	2000	1000	500	0	31	14	67	6	4	202	73	4	271	81	51	25	0	0	140	0	74	371	1325	277	106
Lib1	L08-R08	Plate3	L08	R08	single cell	Wnt	1	24h	0	2000	1000	500	0	44	0	117	35	30	154	51	7	427	23	85	68	102	0	72	0	48	331	1186	569	4
Lib1	L08-R09	Plate3	L08	R09	single cell	Wnt	1	24h	0	2000	1000	500	0	0	0	0	1	0	0	0	0	6	1	0	0	0	0	1	0	0	0	2455	482	120
Lib1	L08-R10	Plate3	L08	R10	single cell	Wnt	1	24h	0	2000	1000	500	0	81	34	310	38	0	282	235	1	473	139	59	94	107	0	140	0	54	415	1797	446	75
Lib1	L08-R11	Plate3	L08	R11	single cell	Wnt	1	24h	0	2000	1000	500	0	59	26	104	61	12	187	29	20	346	11	84	74	54	0	277	0	53	277	1046	216	104
Lib1	L08-R13	Plate3	L08	R13	single cell	Wnt	1	24h	0	2000	1000	500	0	159	0	445	345	0	51	1	0	3690	0	0	82	0	0	2	0	0	6	794	329	74
Lib1	L08-R14	Plate3	L08	R14	single cell	Wnt	1	24h	0	2000	1000	500	0	78	15	11	34	18	311	92	29	359	74	45	106	88	0	0	0	38	356	1538	641	43
Lib1	L08-R16	Plate3	L08	R16	single cell	Wnt	1	24h	0	2000	1000	500	0	0	0	0	1	0	1	0	0	16	0	0	0	0	0	1	0	0	0	3297	1734	307
Lib1	L08-R17	Plate3	L08	R17	single cell	Wnt	1	24h	0	2000	1000	500	0	1	0	0	2	1	0	0	0	23	0	1	0	1	0	1	0	0	0	3157	1091	169
Lib1	L08-R18	Plate3	L08	R18	single cell	Wnt	1	24h	0	2000	1000	500	0	0	0	0	2	0	1	0	0	11	0	0	0	2	0	0	0	0	1	1364	473	48
Lib1	L08-R19	Plate3	L08	R19	single cell	Wnt	1	24h	0	2000	1000	500	0	0	0	0	0	0	1	0	0	12	0	0	0	0	0	4	0	0	1	1473	188	85
Lib1	L08-R21	Plate3	L08	R21	single cell	Wnt	1	24h	0	2000	1000	500	0	38	59	199	61	66	402	67	17	646	208	86	137	165	0	91	0	88	364	1104	336	13
Lib1	L08-R22	Plate3	L08	R22	single cell	Wnt	1	24h	0	2000	1000	500	0	0	0	0	1	0	1	0	0	7	0	0	0	0	0	1	0	0	0	1609	852	40
Lib1	L08-R23	Plate3	L08	R23	single cell	Wnt	1	24h	0	2000	1000	500	0	517	0	563	1905	215	2	1	0	17897	1	1	109	481	0	0	0	20	0	3869	1697	188
Lib1	L08-R26	Plate3	L08	R26	single cell	Wnt	1	24h	0	2000	1000	500	0	546	0	1754	1910	202	12	0	0	10855	17	0	159	326	0	30	0	0	1	2385	1148	113
Lib1	L08-R27	Plate3	L08	R27	single cell	Wnt	1	24h	0	2000	1000	500	2	38	36	217	60	9	282	68	0	811	19	31	47	68	0	432	0	32	268	2703	1133	152
Lib1	L08-R28	Plate3	L08	R28	single cell	Wnt	1	24h	0	2000	1000	500	0	229	0	1156	155	66	8	0	0	29470	0	0	35	540	0	58	0	0	17	718	112	29
Lib1	L08-R29	Plate3	L08	R29	single cell	Wnt	1	24h	0	2000	1000	500	0	55	0	25	37	0	63	0	0	48	0	30	54	70	0	119	0	0	317	636	373	94
Lib1	L08-R30	Plate3	L08	R30	single cell	Wnt	1	24h	0	2000	1000	500	0	0	0	1	1	0	5	0	0	20	0	0	0	1	0	0	0	0	1	869	176	33
Lib1	L08-R31	Plate6	L08	R31	single cell	Wnt	1	72h	0	2000	1000	500	0	239	0	18	221	17	704	0	11	7792	0	118	30	179	0	0	0	0	154	1115	2220	234
Lib1	L08-R32	Plate6	L08	R32	single cell	Wnt	1	72h	0	2000	1000	500	0	171	43	5	187	1	737	0	32	3104	0	108	8	33	0	49	0	10	134	525	507	28
Lib1	L08-R34	Plate6	L08	R34	single cell	Wnt	1	72h	0	2000	1000	500	0	165	10	2	93	15	46	2	27	2638	1	13	0	35	0	8	0	0	99	1426	1065	189
Lib1	L08-R35	Plate6	L08	R35	single cell	Wnt	1	72h	0	2000	1000	500	0	27	48	10	107	0	6	39	3	25	56	58	66	36	0	1126	0	0	122	492	590	63
Lib1	L08-R36	Plate6	L08	R36	single cell	Wnt	1	72h	0	2000	1000	500	0	285	44	0	401	0	7140	0	4	12873	2	728	1	4	0	33	0	0	2	1764	765	168
Lib1	L08-R37	Plate6	L08	R37	single cell	Wnt	1	72h	0	2000	1000	500	0	51	23	166	33	38	185	42	4	435	38	22	31	79	0	263	0	51	88	279	406	141
Lib1	L08-R38	Plate6	L08	R38	single cell	Wnt	1	72h	0	2000	1000	500	0	205	0	0	361	19	2337	0	20	7379	0	181	1	1	0	6	0	29	111	2035	2283	491
Lib1	L08-R39	Plate6	L08	R39	single cell	Wnt	1	72h	0	2000	1000	500	0	1	0	1	9	1	9	0	0	33	0	3	1	0	0	6	0	0	2	2155	3145	448
Lib1	L08-R40	Plate6	L08	R40	single cell	Wnt	1	72h	0	2000	1000	500	0	155	100	870	125	0	10	0	0	1146	0	161	12	26	0	2802	0	0	16	841	363	43
Lib1	L08-R41	Plate6	L08	R41	single cell	Wnt	1	72h	0	2000	1000	500	0	44	4	1	127	0	806	0	1	46	12	96	4	0	0	4	0	0	0	329	493	43
Lib1	L08-R42	Plate6	L08	R42	single cell	Wnt	1	72h	0	2000	1000	500	0	135	92	232	496	0	667	0	85	2510	1	324	1	0	0	60	0	3	1	1082	2004	118
Lib1	L08-R43	Plate6	L08	R43	single cell	Wnt	1	72h	0	2000	1000	500	0	75	2	0	36	0	553	0	3	1203	0	215	1	2	0	2	37	0	14	506	209	10
Lib1	L08-R44	Plate6	L08	R44	single cell	Wnt	1	72h	0	2000	1000	500	0	48	6	0	29	0	128	61	0	104	132	161	4	0	0	179	0	0	47	360	474	16
Lib1	L08-R45	Plate6	L08	R45	single cell	Wnt	1	72h	0	2000	1000	500	0	1	37	1	34	32	265	32	3	91	46	54	96	65	0	51	0	31	217	1496	1904	252
Lib1	L08-R46	Plate6	L08	R46	single cell	Wnt	1	72h	0	2000	1000	500	0	4	32	69	3	0	95	13	9	19	24	8	52	0	0	1	0	40	294	1424	2345	231
Lib1	L08-R47	Plate6	L08	R47	single cell	Wnt	1	72h	0	2000	1000	500	0	1	0	0	213	4	502	2	0	92	0	21	0	1	0	0	0	0	10	867	1095	193
Lib1	L08-R48	Plate6	L08	R48	single cell	Wnt	1	72h	0	2000	1000	500	0	0	0	0	1	0	2	0	0	3	0	0	0	0	0	2	0	0	121	684	112	65
Lib1	L08-R49	Plate6	L08	R49	single cell	Wnt	1	72h	0	2000	1000	500	0	228	1	1	182	0	1662	0	35	393	0	78	5	0	0	56	0	0	28	902	621	77
Lib1	L08-R50	Plate6	L08	R50	single cell	Wnt	1	72h	0	2000	1000	500	0	16	15	905	366	6	3	7	0	4	27	48	24	3	0	8003	0	0	0	578	635	139
Lib1	L08-R51	Plate6	L08	R51	single cell	Wnt	1	72h	0	2000	1000	500	0	22	0	0	1161	15	3873	0	19	295	0	50	25	4	0	1	0	0	73	2916	3459	220
Lib1	L08-R52	Plate6	L08	R52	single cell	Wnt	1	72h	0	2000	1000	500	0	0	0	1	3	0	4	0	0	8	0	0	0	0	0	0	0	0	2	1236	2858	327
Lib1	L08-R53	Plate6	L08	R53	single cell	Wnt	1	72h	0	2000	1000	500	0	82	9	0	26	0	721	0	34	605	0	3	0	33	0	1	29	0	7	431	144	15
Lib1	L08-R54	Plate6	L08	R54	single cell	Wnt	1	72h	0	2000	1000	500	0	133	0	0	37	0	540	0	7	566	0	11	0	0	0	7	0	0	4	388	167	50
Lib1	L08-R55	Plate6	L08	R55	single cell	Wnt	1	72h	0	2000	1000	500	0	31	12	224	84	35	92	106	22	332	97	76	66	109	0	296	0	0	522	833	1585	138
Lib1	L09-R01	Plate3	L09	R01	single cell	Wnt	1	24h	0	2000	1000	500	0	0	0	0	0	0	1	0	0	12	0	0	0	0	0	3	0	0	0	494	106	27
Lib1	L09-R03	Plate3	L09	R03	single cell	Wnt	1	24h	0	2000	1000	500	0	0	0	68	3	0	0	0	0	16	0	0	0	0	0	1	0	0	0	1283	518	23
Lib1	L09-R04	Plate3	L09	R04	single cell	Wnt	1	24h	0	2000	1000	500	0	0	0	0	0	1	0	0	0	3	0	0	0	0	0	1	0	0	0	1406	1332	102
Lib1	L09-R05	Plate3	L09	R05	single cell	Wnt	1	24h	0	2000	1000	500	0	0	0	1	0	0	0	0	0	19	0	0	0	1	0	3	0	0	0	625	233	41
Lib1	L09-R06	Plate3	L09	R06	single cell	Wnt	1	24h	0	2000	1000	500	0	0	0	0	1	0	1	0	0	9	0	1	0	0	0	2	0	0	0	963	33	0
Lib1	L09-R07	Plate3	L09	R07	single cell	Wnt	1	24h	0	2000	1000	500	0	20	63	97	50	31	294	51	16	261	115	49	33	2	0	347	0	27	369	1310	242	23
Lib1	L09-R08	Plate3	L09	R08	single cell	Wnt	1	24h	0	2000	1000	500	0	1	0	1	0	0	1	0	0	12	0	0	0	0	0	2	0	0	1	2390	1288	127
Lib1	L09-R09	Plate3	L09	R09	single cell	Wnt	1	24h	0	2000	1000	500	0	0	0	0	15	0	2	0	0	11	1	0	0	0	0	2	0	0	0	1708	883	51
Lib1	L09-R10	Plate3	L09	R10	single cell	Wnt	1	24h	0	2000	1000	500	0	0	0	0	0	0	0	0	0	13	1	0	0	0	0	3	0	0	0	626	295	30
Lib1	L09-R11	Plate3	L09	R11	single cell	Wnt	1	24h	0	2000	1000	500	0	49	13	121	7	13	89	123	0	397	56	36	98	102	0	247	0	36	523	1286	228	49
Lib1	L09-R13	Plate3	L09	R13	single cell	Wnt	1	24h	0	2000	1000	500	0	0	0	0	1	0	0	0	0	32	0	0	0	0	0	3	0	0	0	819	253	62
Lib1	L09-R14	Plate3	L09	R14	single cell	Wnt	1	24h	0	2000	1000	500	0	558	0	1741	2268	135	1	0	0	60293	0	13	165	213	0	2	12	0	193	2543	1416	141
Lib1	L09-R16	Plate3	L09	R16	single cell	Wnt	1	24h	0	2000	1000	500	0	0	0	0	0	0	0	0	0	17	0	0	0	0	0	0	0	0	0	2152	1789	214
Lib1	L09-R17	Plate3	L09	R17	single cell	Wnt	1	24h	0	2000	1000	500	0	0	0	1	2	0	0	0	0	22	0	0	0	1	0	1	0	0	1	1241	379	15
Lib1	L09-R18	Plate3	L09	R18	single cell	Wnt	1	24h	0	2000	1000	500	0	0	0	0	2	0	0	1	0	8	0	0	0	0	0	90	0	1	1	1124	227	56
Lib1	L09-R19	Plate3	L09	R19	single cell	Wnt	1	24h	0	2000	1000	500	0	0	0	0	1	0	2	0	0	12	0	1	0	0	0	5	0	0	0	928	269	22
Lib1	L09-R21	Plate3	L09	R21	single cell	Wnt	1	24h	0	2000	1000	500	0	0	0	0	1	0	1	0	0	22	0	0	0	0	0	2	0	0	1	1228	269	22
Lib1	L09-R22	Plate3	L09	R22	single cell	Wnt	1	24h	0	2000	1000	500	0	0	0	0	1	0	3	0	0	22	0	0	0	1	0	0	0	0	1	1353	274	48
Lib1	L09-R23	Plate3	L09	R23	single cell	Wnt	1	24h	0	2000	1000	500	0	0	0	1	1	0	0	0	0	14	0	0	0	0	0	2	0	0	1	781	267	35
Lib1	L09-R26	Plate3	L09	R26	single cell	Wnt	1	24h	0	2000	1000	500	0	52	49	304	55	45	150	104	16	469	49	76	93	111	0	325	0	92	257	578	215	21
Lib1	L09-R27	Plate3	L09	R27	single cell	Wnt	1	24h	0	2000	1000	500	0	2	0	0	2	0	0	0	0	39	0	3	0	0	0	7	0	0	0	1637	556	46
Lib1	L09-R28	Plate3	L09	R28	single cell	Wnt	1	24h	0	2000	1000	500	0	0	20	149	14	5	116	68	0	101	48	89	26	59	0	332	0	62	267	838	96	15
Lib1	L09-R29	Plate3	L09	R29	single cell	Wnt	1	24h	0	2000	1000	500	0	32	7	80	22	6	93	46	12	244	73	22	59	132	0	46	0	4	214	833	293	40
Lib1	L09-R30	Plate3	L09	R30	single cell	Wnt	1	24h	0	2000	1000	500	0	0	0	1	2	0	1	0	0	7	1	0	4	0	0	6	0	0	2	2224	679	45
Lib1	L09-R31	Plate6	L09	R31	single cell	Wnt	1	72h	0	2000	1000	500	0	0	1	0	2	0	11	0	0	22	0	4	0	0	0	3	0	0	0	1113	971	63
Lib1	L09-R32	Plate6	L09	R32	single cell	Wnt	1	72h	0	2000	1000	500	0	64	12	1	1069	2	373	0	5	183	0	382	0	0	0	5	0	0	0	1907	1178	215
Lib1	L09-R34	Plate6	L09	R34	single cell	Wnt	1	72h	0	2000	1000	500	0	6	0	72	10	4	49	0	0	26	19	4	25	61	0	82	0	0	206	215	219	7
Lib1	L09-R35	Plate6	L09	R35	single cell	Wnt	1	72h	0	2000	1000	500	0	71	0	0	282	0	1398	1	16	1371	0	254	1	0	0	21	0	0	1	367	610	161
Lib1	L09-R36	Plate6	L09	R36	single cell	Wnt	1	72h	0	2000	1000	500	0	274	0	49	51	1	1029	0	20	285	0	169	0	0	0	14	0	0	71	468	688	69
Lib1	L09-R37	Plate6	L09	R37	single cell	Wnt	1	72h	0	2000	1000	500	0	22	3	592	110	0	0	0	0	13	0	0	9	8	0	2876	0	0	49	351	587	64
Lib1	L09-R38	Plate6	L09	R38	single cell	Wnt	1	72h	0	2000	1000	500	0	114	14	2	373	24	837	0	43	3174	0	283	0	0	0	4	0	0	10	600	714	58
Lib1	L09-R39	Plate6	L09	R39	single cell	Wnt	1	72h	0	2000	1000	500	0	195	56	0	148	0	3341	0	75	4076	0	561	0	0	0	9	0	0	33	616	424	45
Lib1	L09-R40	Plate6	L09	R40	single cell	Wnt	1	72h	0	2000	1000	500	0	7	0	0	117	0	346	38	2	258	0	104	0	0	0	13	0	0	109	510	489	53
Lib1	L09-R41	Plate6	L09	R41	single cell	Wnt	1	72h	0	2000	1000	500	0	141	0	1	188	0	1878	0	17	1466	0	426	0	18	0	189	0	0	0	601	315	60
Lib1	L09-R42	Plate6	L09	R42	single cell	Wnt	1	72h	0	2000	1000	500	0	94	3	52	335	0	861	0	41	4878	0	56	0	2	0	106	0	0	14	473	396	25
Lib1	L09-R43	Plate6	L09	R43	single cell	Wnt	1	72h	0	2000	1000	500	0	204	20	5	189	0	1593	0	25	8784	3	48	13	4	0	64	0	0	1	784	478	45
Lib1	L09-R44	Plate6	L09	R44	single cell	Wnt	1	72h	0	2000	1000	500	0	250	46	1	465	0	1822	0	51	9627	1	865	0	1	0	1	0	0	1	1124	1652	36
Lib1	L09-R45	Plate6	L09	R45	single cell	Wnt	1	72h	0	2000	1000	500	0	42	0	78	314	21	58	0	18	1934	0	17	0	107	0	155	0	0	22	744	460	54
Lib1	L09-R46	Plate6	L09	R46	single cell	Wnt	1	72h	0	2000	1000	500	0	238	134	1118	594	14	0	7	0	517	0	3	30	29	0	10863	0	0	26	1629	2386	177
Lib1	L09-R47	Plate6	L09	R47	single cell	Wnt	1	72h	0	2000	1000	500	0	20	0	921	203	0	2	0	0	8	0	12	0	47	0	2315	0	0	4	653	958	104
Lib1	L09-R48	Plate6	L09	R48	single cell	Wnt	1	72h	0	2000	1000	500	0	82	3	2	87	0	436	0	6	6	0	46	0	1	0	59	0	0	60	572	365	35
Lib1	L09-R49	Plate6	L09	R49	single cell	Wnt	1	72h	0	2000	1000	500	0	329	0	32	149	2	267	0	33	1696	20	100	22	9	0	19	0	0	108	262	480	63
Lib1	L09-R50	Plate6	L09	R50	single cell	Wnt	1	72h	0	2000	1000	500	0	57	8	355	166	0	3	0	0	683	0	15	48	151	0	10895	0	22	19	695	458	55
Lib1	L09-R51	Plate6	L09	R51	single cell	Wnt	1	72h	0	2000	1000	500	0	28	36	1272	85	6	25	0	0	133	0	0	17	68	0	4264	0	0	0	593	468	63
Lib1	L09-R52	Plate6	L09	R52	single cell	Wnt	1	72h	0	2000	1000	500	0	319	0	0	1153	0	1398	0	44	2955	0	4	2	0	37	0	0	0	79	835	1556	175
Lib1	L09-R53	Plate6	L09	R53	single cell	Wnt	1	72h	0	2000	1000	500	0	40	9	0	47	16	521	0	9	611	0	27	16	0	0	148	0	0	7	63	124	0
Lib1	L09-R54	Plate6	L09	R54	single cell	Wnt	1	72h	0	2000	1000	500	0	41	1	1	46	0	55	0	9	284	0	87	1	0	0	8	0	0	1	408	362	54
Lib1	L09-R55	Plate6	L09	R55	single cell	Wnt	1	72h	0	2000	1000	500	0	65	0	0	538	0	4452	25	1	3714	46	654	23	8	0	2	0	0	0	1055	2030	290
Lib1	L10-R01	Plate3	L10	R01	single cell	Wnt	1	24h	0	2000	1000	500	0	15	16	115	23	24	186	48	12	161	47	37	26	115	0	150	0	35	304	585	191	0
Lib1	L10-R03	Plate3	L10	R03	single cell	Wnt	1	24h	0	2000	1000	500	0	63	33	17	81	29	210	112	0	524	99	0	136	97	0	353	0	81	101	738	154	0
Lib1	L10-R04	Plate3	L10	R04	single cell	Wnt	1	24h	0	2000	1000	500	0	15	47	20	27	32	262	95	27	258	28	16	141	113	0	239	0	21	338	459	36	25
Lib1	L10-R05	Plate3	L10	R05	single cell	Wnt	1	24h	0	2000	1000	500	0	0	0	2	0	0	0	0	0	15	0	1	0	0	0	1	0	0	0	1332	1006	27
Lib1	L10-R06	Plate3	L10	R06	single cell	Wnt	1	24h	0	2000	1000	500	0	98	85	186	61	23	413	94	52	518	135	125	141	126	0	188	0	148	345	1414	199	0
Lib1	L10-R07	Plate3	L10	R07	single cell	Wnt	1	24h	0	2000	1000	500	0	85	61	296	73	42	154	64	17	529	182	85	126	22	0	138	0	25	485	3541	808	71
Lib1	L10-R08	Plate3	L10	R08	single cell	Wnt	1	24h	0	2000	1000	500	0	39	58	6	42	0	271	36	11	166	113	48	0	67	0	2	0	53	261	3330	1099	137
Lib1	L10-R09	Plate3	L10	R09	single cell	Wnt	1	24h	0	2000	1000	500	0	2	0	228	44	18	0	0	0	6059	0	0	21	0	0	0	0	0	53	1243	266	15
Lib1	L10-R10	Plate3	L10	R10	single cell	Wnt	1	24h	0	2000	1000	500	0	0	0	1	1	0	0	0	0	20	1	0	0	1	0	3	0	0	0	1904	862	96
Lib1	L10-R11	Plate3	L10	R11	single cell	Wnt	1	24h	0	2000	1000	500	0	36	42	108	44	63	294	63	47	338	196	59	93	45	0	185	0	0	259	1945	477	20
Lib1	L10-R13	Plate3	L10	R13	single cell	Wnt	1	24h	0	2000	1000	500	0	23	7	35	487	13	63	61	0	1144	62	0	114	189	0	6	0	0	175	597	389	11
Lib1	L10-R14	Plate3	L10	R14	single cell	Wnt	1	24h	0	2000	1000	500	0	48	42	176	39	37	313	96	12	400	83	63	152	145	0	335	0	50	399	2086	1140	100
Lib1	L10-R16	Plate3	L10	R16	single cell	Wnt	1	24h	0	2000	1000	500	0	0	0	0	5	0	0	0	0	15	0	0	1	0	0	0	0	0	0	869	335	18
Lib1	L10-R17	Plate3	L10	R17	single cell	Wnt	1	24h	0	2000	1000	500	0	40	0	89	0	0	2	72	0	38	0	0	0	0	0	0	0	0	251	1496	403	25
Lib1	L10-R18	Plate3	L10	R18	single cell	Wnt	1	24h	0	2000	1000	500	0	0	0	3	2	0	0	0	0	14	0	0	1	0	0	2	0	0	1	2601	1428	51
Lib1	L10-R19	Plate3	L10	R19	single cell	Wnt	1	24h	0	2000	1000	500	0	73	82	53	17	10	83	124	5	284	60	84	87	61	0	166	0	86	342	1455	182	32
Lib1	L10-R21	Plate3	L10	R21	single cell	Wnt	1	24h	0	2000	1000	500	0	212	36	322	431	56	151	74	19	24105	163	21	147	89	0	175	25	0	472	1465	225	8
Lib1	L10-R22	Plate3	L10	R22	single cell	Wnt	1	24h	0	2000	1000	500	0	52	4	831	340	21	0	0	0	15667	0	0	50	314	0	3	46	0	22	2322	682	33
Lib1	L10-R23	Plate3	L10	R23	single cell	Wnt	1	24h	0	2000	1000	500	0	25	0	159	25	0	198	63	7	173	69	10	66	36	0	329	0	34	260	2340	559	12
Lib1	L10-R26	Plate3	L10	R26	single cell	Wnt	1	24h	0	2000	1000	500	0	1	0	1	0	0	3	0	0	29	0	0	25	1	0	4	0	0	3	870	135	46
Lib1	L10-R27	Plate3	L10	R27	single cell	Wnt	1	24h	0	2000	1000	500	0	523	0	1264	1130	147	7	0	0	29213	1	2	360	1860	0	6	0	0	0	4174	1885	165
Lib1	L10-R28	Plate3	L10	R28	single cell	Wnt	1	24h	0	2000	1000	500	0	10	16	57	67	22	127	26	0	453	121	0	34	93	0	31	0	14	286	1894	121	13
Lib1	L10-R29	Plate3	L10	R29	single cell	Wnt	1	24h	0	2000	1000	500	0	1154	47	1438	4124	152	1	0	0	64092	0	1	561	924	0	0	87	0	1	2627	2383	226
Lib1	L10-R30	Plate3	L10	R30	single cell	Wnt	1	24h	0	2000	1000	500	0	4	0	3	3	0	0	0	0	68	0	0	1	1	0	1	0	0	25	267	64	4
Lib1	L10-R31	Plate6	L10	R31	single cell	Wnt	1	72h	0	2000	1000	500	0	12	9	202	168	1	8	0	1	38	3	215	29	0	0	2141	0	1	1	786	739	86
Lib1	L10-R32	Plate6	L10	R32	single cell	Wnt	1	72h	0	2000	1000	500	0	27	2	1	187	1	646	0	14	1015	12	110	20	1	0	2	0	0	159	947	624	82
Lib1	L10-R34	Plate6	L10	R34	single cell	Wnt	1	72h	0	2000	1000	500	0	0	6	223	72	0	82	0	0	72	0	45	1	1	0	668	0	0	29	1201	451	39
Lib1	L10-R35	Plate6	L10	R35	single cell	Wnt	1	72h	0	2000	1000	500	0	1	0	0	5	0	11	0	0	18	1	6	0	0	0	7	0	0	0	2307	2975	282
Lib1	L10-R36	Plate6	L10	R36	single cell	Wnt	1	72h	0	2000	1000	500	0	0	0	1	4	0	4	0	0	9	49	4	0	0	0	7	0	0	0	627	565	166
Lib1	L10-R37	Plate6	L10	R37	single cell	Wnt	1	72h	0	2000	1000	500	0	198	66	1	461	2	2544	0	17	3034	0	668	40	1	0	1	0	17	157	547	472	92
Lib1	L10-R38	Plate6	L10	R38	single cell	Wnt	1	72h	0	2000	1000	500	0	4	1	0	8	0	8	0	0	41	0	1	0	0	0	6	0	0	0	2798	4281	190
Lib1	L10-R39	Plate6	L10	R39	single cell	Wnt	1	72h	0	2000	1000	500	0	69	0	1	7	0	526	1	7	2213	0	31	6	0	0	4	0	0	18	197	627	27
Lib1	L10-R40	Plate6	L10	R40	single cell	Wnt	1	72h	0	2000	1000	500	0	33	0	1	213	1	1272	0	34	1762	2	201	1	1	0	11	0	0	0	933	843	84
Lib1	L10-R41	Plate6	L10	R41	single cell	Wnt	1	72h	0	2000	1000	500	0	144	39	1	75	0	1157	0	50	2039	0	146	11	1	0	8	0	1	0	896	186	29
Lib1	L10-R42	Plate6	L10	R42	single cell	Wnt	1	72h	0	2000	1000	500	0	1	0	3	7	0	8	0	0	28	0	1	0	0	0	13	0	0	1	1539	3616	210
Lib1	L10-R43	Plate6	L10	R43	single cell	Wnt	1	72h	0	2000	1000	500	0	256	59	3	478	1	1620	0	40	8448	0	927	20	1	0	5	0	0	223	1666	1448	157
Lib1	L10-R44	Plate6	L10	R44	single cell	Wnt	1	72h	0	2000	1000	500	0	26	6	50	110	0	6	0	0	674	45	70	11	34	0	2410	0	0	1	720	634	20
Lib1	L10-R45	Plate6	L10	R45	single cell	Wnt	1	72h	0	2000	1000	500	0	21	1	0	137	0	1789	0	0	953	0	246	0	3	0	5	0	0	94	444	1033	48
Lib1	L10-R46	Plate6	L10	R46	single cell	Wnt	1	72h	0	2000	1000	500	0	0	0	0	2	0	7	0	0	14	0	2	0	0	0	0	0	0	2	834	832	65
Lib1	L10-R47	Plate6	L10	R47	single cell	Wnt	1	72h	0	2000	1000	500	0	521	5	0	541	0	3909	0	29	9181	0	182	0	27	0	2	0	0	2	1598	2052	381
Lib1	L10-R48	Plate6	L10	R48	single cell	Wnt	1	72h	0	2000	1000	500	0	0	0	0	0	0	6	0	0	17	0	0	0	0	0	1	0	0	1	557	300	62
Lib1	L10-R49	Plate6	L10	R49	single cell	Wnt	1	72h	0	2000	1000	500	0	109	85	2461	1365	0	6	0	0	567	0	88	4	59	0	12745	0	0	3	2041	3151	159
Lib1	L10-R50	Plate6	L10	R50	single cell	Wnt	1	72h	0	2000	1000	500	0	94	44	702	167	13	3	0	0	587	0	23	1	10	0	4318	0	0	38	1193	1960	187
Lib1	L10-R51	Plate6	L10	R51	single cell	Wnt	1	72h	0	2000	1000	500	0	12	12	1	260	0	2899	0	4	267	0	576	2	0	0	2	0	0	2	608	249	32
Lib1	L10-R52	Plate6	L10	R52	single cell	Wnt	1	72h	0	2000	1000	500	0	1	5	1	1117	5	3832	0	5	1509	0	1204	0	1	0	1	0	0	2	1516	2533	114
Lib1	L10-R53	Plate6	L10	R53	single cell	Wnt	1	72h	0	2000	1000	500	0	0	0	15	0	0	0	0	0	8	0	1	0	0	0	262	0	0	1	31	5	0
Lib1	L10-R54	Plate6	L10	R54	single cell	Wnt	1	72h	0	2000	1000	500	0	132	0	49	94	0	196	0	4	3886	0	25	7	121	0	3	0	0	22	539	480	29
Lib1	L10-R55	Plate6	L10	R55	single cell	Wnt	1	72h	0	2000	1000	500	0	69	7	0	610	7	1096	0	10	1908	0	182	0	0	0	2	0	0	0	803	1461	112
Lib1	L11-R01	Plate4	L11	R01	single cell	CHIR	1	24h	0	2000	1000	500	0	1	0	8	2	0	33	0	0	30	8	2	1	11	0	25	0	0	16	148	23	1
Lib1	L11-R03	Plate4	L11	R03	single cell	CHIR	1	24h	0	2000	1000	500	0	0	0	1	2	0	1	0	0	28	0	12	0	1	0	1	0	0	0	795	97	2
Lib1	L11-R04	Plate4	L11	R04	single cell	CHIR	1	24h	0	2000	1000	500	0	22	12	55	38	0	193	25	18	243	11	17	31	139	0	567	0	14	122	993	484	22
Lib1	L11-R05	Plate4	L11	R05	single cell	CHIR	1	24h	0	2000	1000	500	0	31	50	417	417	10	0	0	0	20778	0	1	82	202	0	0	34	1	1	1681	549	56
Lib1	L11-R06	Plate4	L11	R06	single cell	CHIR	1	24h	0	2000	1000	500	0	90	26	443	97	102	483	125	7	275	99	74	226	146	0	170	0	107	425	678	298	22
Lib1	L11-R07	Plate4	L11	R07	single cell	CHIR	1	24h	0	2000	1000	500	0	120	85	0	122	132	645	209	0	444	114	125	195	18	0	489	0	178	872	947	643	22
Lib1	L11-R08	Plate4	L11	R08	single cell	CHIR	1	24h	0	2000	1000	500	0	6	6	2	44	37	141	1	10	308	100	53	72	34	0	392	0	80	281	1573	595	65
Lib1	L11-R09	Plate4	L11	R09	single cell	CHIR	1	24h	0	2000	1000	500	0	42	19	143	77	8	70	0	0	8362	1	29	26	135	0	0	0	0	2	1904	302	44
Lib1	L11-R10	Plate4	L11	R10	single cell	CHIR	1	24h	0	2000	1000	500	0	0	0	0	0	0	0	1	0	21	0	0	0	0	0	0	0	0	0	1519	434	11
Lib1	L11-R11	Plate4	L11	R11	single cell	CHIR	1	24h	0	2000	1000	500	0	0	5	18	3	0	16	7	0	35	7	4	3	4	0	5	0	0	4	131	43	5
Lib1	L11-R13	Plate4	L11	R13	single cell	CHIR	1	24h	0	2000	1000	500	0	38	22	301	95	59	360	90	33	1130	77	36	106	44	0	46	0	104	169	1860	568	40
Lib1	L11-R14	Plate4	L11	R14	single cell	CHIR	1	24h	0	2000	1000	500	0	0	0	2	0	0	0	0	0	12	0	1	0	1	0	0	0	0	0	1307	648	60
Lib1	L11-R16	Plate4	L11	R16	single cell	CHIR	1	24h	0	2000	1000	500	0	0	16	2	1	23	2	35	2	260	23	0	58	0	0	85	0	7	0	1719	967	125
Lib1	L11-R17	Plate4	L11	R17	single cell	CHIR	1	24h	0	2000	1000	500	0	103	26	84	117	69	510	134	62	366	156	98	95	171	0	200	0	129	382	1793	336	40
Lib1	L11-R18	Plate4	L11	R18	single cell	CHIR	1	24h	0	2000	1000	500	0	83	92	918	694	0	1	0	0	41979	0	180	44	362	0	2	41	0	4	1927	761	44
Lib1	L11-R19	Plate4	L11	R19	single cell	CHIR	1	24h	0	2000	1000	500	0	78	75	151	38	48	338	127	48	394	167	104	162	183	0	254	0	56	100	1032	314	30
Lib1	L11-R21	Plate4	L11	R21	single cell	CHIR	1	24h	0	2000	1000	500	0	0	0	22	1	0	0	0	0	20	0	4	0	1	0	0	0	0	0	2292	1093	145
Lib1	L11-R22	Plate4	L11	R22	single cell	CHIR	1	24h	0	2000	1000	500	0	79	71	272	78	47	466	173	19	429	273	140	135	141	0	261	0	82	373	1684	658	90
Lib1	L11-R23	Plate4	L11	R23	single cell	CHIR	1	24h	0	2000	1000	500	0	11	56	340	53	26	294	46	48	95	59	161	76	41	0	103	0	24	353	1445	409	30
Lib1	L11-R26	Plate4	L11	R26	single cell	CHIR	1	24h	0	2000	1000	500	0	64	91	215	61	71	506	134	15	299	78	153	78	144	0	188	0	77	259	1670	297	30
Lib1	L11-R27	Plate4	L11	R27	single cell	CHIR	1	24h	0	2000	1000	500	0	25	0	0	52	0	148	62	19	28	0	56	2	0	0	0	0	0	2	1203	391	140
Lib1	L11-R28	Plate4	L11	R28	single cell	CHIR	1	24h	0	2000	1000	500	0	1	0	0	1	1	0	0	0	27	0	1	0	2	0	0	0	0	0	1340	79	5
Lib1	L11-R29	Plate4	L11	R29	single cell	CHIR	1	24h	0	2000	1000	500	0	34	9	42	89	22	57	60	5	1443	42	39	30	169	0	19	0	15	214	1550	918	196
Lib1	L11-R30	Plate4	L11	R30	single cell	CHIR	1	24h	0	2000	1000	500	0	0	1	0	7	0	4	1	0	10	1	3	0	0	0	1	0	0	2	10	11	0
Lib1	L11-R31	Plate7	L11	R31	single cell	CHIR	1	72h	0	2000	1000	500	0	0	1	0	4	0	15	0	0	109	1	50	0	1	0	0	0	0	4	78	8	2
Lib1	L11-R32	Plate7	L11	R32	single cell	CHIR	1	72h	0	2000	1000	500	0	0	3	0	127	0	41	32	0	560	17	452	8	0	0	5	0	0	13	1183	181	54
Lib1	L11-R34	Plate7	L11	R34	single cell	CHIR	1	72h	0	2000	1000	500	0	28	53	257	58	17	107	101	0	1129	0	297	36	32	0	228	0	16	102	481	1000	45
Lib1	L11-R35	Plate7	L11	R35	single cell	CHIR	1	72h	0	2000	1000	500	95	35	115	3	814	0	389	0	0	1605	138	1058	46	39	0	1	0	73	334	1391	1444	102
Lib1	L11-R36	Plate7	L11	R36	single cell	CHIR	1	72h	0	2000	1000	500	0	0	197	1	408	0	407	75	4	3561	47	1246	0	2	0	3	0	0	5	1496	1321	246
Lib1	L11-R37	Plate7	L11	R37	single cell	CHIR	1	72h	0	2000	1000	500	1	20	0	2	468	0	19	5	0	94	0	172	6	0	0	0	0	0	0	750	305	49
Lib1	L11-R38	Plate7	L11	R38	single cell	CHIR	1	72h	0	2000	1000	500	71	2	293	0	2369	0	891	305	0	1969	8	1927	0	0	0	4	0	50	201	1938	2120	181
Lib1	L11-R39	Plate7	L11	R39	single cell	CHIR	1	72h	0	2000	1000	500	0	0	20	0	220	1	511	33	0	753	64	555	0	0	0	3	0	0	0	508	556	10
Lib1	L11-R40	Plate7	L11	R40	single cell	CHIR	1	72h	0	2000	1000	500	0	26	54	51	15	12	170	107	4	22	25	105	124	40	0	282	0	40	278	734	343	16
Lib1	L11-R41	Plate7	L11	R41	single cell	CHIR	1	72h	0	2000	1000	500	114	34	58	2	297	0	128	0	0	936	0	304	10	1	0	19	0	0	331	392	277	18
Lib1	L11-R42	Plate7	L11	R42	single cell	CHIR	1	72h	0	2000	1000	500	0	0	20	0	101	0	275	26	1	979	2	386	1	2	0	13	0	0	140	446	380	10
Lib1	L11-R43	Plate7	L11	R43	single cell	CHIR	1	72h	0	2000	1000	500	0	0	83	51	133	1	134	28	0	1229	21	589	26	0	9	0	0	0	152	993	486	32
Lib1	L11-R44	Plate7	L11	R44	single cell	CHIR	1	72h	0	2000	1000	500	0	1	0	5	3	0	91	17	2	64	67	35	10	25	0	3	0	0	135	226	33	3
Lib1	L11-R45	Plate7	L11	R45	single cell	CHIR	1	72h	0	2000	1000	500	0	0	0	0	0	0	2	0	0	5	0	0	0	0	0	0	0	0	0	245	287	5
Lib1	L11-R46	Plate7	L11	R46	single cell	CHIR	1	72h	0	2000	1000	500	0	0	1	0	0	0	198	0	34	5	0	62	0	0	0	1	0	0	1	2357	2302	262
Lib1	L11-R47	Plate7	L11	R47	single cell	CHIR	1	72h	0	2000	1000	500	132	0	180	0	5070	0	352	200	0	1990	27	1743	1	0	97	3	29	1	1	1704	2623	274
Lib1	L11-R48	Plate7	L11	R48	single cell	CHIR	1	72h	0	2000	1000	500	0	0	27	0	182	0	286	0	17	507	0	749	1	0	0	11	37	1	48	743	379	53
Lib1	L11-R49	Plate7	L11	R49	single cell	CHIR	1	72h	0	2000	1000	500	0	1	21	26	102	0	332	14	3	1050	43	476	14	43	47	109	0	0	97	941	477	76
Lib1	L11-R50	Plate7	L11	R50	single cell	CHIR	1	72h	0	2000	1000	500	0	0	134	0	1170	0	372	78	13	1306	0	904	0	0	120	23	41	0	164	1444	1932	206
Lib1	L11-R51	Plate7	L11	R51	single cell	CHIR	1	72h	0	2000	1000	500	0	0	32	0	618	0	369	0	0	1169	22	1196	1	0	25	4	0	1	53	1999	2417	190
Lib1	L11-R52	Plate7	L11	R52	single cell	CHIR	1	72h	0	2000	1000	500	0	60	58	141	53	43	139	74	0	522	45	159	31	61	0	169	0	27	236	961	1084	145
Lib1	L11-R53	Plate7	L11	R53	single cell	CHIR	1	72h	0	2000	1000	500	0	0	0	1	94	0	146	0	0	385	1	202	8	1	0	58	0	0	22	563	66	3
Lib1	L11-R54	Plate7	L11	R54	single cell	CHIR	1	72h	0	2000	1000	500	0	16	56	15	171	0	33	0	0	1077	8	444	2	0	35	0	0	0	532	920	299	45
Lib1	L11-R55	Plate7	L11	R55	single cell	CHIR	1	72h	0	2000	1000	500	0	0	0	0	1	0	4	0	0	9	0	2	0	0	0	1	0	0	1	2	3	0
Lib1	L13-R01	Plate4	L13	R01	single cell	CHIR	1	24h	0	2000	1000	500	0	0	0	0	1	0	1	0	0	12	0	2	0	0	0	0	0	0	0	340	238	13
Lib1	L13-R03	Plate4	L13	R03	single cell	CHIR	1	24h	0	2000	1000	500	0	98	83	291	946	17	4	0	0	18745	0	66	54	354	0	1	39	0	0	1792	1595	82
Lib1	L13-R04	Plate4	L13	R04	single cell	CHIR	1	24h	0	2000	1000	500	0	9	19	0	35	0	77	11	0	283	0	8	49	66	0	2	0	0	0	138	282	20
Lib1	L13-R05	Plate4	L13	R05	single cell	CHIR	1	24h	0	2000	1000	500	0	88	76	318	113	53	429	82	50	373	173	160	184	192	0	647	0	92	876	657	420	38
Lib1	L13-R06	Plate4	L13	R06	single cell	CHIR	1	24h	0	2000	1000	500	0	0	0	0	0	0	1	0	0	16	0	0	0	0	0	0	0	1	3	776	515	55
Lib1	L13-R07	Plate4	L13	R07	single cell	CHIR	1	24h	0	2000	1000	500	0	30	64	247	115	30	207	100	0	616	15	19	104	3	0	189	0	108	231	1088	293	28
Lib1	L13-R08	Plate4	L13	R08	single cell	CHIR	1	24h	0	2000	1000	500	0	125	32	65	41	75	479	181	3	626	116	137	102	108	0	527	0	110	737	791	310	39
Lib1	L13-R09	Plate4	L13	R09	single cell	CHIR	1	24h	0	2000	1000	500	0	18	48	142	57	46	291	127	0	559	107	204	151	173	0	43	0	156	175	638	488	28
Lib1	L13-R10	Plate4	L13	R10	single cell	CHIR	1	24h	0	2000	1000	500	0	0	35	88	14	18	170	86	24	284	66	44	21	1	0	206	0	42	228	958	240	37
Lib1	L13-R11	Plate4	L13	R11	single cell	CHIR	1	24h	0	2000	1000	500	0	75	21	155	51	51	507	185	48	702	239	159	164	145	0	644	0	83	472	1058	354	47
Lib1	L13-R13	Plate4	L13	R13	single cell	CHIR	1	24h	0	2000	1000	500	0	0	0	0	2	0	0	0	0	31	0	1	0	0	0	1	0	0	2	1341	781	101
Lib1	L13-R14	Plate4	L13	R14	single cell	CHIR	1	24h	0	2000	1000	500	0	51	81	123	57	76	221	183	27	1409	29	102	133	182	0	290	0	118	212	878	523	69
Lib1	L13-R16	Plate4	L13	R16	single cell	CHIR	1	24h	0	2000	1000	500	0	71	18	402	314	0	1	10	0	9617	1	1	22	200	0	13	0	0	0	907	344	41
Lib1	L13-R17	Plate4	L13	R17	single cell	CHIR	1	24h	0	2000	1000	500	0	42	29	163	21	0	0	0	5	7801	21	11	33	1	0	0	45	29	361	649	560	103
Lib1	L13-R18	Plate4	L13	R18	single cell	CHIR	1	24h	0	2000	1000	500	0	107	109	387	162	65	466	129	0	17402	85	125	109	151	0	521	0	106	248	1167	676	41
Lib1	L13-R19	Plate4	L13	R19	single cell	CHIR	1	24h	0	2000	1000	500	0	178	37	948	263	41	2	1	0	33250	0	21	48	760	0	1	0	0	2	1187	543	87
Lib1	L13-R21	Plate4	L13	R21	single cell	CHIR	1	24h	0	2000	1000	500	0	73	5	155	219	17	1	0	0	13660	0	0	32	89	0	0	0	21	10	787	580	25
Lib1	L13-R22	Plate4	L13	R22	single cell	CHIR	1	24h	0	2000	1000	500	0	159	25	62	52	0	530	115	1	700	162	68	236	224	0	252	0	173	733	970	451	59
Lib1	L13-R23	Plate4	L13	R23	single cell	CHIR	1	24h	0	2000	1000	500	0	60	57	298	13	36	172	83	23	825	40	99	88	83	0	280	0	4	460	1115	370	65
Lib1	L13-R26	Plate4	L13	R26	single cell	CHIR	1	24h	0	2000	1000	500	0	31	16	567	718	11	0	0	0	36364	17	0	20	285	0	0	25	0	0	717	400	79
Lib1	L13-R27	Plate4	L13	R27	single cell	CHIR	1	24h	0	2000	1000	500	1	0	4	0	1	0	3	0	0	47	0	2	0	1	0	0	0	0	1	1269	438	80
Lib1	L13-R28	Plate4	L13	R28	single cell	CHIR	1	24h	0	2000	1000	500	0	21	38	0	48	14	137	53	15	362	130	76	83	118	0	341	0	81	243	1164	54	83
Lib1	L13-R29	Plate4	L13	R29	single cell	CHIR	1	24h	0	2000	1000	500	9	11	7	123	9	2	40	0	7	294	40	16	12	43	0	136	0	17	127	692	387	85
Lib1	L13-R30	Plate4	L13	R30	single cell	CHIR	1	24h	0	2000	1000	500	0	0	0	0	2	0	1	0	0	10	0	1	0	0	0	0	0	0	1	1385	1084	52
Lib1	L13-R31	Plate7	L13	R31	single cell	CHIR	1	72h	0	2000	1000	500	0	0	58	0	166	0	366	35	0	1029	0	829	0	0	0	10	85	0	21	154	408	43
Lib1	L13-R32	Plate7	L13	R32	single cell	CHIR	1	72h	0	2000	1000	500	0	0	49	0	44	0	186	0	0	1710	13	604	1	0	0	82	0	0	264	422	114	5
Lib1	L13-R34	Plate7	L13	R34	single cell	CHIR	1	72h	0	2000	1000	500	1	27	0	0	42	0	155	0	0	399	53	262	0	0	0	3	0	0	131	74	254	15
Lib1	L13-R35	Plate7	L13	R35	single cell	CHIR	1	72h	0	2000	1000	500	0	0	7	98	181	0	277	17	0	3750	5	374	0	0	0	20	15	0	32	246	348	61
Lib1	L13-R36	Plate7	L13	R36	single cell	CHIR	1	72h	0	2000	1000	500	0	0	159	0	164	0	2	13	0	1786	0	657	28	49	0	36	0	0	1	274	320	66
Lib1	L13-R37	Plate7	L13	R37	single cell	CHIR	1	72h	0	2000	1000	500	11	0	303	0	1070	17	554	187	0	5543	77	2138	7	0	3	15	117	0	798	877	1807	185
Lib1	L13-R38	Plate7	L13	R38	single cell	CHIR	1	72h	0	2000	1000	500	0	9	37	0	200	21	195	0	0	1774	0	558	0	14	0	4	40	0	119	396	524	24
Lib1	L13-R39	Plate7	L13	R39	single cell	CHIR	1	72h	0	2000	1000	500	0	2	19	0	94	0	569	25	0	1544	4	473	16	0	0	54	0	0	3	328	356	105
Lib1	L13-R40	Plate7	L13	R40	single cell	CHIR	1	72h	0	2000	1000	500	1	0	9	117	103	0	230	30	12	235	1	403	2	0	0	35	20	0	534	266	306	11
Lib1	L13-R41	Plate7	L13	R41	single cell	CHIR	1	72h	0	2000	1000	500	0	27	0	253	28	0	6	91	0	116	1	4	49	1	0	101	17	72	364	308	343	15
Lib1	L13-R42	Plate7	L13	R42	single cell	CHIR	1	72h	0	2000	1000	500	1	1	1	0	115	0	241	17	0	422	0	130	9	0	69	1	0	0	133	301	306	25
Lib1	L13-R43	Plate7	L13	R43	single cell	CHIR	1	72h	0	2000	1000	500	0	0	52	67	2	0	3	0	14	48	136	4	58	56	0	281	0	11	130	181	473	32
Lib1	L13-R44	Plate7	L13	R44	single cell	CHIR	1	72h	0	2000	1000	500	0	1	17	3	57	6	273	0	0	3214	67	463	0	0	0	0	24	1	62	380	225	4
Lib1	L13-R45	Plate7	L13	R45	single cell	CHIR	1	72h	0	2000	1000	500	0	11	53	273	13	6	157	20	25	386	32	155	22	100	0	6	0	40	172	402	265	31
Lib1	L13-R46	Plate7	L13	R46	single cell	CHIR	1	72h	0	2000	1000	500	0	0	82	1	787	4	471	46	0	1569	92	1095	8	13	0	2	0	0	95	867	1602	112
Lib1	L13-R47	Plate7	L13	R47	single cell	CHIR	1	72h	0	2000	1000	500	26	0	6	49	113	5	14	14	0	351	0	408	0	0	0	154	0	0	560	215	299	42
Lib1	L13-R48	Plate7	L13	R48	single cell	CHIR	1	72h	0	2000	1000	500	0	17	16	2	70	0	154	1	0	699	9	210	0	1	0	1	0	0	58	407	374	15
Lib1	L13-R49	Plate7	L13	R49	single cell	CHIR	1	72h	0	2000	1000	500	2	14	6	0	658	0	3	42	0	2834	1	329	0	0	60	43	0	0	37	546	2012	213
Lib1	L13-R50	Plate7	L13	R50	single cell	CHIR	1	72h	0	2000	1000	500	114	56	137	30	1829	7	255	116	14	3649	157	714	41	111	0	253	0	44	191	757	1295	173
Lib1	L13-R51	Plate7	L13	R51	single cell	CHIR	1	72h	0	2000	1000	500	0	1	30	0	116	0	3	0	0	626	3	1060	1	0	0	8	0	0	39	347	285	41
Lib1	L13-R52	Plate7	L13	R52	single cell	CHIR	1	72h	0	2000	1000	500	0	2	53	0	337	0	178	0	0	974	18	400	15	1	0	1	0	4	300	360	450	92
Lib1	L13-R53	Plate7	L13	R53	single cell	CHIR	1	72h	0	2000	1000	500	0	4	12	116	53	1	216	54	0	1045	0	139	10	1	0	3	0	20	313	232	286	26
Lib1	L13-R54	Plate7	L13	R54	single cell	CHIR	1	72h	0	2000	1000	500	0	0	90	0	64	0	322	5	0	1746	2	418	0	4	0	30	0	0	159	251	143	46
Lib1	L13-R55	Plate7	L13	R55	single cell	CHIR	1	72h	0	2000	1000	500	0	0	2	6	20	1	62	0	0	421	15	39	0	6	0	1	0	0	0	318	202	7
Lib1	L14-R01	Plate4	L14	R01	single cell	CHIR	1	24h	0	2000	1000	500	0	38	0	694	446	0	3	0	1	2029	0	7	31	25	0	28	0	0	1	1113	633	44
Lib1	L14-R03	Plate4	L14	R03	single cell	CHIR	1	24h	0	2000	1000	500	0	0	0	0	1	0	0	0	0	18	0	0	0	0	0	0	0	0	3	1217	361	47
Lib1	L14-R04	Plate4	L14	R04	single cell	CHIR	1	24h	0	2000	1000	500	0	1	39	117	55	2	91	9	0	131	35	38	21	56	0	318	0	62	168	767	211	18
Lib1	L14-R05	Plate4	L14	R05	single cell	CHIR	1	24h	0	2000	1000	500	0	143	261	43	944	26	1	0	0	34523	0	8	60	185	0	0	56	0	0	1978	1588	87
Lib1	L14-R06	Plate4	L14	R06	single cell	CHIR	1	24h	0	2000	1000	500	0	92	45	368	2102	22	0	0	0	33097	0	1	63	223	0	0	0	0	1	2994	1515	174
Lib1	L14-R07	Plate4	L14	R07	single cell	CHIR	1	24h	0	2000	1000	500	0	14	16	145	2	14	43	14	0	145	45	98	61	7	0	333	0	89	277	1487	761	45
Lib1	L14-R08	Plate4	L14	R08	single cell	CHIR	1	24h	0	2000	1000	500	0	0	0	0	326	38	0	0	0	9058	1	1	42	172	0	0	0	0	1	990	434	23
Lib1	L14-R09	Plate4	L14	R09	single cell	CHIR	1	24h	0	2000	1000	500	0	40	55	354	177	18	310	50	25	2171	71	61	91	117	0	548	0	0	202	1470	492	17
Lib1	L14-R10	Plate4	L14	R10	single cell	CHIR	1	24h	0	2000	1000	500	0	89	42	204	83	60	159	18	24	610	50	101	38	103	0	442	0	11	95	1486	308	6
Lib1	L14-R11	Plate4	L14	R11	single cell	CHIR	1	24h	0	2000	1000	500	0	0	0	54	2	0	1	0	0	13	1	1	1	0	0	1	0	0	0	1756	504	46
Lib1	L14-R13	Plate4	L14	R13	single cell	CHIR	1	24h	0	2000	1000	500	0	93	39	456	89	145	398	65	46	529	252	81	259	116	0	587	0	79	821	1730	517	100
Lib1	L14-R14	Plate4	L14	R14	single cell	CHIR	1	24h	0	2000	1000	500	0	1	0	0	0	1	0	0	0	16	0	0	0	0	0	0	0	0	2	1243	260	76
Lib1	L14-R16	Plate4	L14	R16	single cell	CHIR	1	24h	0	2000	1000	500	0	31	48	245	160	0	281	42	0	8868	166	115	95	199	0	464	0	76	326	1517	721	39
Lib1	L14-R17	Plate4	L14	R17	single cell	CHIR	1	24h	0	2000	1000	500	0	0	0	131	4	0	25	68	0	34	29	40	80	0	0	39	0	41	1	1509	423	0
Lib1	L14-R18	Plate4	L14	R18	single cell	CHIR	1	24h	0	2000	1000	500	0	59	14	62	138	33	464	29	25	1864	102	76	34	76	0	494	8	54	599	1445	477	55
Lib1	L14-R19	Plate4	L14	R19	single cell	CHIR	1	24h	0	2000	1000	500	0	102	68	281	26	73	207	56	36	531	57	100	171	134	0	247	0	126	394	1448	577	64
Lib1	L14-R21	Plate4	L14	R21	single cell	CHIR	1	24h	0	2000	1000	500	0	0	0	1	3	0	0	0	0	20	0	0	0	0	0	0	0	1	2	2277	575	46
Lib1	L14-R22	Plate4	L14	R22	single cell	CHIR	1	24h	0	2000	1000	500	0	89	45	288	623	1	13	41	0	10968	42	13	31	145	0	0	0	82	84	2191	682	40
Lib1	L14-R23	Plate4	L14	R23	single cell	CHIR	1	24h	0	2000	1000	500	0	100	113	236	211	31	495	34	22	5483	65	200	164	149	0	592	0	53	574	1922	857	82
Lib1	L14-R26	Plate4	L14	R26	single cell	CHIR	1	24h	0	2000	1000	500	0	10	55	1	19	0	251	28	17	266	22	38	100	43	0	303	0	44	160	1420	424	18
Lib1	L14-R27	Plate4	L14	R27	single cell	CHIR	1	24h	0	2000	1000	500	0	0	2	0	2	0	3	0	0	40	0	2	0	0	0	0	0	0	0	1581	888	76
Lib1	L14-R28	Plate4	L14	R28	single cell	CHIR	1	24h	0	2000	1000	500	0	0	0	1	0	0	0	0	0	12	0	1	0	2	0	0	0	0	1	1099	13	12
Lib1	L14-R29	Plate4	L14	R29	single cell	CHIR	1	24h	0	2000	1000	500	0	0	0	2	1	0	0	1	13	19	0	1	0	0	0	0	0	0	0	1141	550	12
Lib1	L14-R30	Plate4	L14	R30	single cell	CHIR	1	24h	0	2000	1000	500	0	0	0	0	2	1	1	0	0	12	0	4	0	0	0	0	0	0	0	878	97	79
Lib1	L14-R31	Plate7	L14	R31	single cell	CHIR	1	72h	0	2000	1000	500	0	67	55	273	15	64	112	76	0	365	94	109	38	59	0	433	0	0	442	957	1233	207
Lib1	L14-R32	Plate7	L14	R32	single cell	CHIR	1	72h	0	2000	1000	500	0	0	20	0	172	1	366	2	0	950	0	532	2	9	0	2	0	0	0	592	244	26
Lib1	L14-R34	Plate7	L14	R34	single cell	CHIR	1	72h	0	2000	1000	500	0	1	20	1	36	0	74	0	32	387	32	78	80	47	0	229	0	7	5	158	197	35
Lib1	L14-R35	Plate7	L14	R35	single cell	CHIR	1	72h	0	2000	1000	500	0	3	21	103	121	25	9	25	0	634	43	280	0	17	0	88	38	0	398	744	385	32
Lib1	L14-R36	Plate7	L14	R36	single cell	CHIR	1	72h	0	2000	1000	500	0	24	67	234	13	29	166	12	1	443	45	150	35	102	0	64	0	14	8	551	416	33
Lib1	L14-R37	Plate7	L14	R37	single cell	CHIR	1	72h	0	2000	1000	500	123	0	102	24	359	6	468	8	0	4087	0	269	2	34	48	1	68	17	173	314	346	34
Lib1	L14-R38	Plate7	L14	R38	single cell	CHIR	1	72h	0	2000	1000	500	55	0	53	0	363	0	6	9	0	2574	65	830	0	1	0	2	18	0	14	769	605	163
Lib1	L14-R39	Plate7	L14	R39	single cell	CHIR	1	72h	0	2000	1000	500	74	0	199	0	427	0	302	108	0	1505	6	865	1	26	24	6	0	0	102	1938	2524	314
Lib1	L14-R40	Plate7	L14	R40	single cell	CHIR	1	72h	0	2000	1000	500	0	0	0	0	210	21	144	1	0	2165	36	129	14	0	0	4	0	0	1	328	290	110
Lib1	L14-R41	Plate7	L14	R41	single cell	CHIR	1	72h	0	2000	1000	500	0	0	100	2	210	0	428	0	0	2263	0	597	35	0	0	2	0	47	147	613	574	34
Lib1	L14-R42	Plate7	L14	R42	single cell	CHIR	1	72h	0	2000	1000	500	0	4	32	10	577	0	220	0	0	381	47	475	3	46	0	3	0	0	1252	627	511	11
Lib1	L14-R43	Plate7	L14	R43	single cell	CHIR	1	72h	0	2000	1000	500	42	0	25	0	438	0	261	11	0	636	34	137	0	0	0	66	32	1	1	1158	1441	98
Lib1	L14-R44	Plate7	L14	R44	single cell	CHIR	1	72h	0	2000	1000	500	0	1	46	1	872	0	127	7	0	2472	29	1121	0	0	0	0	25	1	2	1455	1974	42
Lib1	L14-R45	Plate7	L14	R45	single cell	CHIR	1	72h	0	2000	1000	500	6	0	45	95	266	0	32	0	0	477	7	310	0	30	0	53	0	0	21	193	269	46
Lib1	L14-R46	Plate7	L14	R46	single cell	CHIR	1	72h	0	2000	1000	500	0	67	37	270	48	26	265	42	22	210	87	85	103	65	0	366	0	59	223	501	137	34
Lib1	L14-R47	Plate7	L14	R47	single cell	CHIR	1	72h	0	2000	1000	500	0	1	36	0	83	0	339	0	0	1029	70	434	6	0	65	7	0	1	8	461	275	26
Lib1	L14-R48	Plate7	L14	R48	single cell	CHIR	1	72h	0	2000	1000	500	1	0	36	0	233	0	309	0	0	2245	0	331	0	0	0	0	0	0	0	962	276	104
Lib1	L14-R49	Plate7	L14	R49	single cell	CHIR	1	72h	0	2000	1000	500	0	0	38	3	325	0	59	26	0	1535	0	411	1	1	44	32	33	0	102	394	1051	61
Lib1	L14-R50	Plate7	L14	R50	single cell	CHIR	1	72h	0	2000	1000	500	85	41	173	0	1787	0	461	73	0	3378	36	683	1	73	39	1	37	0	53	1329	1692	311
Lib1	L14-R51	Plate7	L14	R51	single cell	CHIR	1	72h	0	2000	1000	500	0	0	31	0	2	0	310	0	0	35	197	85	58	246	0	0	0	0	0	604	410	32
Lib1	L14-R52	Plate7	L14	R52	single cell	CHIR	1	72h	0	2000	1000	500	0	29	65	0	280	0	1410	10	4	1762	0	1138	15	29	0	103	0	0	13	593	385	52
Lib1	L14-R53	Plate7	L14	R53	single cell	CHIR	1	72h	0	2000	1000	500	0	5	125	1	500	0	198	0	0	6135	72	479	16	0	0	73	0	0	368	546	265	38
Lib1	L14-R54	Plate7	L14	R54	single cell	CHIR	1	72h	0	2000	1000	500	52	3	221	0	1383	0	570	38	0	3498	110	2643	0	1	95	1	60	0	111	796	1017	215
Lib1	L14-R55	Plate7	L14	R55	single cell	CHIR	1	72h	0	2000	1000	500	0	0	22	42	11	0	121	11	1	739	26	50	6	58	0	155	0	0	78	180	245	41
Lib1	L16-R01	Plate4	L16	R01	single cell	CHIR	1	24h	0	2000	1000	500	0	17	6	0	191	15	43	0	0	8419	32	6	8	99	0	128	0	0	147	2496	1938	161
Lib1	L16-R03	Plate4	L16	R03	single cell	CHIR	1	24h	0	2000	1000	500	0	50	22	0	813	13	75	30	0	5731	47	2	62	122	0	52	42	28	53	3007	1772	188
Lib1	L16-R04	Plate4	L16	R04	single cell	CHIR	1	24h	0	2000	1000	500	0	0	2	0	10	0	2	16	14	7	0	0	0	34	0	0	0	0	4	401	392	40
Lib1	L16-R05	Plate4	L16	R05	single cell	CHIR	1	24h	0	2000	1000	500	0	55	51	263	104	18	341	205	31	612	112	162	109	133	0	179	0	34	346	1222	541	24
Lib1	L16-R06	Plate4	L16	R06	single cell	CHIR	1	24h	0	2000	1000	500	0	65	41	150	62	67	360	116	51	487	141	136	94	120	0	373	0	162	539	1357	517	113
Lib1	L16-R07	Plate4	L16	R07	no cells	none	0	no cells	0	2000	1000	500	0	0	0	0	1	0	0	0	0	11	1	3	1	0	0	2	0	0	0	2144	722	207
Lib1	L16-R08	Plate4	L16	R08	no cells	none	0	no cells	0	2000	1000	500	0	0	0	0	0	0	0	0	0	19	0	1	0	0	0	0	0	0	2	729	367	14
Lib1	L16-R09	Plate4	L16	R09	single cell	CHIR	1	24h	0	2000	1000	500	0	56	39	170	44	19	372	146	14	810	103	62	140	78	0	265	0	50	369	1122	245	13
Lib1	L16-R10	Plate4	L16	R10	single cell	CHIR	1	24h	0	2000	1000	500	0	40	37	153	45	43	157	126	0	270	44	0	73	201	0	520	0	33	554	1785	609	108
Lib1	L16-R11	Plate4	L16	R11	single cell	CHIR	1	24h	0	2000	1000	500	0	0	0	0	0	0	1	0	0	8	1	0	1	0	0	0	0	0	1	1405	300	22
Lib1	L16-R13	Plate4	L16	R13	single cell	CHIR	1	24h	0	2000	1000	500	0	0	0	0	2	0	0	1	0	15	0	0	0	0	0	0	0	0	1	775	443	57
Lib1	L16-R14	Plate4	L16	R14	single cell	CHIR	1	24h	0	2000	1000	500	0	75	22	105	65	15	272	112	21	409	102	64	44	59	0	323	0	37	159	2654	1921	267
Lib1	L16-R16	Plate4	L16	R16	single cell	CHIR	1	24h	0	2000	1000	500	0	144	89	379	278	11	43	0	0	30652	0	106	43	314	0	37	1	0	1	579	466	80
Lib1	L16-R17	Plate4	L16	R17	single cell	CHIR	1	24h	0	2000	1000	500	0	87	56	221	23	10	69	118	41	3588	183	0	101	16	0	474	0	38	159	1315	836	52
Lib1	L16-R18	Plate4	L16	R18	single cell	CHIR	1	24h	0	2000	1000	500	0	9	16	1	1	0	10	1	0	12	13	36	0	14	0	6	0	66	7	4580	1803	216
Lib1	L16-R19	Plate4	L16	R19	single cell	CHIR	1	24h	0	2000	1000	500	0	19	23	220	18	12	259	136	16	405	89	89	70	97	0	198	0	42	293	1207	756	19
Lib1	L16-R21	Plate4	L16	R21	single cell	CHIR	1	24h	0	2000	1000	500	0	0	0	0	0	0	0	0	0	18	0	0	0	0	0	1	0	0	0	1276	513	61
Lib1	L16-R22	Plate4	L16	R22	no cells	none	0	no cells	0	2000	1000	500	0	0	0	1	0	0	0	0	0	8	0	3	0	0	0	0	0	0	0	1333	78	31
Lib1	L16-R23	Plate4	L16	R23	no cells	none	0	no cells	0	2000	1000	500	0	26	14	97	1	11	0	64	27	55	31	12	26	9	0	147	0	0	204	690	272	11
Lib1	L16-R26	Plate4	L16	R26	single cell	CHIR	1	24h	0	2000	1000	500	0	0	0	0	3	0	1	0	0	20	0	1	5	0	1	0	0	0	3	1022	189	21
Lib1	L16-R27	Plate4	L16	R27	single cell	CHIR	1	24h	0	2000	1000	500	0	103	80	97	159	42	565	173	20	2272	152	69	151	143	0	530	0	65	640	1435	914	46
Lib1	L16-R28	Plate4	L16	R28	single cell	CHIR	1	24h	0	2000	1000	500	0	0	0	161	19	23	0	55	34	109	21	109	24	14	0	133	0	0	1	992	57	15
Lib1	L16-R29	Plate4	L16	R29	single cell	CHIR	1	24h	0	2000	1000	500	0	1	0	0	0	0	0	0	0	12	0	0	0	0	0	0	0	0	2	1249	355	0
Lib1	L16-R30	Plate4	L16	R30	single cell	CHIR	1	24h	0	2000	1000	500	0	0	0	1	0	0	0	0	0	2	0	0	0	1	0	0	0	0	0	1555	257	58
Lib1	L16-R31	Plate7	L16	R31	single cell	CHIR	1	72h	0	2000	1000	500	63	3	36	0	303	0	471	33	0	639	0	679	14	0	0	163	0	0	162	167	476	69
Lib1	L16-R32	Plate7	L16	R32	single cell	CHIR	1	72h	0	2000	1000	500	0	1	0	0	152	0	61	0	0	441	0	239	9	0	0	1	0	0	1536	417	269	15
Lib1	L16-R34	Plate7	L16	R34	single cell	CHIR	1	72h	0	2000	1000	500	98	3	55	0	2107	0	1175	12	0	356	35	781	13	0	0	2	56	0	202	1717	1895	211
Lib1	L16-R35	Plate7	L16	R35	single cell	CHIR	1	72h	0	2000	1000	500	0	0	123	0	131	3	376	0	0	1699	10	288	0	0	0	0	62	1	163	336	687	89
Lib1	L16-R36	Plate7	L16	R36	single cell	CHIR	1	72h	0	2000	1000	500	87	18	165	0	494	0	557	52	0	956	57	1744	0	2	0	19	0	0	10	485	192	62
Lib1	L16-R37	Plate7	L16	R37	no cells	none	0	no cells	0	2000	1000	500	0	1	1	0	3	0	4	0	0	5	0	0	0	0	0	0	0	0	1	118	148	16
Lib1	L16-R38	Plate7	L16	R38	no cells	none	0	no cells	0	2000	1000	500	0	1	1	0	9	0	4	0	0	9	0	0	0	0	0	2	0	0	0	1789	2682	455
Lib1	L16-R39	Plate7	L16	R39	single cell	CHIR	1	72h	0	2000	1000	500	0	6	164	78	596	10	325	218	21	2144	44	832	25	127	0	152	0	5	210	815	249	38
Lib1	L16-R40	Plate7	L16	R40	single cell	CHIR	1	72h	0	2000	1000	500	1	0	33	85	75	0	4	13	0	182	16	91	36	52	0	7	0	45	174	781	626	27
Lib1	L16-R41	Plate7	L16	R41	single cell	CHIR	1	72h	0	2000	1000	500	0	0	79	0	280	1	91	0	0	2054	0	475	7	0	0	4	0	25	0	678	1181	100
Lib1	L16-R42	Plate7	L16	R42	single cell	CHIR	1	72h	0	2000	1000	500	46	0	37	69	309	0	77	0	0	242	0	118	6	0	0	176	0	0	209	619	1356	167
Lib1	L16-R43	Plate7	L16	R43	single cell	CHIR	1	72h	0	2000	1000	500	0	28	0	0	396	0	2	24	0	1762	0	943	0	0	0	1	60	0	14	543	683	113
Lib1	L16-R44	Plate7	L16	R44	single cell	CHIR	1	72h	0	2000	1000	500	11	1	81	0	160	0	80	0	0	403	0	1044	0	6	45	16	0	0	54	945	849	30
Lib1	L16-R45	Plate7	L16	R45	single cell	CHIR	1	72h	0	2000	1000	500	0	17	114	2	377	0	514	83	0	272	43	824	83	115	23	1	0	1	515	1997	2662	184
Lib1	L16-R46	Plate7	L16	R46	single cell	CHIR	1	72h	0	2000	1000	500	0	0	3	0	319	0	236	4	0	815	0	291	0	2	0	24	0	0	0	609	406	64
Lib1	L16-R47	Plate7	L16	R47	single cell	CHIR	1	72h	0	2000	1000	500	0	0	16	1	144	19	66	63	0	634	0	278	25	0	0	55	0	0	1520	670	454	65
Lib1	L16-R48	Plate7	L16	R48	single cell	CHIR	1	72h	0	2000	1000	500	0	0	66	1	207	0	268	6	0	734	0	807	0	0	0	0	5	0	126	1672	1735	151
Lib1	L16-R49	Plate7	L16	R49	no cells	none	0	no cells	0	2000	1000	500	0	0	1	0	3	0	2	0	0	10	1	2	0	0	0	101	0	0	1	1829	2619	357
Lib1	L16-R50	Plate7	L16	R50	no cells	none	0	no cells	0	2000	1000	500	0	0	0	0	0	0	2	0	0	3	0	1	0	0	0	4	0	0	2	507	216	39
Lib1	L16-R51	Plate7	L16	R51	single cell	CHIR	1	72h	0	2000	1000	500	5	37	189	54	275	11	465	74	8	1460	158	546	75	94	0	443	0	32	306	443	371	43
Lib1	L16-R52	Plate7	L16	R52	single cell	CHIR	1	72h	0	2000	1000	500	0	4	29	0	237	0	136	9	0	771	56	369	2	0	0	18	0	0	61	144	311	37
Lib1	L16-R53	Plate7	L16	R53	single cell	CHIR	1	72h	0	2000	1000	500	0	4	103	1	708	0	15	80	0	1238	58	430	1	6	52	60	0	18	549	241	413	25
Lib1	L16-R54	Plate7	L16	R54	single cell	CHIR	1	72h	0	2000	1000	500	63	40	42	53	172	16	239	1	1	1195	0	293	5	3	0	2	0	0	319	396	341	67
Lib1	L16-R55	Plate7	L16	R55	single cell	CHIR	1	72h	0	2000	1000	500	0	11	7	48	21	0	38	14	0	115	10	17	7	48	0	120	0	5	12	233	300	39
Lib1	L17-R01	Plate4	L17	R01	single cell	CHIR	1	24h	0	2000	1000	500	0	20	4	129	1	10	58	67	7	461	106	42	45	64	0	92	0	0	277	1163	276	37
Lib1	L17-R03	Plate4	L17	R03	single cell	CHIR	1	24h	0	2000	1000	500	0	208	2	184	787	0	8	3	0	8179	0	0	109	94	0	75	38	0	2	1320	369	50
Lib1	L17-R04	Plate4	L17	R04	single cell	CHIR	1	24h	0	2000	1000	500	0	23	5	82	30	0	150	12	0	229	82	12	41	68	0	70	0	53	133	689	59	0
Lib1	L17-R05	Plate4	L17	R05	single cell	CHIR	1	24h	0	2000	1000	500	1	27	44	227	42	23	224	75	1	304	17	69	96	25	0	138	0	43	398	1042	478	82
Lib1	L17-R06	Plate4	L17	R06	single cell	CHIR	1	24h	0	2000	1000	500	0	53	62	166	34	2	218	96	0	672	29	16	71	56	0	243	0	14	56	859	276	12
Lib1	L17-R07	Plate4	L17	R07	single cell	CHIR	1	24h	0	2000	1000	500	0	0	0	0	2	0	0	0	0	5	0	0	0	4	0	1	0	0	1	1722	389	40
Lib1	L17-R08	Plate4	L17	R08	single cell	CHIR	1	24h	0	2000	1000	500	0	0	0	0	0	0	0	0	0	7	0	0	0	0	0	0	0	0	4	1542	982	22
Lib1	L17-R09	Plate4	L17	R09	single cell	CHIR	1	24h	0	2000	1000	500	0	0	0	0	0	0	0	0	0	8	0	1	0	0	0	0	0	0	0	1887	1180	93
Lib1	L17-R10	Plate4	L17	R10	single cell	CHIR	1	24h	0	2000	1000	500	0	0	0	0	0	0	0	1	0	4	0	0	0	0	0	75	0	0	1	932	219	26
Lib1	L17-R11	Plate4	L17	R11	single cell	CHIR	1	24h	0	2000	1000	500	0	0	1	71	0	0	0	0	0	3	0	0	0	1	0	0	0	0	2	355	133	27
Lib1	L17-R13	Plate4	L17	R13	single cell	CHIR	1	24h	0	2000	1000	500	0	0	0	0	0	0	0	0	0	15	0	0	0	0	0	0	0	0	0	664	180	16
Lib1	L17-R14	Plate4	L17	R14	single cell	CHIR	1	24h	0	2000	1000	500	0	0	0	0	0	0	0	0	0	3	0	0	0	0	0	0	0	0	0	1882	855	148
Lib1	L17-R16	Plate4	L17	R16	single cell	CHIR	1	24h	0	2000	1000	500	0	0	0	0	3	0	0	0	0	13	0	0	0	0	0	0	0	0	1	1200	432	75
Lib1	L17-R17	Plate4	L17	R17	single cell	CHIR	1	24h	0	2000	1000	500	0	90	39	186	267	83	278	91	60	560	37	143	135	92	0	206	0	60	708	1304	506	83
Lib1	L17-R18	Plate4	L17	R18	single cell	CHIR	1	24h	0	2000	1000	500	0	0	0	0	4	0	0	1	0	5	0	26	0	0	0	1	0	0	1	1440	264	29
Lib1	L17-R19	Plate4	L17	R19	single cell	CHIR	1	24h	0	2000	1000	500	0	0	0	1	0	0	1	0	0	6	0	0	0	1	0	0	0	0	43	1355	393	28
Lib1	L17-R21	Plate4	L17	R21	single cell	CHIR	1	24h	0	2000	1000	500	0	0	0	0	0	0	1	0	8	9	0	0	0	0	0	0	0	0	0	1261	272	28
Lib1	L17-R22	Plate4	L17	R22	single cell	CHIR	1	24h	0	2000	1000	500	0	0	0	0	5	0	0	0	0	10	0	1	0	0	0	0	0	0	0	981	80	19
Lib1	L17-R23	Plate4	L17	R23	single cell	CHIR	1	24h	0	2000	1000	500	0	71	15	308	30	49	283	69	27	66	63	43	39	86	0	299	0	93	299	1233	221	14
Lib1	L17-R26	Plate4	L17	R26	single cell	CHIR	1	24h	0	2000	1000	500	0	0	0	0	0	0	0	0	0	69	1	0	0	0	0	0	0	0	2	906	128	16
Lib1	L17-R27	Plate4	L17	R27	single cell	CHIR	1	24h	0	2000	1000	500	0	0	1	0	19	0	1	1	0	16	0	2	0	0	0	0	0	0	1	1439	776	99
Lib1	L17-R28	Plate4	L17	R28	single cell	CHIR	1	24h	0	2000	1000	500	0	0	0	0	0	0	0	0	0	9	0	0	0	0	0	0	0	0	1	1101	24	0
Lib1	L17-R29	Plate4	L17	R29	single cell	CHIR	1	24h	0	2000	1000	500	0	31	13	3	27	39	302	4	36	370	98	33	31	58	0	392	0	28	237	1757	1027	152
Lib1	L17-R30	Plate4	L17	R30	single cell	CHIR	1	24h	0	2000	1000	500	0	0	2	0	2	0	4	2	0	6	0	0	0	0	0	1	0	1	0	630	202	66
Lib1	L17-R31	Plate7	L17	R31	single cell	CHIR	1	72h	0	2000	1000	500	0	36	32	177	22	0	190	1	11	4	21	33	24	85	0	164	0	0	193	727	367	59
Lib1	L17-R32	Plate7	L17	R32	single cell	CHIR	1	72h	0	2000	1000	500	0	3	34	2	147	34	365	19	0	310	28	396	27	54	0	0	0	13	52	328	205	0
Lib1	L17-R34	Plate7	L17	R34	single cell	CHIR	1	72h	0	2000	1000	500	0	75	26	234	105	20	228	104	41	660	62	153	75	93	0	281	0	50	443	403	236	44
Lib1	L17-R35	Plate7	L17	R35	single cell	CHIR	1	72h	0	2000	1000	500	0	6	0	0	176	5	774	18	0	1332	0	255	1	1	87	57	0	0	76	359	249	44
Lib1	L17-R36	Plate7	L17	R36	single cell	CHIR	1	72h	0	2000	1000	500	0	0	55	2	147	0	555	101	0	2259	0	420	5	4	0	3	0	37	105	529	308	78
Lib1	L17-R37	Plate7	L17	R37	single cell	CHIR	1	72h	0	2000	1000	500	0	0	62	80	1	11	125	0	10	89	43	44	0	20	0	89	0	17	1	603	318	22
Lib1	L17-R38	Plate7	L17	R38	single cell	CHIR	1	72h	0	2000	1000	500	0	0	157	0	234	0	604	136	0	1996	1	973	7	0	0	2	0	67	85	572	603	49
Lib1	L17-R39	Plate7	L17	R39	single cell	CHIR	1	72h	0	2000	1000	500	0	0	1	80	12	0	40	0	0	462	0	299	0	0	0	1	0	0	0	166	223	52
Lib1	L17-R40	Plate7	L17	R40	single cell	CHIR	1	72h	0	2000	1000	500	54	4	210	0	1086	2	1465	84	8	2445	20	1169	0	3	0	2	51	0	59	1272	1113	185
Lib1	L17-R41	Plate7	L17	R41	single cell	CHIR	1	72h	0	2000	1000	500	0	0	0	1	67	0	41	0	0	11	1	58	0	0	0	395	0	16	267	723	407	15
Lib1	L17-R42	Plate7	L17	R42	single cell	CHIR	1	72h	0	2000	1000	500	0	0	0	0	340	0	242	75	0	805	39	329	13	35	0	6	0	0	7	261	526	79
Lib1	L17-R43	Plate7	L17	R43	single cell	CHIR	1	72h	0	2000	1000	500	0	83	58	69	37	0	329	86	10	224	25	188	134	144	0	97	0	83	130	1085	1599	149
Lib1	L17-R44	Plate7	L17	R44	single cell	CHIR	1	72h	0	2000	1000	500	0	1	48	5	320	0	3	0	12	712	0	445	5	0	0	1	32	3	273	1179	689	31
Lib1	L17-R45	Plate7	L17	R45	single cell	CHIR	1	72h	0	2000	1000	500	0	0	21	0	788	0	517	33	0	497	1	866	31	0	0	0	0	31	248	1050	1406	118
Lib1	L17-R46	Plate7	L17	R46	single cell	CHIR	1	72h	0	2000	1000	500	0	33	24	12	16	0	12	6	0	261	30	34	18	81	0	3	0	70	77	217	283	12
Lib1	L17-R47	Plate7	L17	R47	single cell	CHIR	1	72h	0	2000	1000	500	0	17	70	7	222	0	145	59	39	922	47	811	72	3	0	3	0	10	94	506	273	8
Lib1	L17-R48	Plate7	L17	R48	single cell	CHIR	1	72h	0	2000	1000	500	0	11	2	0	27	0	207	27	0	593	5	287	5	7	0	13	0	0	7	224	221	10
Lib1	L17-R49	Plate7	L17	R49	single cell	CHIR	1	72h	0	2000	1000	500	27	66	20	66	135	2	222	0	11	977	76	352	25	4	1	29	0	18	93	627	340	47
Lib1	L17-R50	Plate7	L17	R50	single cell	CHIR	1	72h	0	2000	1000	500	0	45	19	35	30	12	157	15	9	402	54	74	74	41	0	160	0	0	172	1438	1563	261
Lib1	L17-R51	Plate7	L17	R51	single cell	CHIR	1	72h	0	2000	1000	500	0	0	11	0	64	0	186	25	0	114	1	457	5	15	0	5	0	0	24	387	273	30
Lib1	L17-R52	Plate7	L17	R52	single cell	CHIR	1	72h	0	2000	1000	500	0	2	29	0	181	0	50	0	0	703	41	152	0	0	0	29	0	20	19	87	327	13
Lib1	L17-R53	Plate7	L17	R53	single cell	CHIR	1	72h	0	2000	1000	500	0	39	0	43	57	0	72	0	0	120	77	20	50	80	0	146	0	14	39	152	124	0
Lib1	L17-R54	Plate7	L17	R54	single cell	CHIR	1	72h	0	2000	1000	500	0	6	12	1	179	16	43	21	0	453	122	245	0	0	60	15	0	34	145	244	326	18
Lib1	L17-R55	Plate7	L17	R55	single cell	CHIR	1	72h	0	2000	1000	500	0	0	70	0	544	4	434	6	0	1227	26	495	0	0	8	30	0	0	72	391	1291	212
Lib1	L18-R01	Plate4	L18	R01	single cell	CHIR	1	24h	0	2000	1000	500	0	0	0	0	1	0	1	0	0	3	0	1	0	0	0	0	0	0	0	733	267	102
Lib1	L18-R03	Plate4	L18	R03	single cell	CHIR	1	24h	0	2000	1000	500	0	90	43	236	277	9	214	111	18	5470	41	138	96	126	0	262	0	32	352	925	580	19
Lib1	L18-R04	Plate4	L18	R04	single cell	CHIR	1	24h	0	2000	1000	500	0	61	8	240	52	49	352	96	26	488	120	58	107	122	0	328	0	135	252	561	279	22
Lib1	L18-R05	Plate4	L18	R05	single cell	CHIR	1	24h	0	2000	1000	500	0	71	42	273	58	27	352	155	17	460	39	74	69	65	0	488	0	46	305	1108	314	32
Lib1	L18-R06	Plate4	L18	R06	single cell	CHIR	1	24h	0	2000	1000	500	0	101	80	291	57	1	276	96	52	309	108	47	76	11	0	376	0	33	420	570	342	56
Lib1	L18-R07	Plate4	L18	R07	single cell	CHIR	1	24h	0	2000	1000	500	0	0	0	0	0	0	0	0	0	3	0	2	0	0	0	0	0	0	2	1755	651	79
Lib1	L18-R08	Plate4	L18	R08	single cell	CHIR	1	24h	0	2000	1000	500	0	0	0	0	1	0	0	0	0	7	0	1	0	0	0	1	0	0	3	775	278	34
Lib1	L18-R09	Plate4	L18	R09	single cell	CHIR	1	24h	0	2000	1000	500	0	1	0	0	1	0	1	0	0	5	0	0	0	1	0	0	0	0	0	1095	787	64
Lib1	L18-R10	Plate4	L18	R10	single cell	CHIR	1	24h	0	2000	1000	500	0	0	0	1	0	0	0	0	0	10	0	1	0	0	0	1	0	0	2	1434	410	4
Lib1	L18-R11	Plate4	L18	R11	single cell	CHIR	1	24h	0	2000	1000	500	0	0	0	0	0	0	1	0	0	5	0	1	0	1	0	0	0	0	1	1914	732	137
Lib1	L18-R13	Plate4	L18	R13	single cell	CHIR	1	24h	0	2000	1000	500	0	0	0	0	1	0	1	0	0	18	0	0	0	0	0	1	0	0	0	787	155	19
Lib1	L18-R14	Plate4	L18	R14	single cell	CHIR	1	24h	0	2000	1000	500	0	0	0	0	0	0	0	0	0	5	0	2	0	0	0	1	0	0	0	1639	906	123
Lib1	L18-R16	Plate4	L18	R16	single cell	CHIR	1	24h	0	2000	1000	500	0	0	1	187	2	0	61	6	0	294	37	19	38	27	0	180	0	67	2	1122	398	29
Lib1	L18-R17	Plate4	L18	R17	single cell	CHIR	1	24h	0	2000	1000	500	0	100	161	218	41	21	413	97	16	539	149	154	103	101	0	427	0	96	640	1414	310	0
Lib1	L18-R18	Plate4	L18	R18	single cell	CHIR	1	24h	0	2000	1000	500	0	64	12	169	111	44	420	132	10	288	151	123	133	164	0	189	0	73	600	1065	484	79
Lib1	L18-R19	Plate4	L18	R19	single cell	CHIR	1	24h	0	2000	1000	500	0	27	23	225	28	48	325	140	10	600	69	49	143	90	0	254	0	33	341	1093	443	17
Lib1	L18-R21	Plate4	L18	R21	single cell	CHIR	1	24h	0	2000	1000	500	0	0	0	0	0	0	2	1	0	10	0	1	0	0	0	0	0	0	0	560	156	75
Lib1	L18-R22	Plate4	L18	R22	single cell	CHIR	1	24h	0	2000	1000	500	0	0	0	0	0	0	0	0	0	5	0	5	0	0	0	0	0	0	1	1523	416	73
Lib1	L18-R23	Plate4	L18	R23	single cell	CHIR	1	24h	0	2000	1000	500	0	0	0	1	0	0	1	0	0	9	0	1	0	0	0	1	0	0	1	956	90	21
Lib1	L18-R26	Plate4	L18	R26	single cell	CHIR	1	24h	0	2000	1000	500	0	0	0	0	0	0	1	0	0	17	0	1	0	0	0	0	0	0	0	801	278	63
Lib1	L18-R27	Plate4	L18	R27	single cell	CHIR	1	24h	0	2000	1000	500	0	0	0	1	2	0	3	0	0	29	0	5	0	0	0	0	0	0	0	1684	2295	226
Lib1	L18-R28	Plate4	L18	R28	single cell	CHIR	1	24h	0	2000	1000	500	0	0	0	0	0	0	0	0	0	9	0	0	1	1	0	0	0	0	0	852	67	10
Lib1	L18-R29	Plate4	L18	R29	single cell	CHIR	1	24h	0	2000	1000	500	0	0	0	0	0	0	0	0	0	15	0	1	0	0	0	0	0	0	0	819	383	83
Lib1	L18-R30	Plate4	L18	R30	single cell	CHIR	1	24h	0	2000	1000	500	0	0	0	2	1	2	0	0	0	16	0	2	0	0	0	0	0	0	1	1305	476	33
Lib1	L18-R31	Plate7	L18	R31	single cell	CHIR	1	72h	0	2000	1000	500	14	4	109	209	662	0	971	1	2	3202	78	1309	0	0	0	37	0	3	65	453	499	38
Lib1	L18-R32	Plate7	L18	R32	single cell	CHIR	1	72h	0	2000	1000	500	0	0	17	1	27	0	151	56	0	3202	1	359	0	0	0	3	0	0	1	255	274	70
Lib1	L18-R34	Plate7	L18	R34	single cell	CHIR	1	72h	0	2000	1000	500	0	47	36	115	176	14	118	27	1	837	39	255	0	44	0	301	0	9	167	414	240	26
Lib1	L18-R35	Plate7	L18	R35	single cell	CHIR	1	72h	0	2000	1000	500	0	2	5	0	6	0	23	10	0	136	51	147	50	0	0	66	0	0	109	434	72	47
Lib1	L18-R36	Plate7	L18	R36	single cell	CHIR	1	72h	0	2000	1000	500	0	64	39	411	76	1	226	0	18	191	64	175	67	125	0	290	0	0	460	292	494	34
Lib1	L18-R37	Plate7	L18	R37	single cell	CHIR	1	72h	0	2000	1000	500	0	0	68	0	192	0	104	10	0	927	7	312	8	7	0	15	0	0	61	328	418	34
Lib1	L18-R38	Plate7	L18	R38	single cell	CHIR	1	72h	0	2000	1000	500	0	0	73	1	130	0	115	64	0	2801	1	410	0	0	0	1	0	0	119	490	507	94
Lib1	L18-R39	Plate7	L18	R39	single cell	CHIR	1	72h	0	2000	1000	500	49	69	63	182	157	80	505	110	49	833	73	399	84	106	0	279	0	67	485	479	135	25
Lib1	L18-R40	Plate7	L18	R40	single cell	CHIR	1	72h	0	2000	1000	500	0	0	11	0	164	0	552	0	0	1410	0	97	0	0	0	0	0	0	113	430	729	178
Lib1	L18-R41	Plate7	L18	R41	single cell	CHIR	1	72h	0	2000	1000	500	90	0	62	1	419	6	105	0	0	289	104	490	0	0	0	4	39	0	1	973	1246	342
Lib1	L18-R42	Plate7	L18	R42	single cell	CHIR	1	72h	0	2000	1000	500	0	0	16	0	167	0	90	3	0	2602	38	392	2	1	17	1	0	0	0	404	714	33
Lib1	L18-R43	Plate7	L18	R43	single cell	CHIR	1	72h	0	2000	1000	500	0	1	1	0	415	2	292	24	0	713	29	629	7	0	0	22	0	0	171	665	2000	228
Lib1	L18-R44	Plate7	L18	R44	single cell	CHIR	1	72h	0	2000	1000	500	12	0	97	25	222	0	213	55	0	5536	44	2412	0	0	0	29	0	0	42	302	550	10
Lib1	L18-R45	Plate7	L18	R45	single cell	CHIR	1	72h	0	2000	1000	500	0	0	50	121	236	0	287	22	0	203	0	760	1	47	21	42	0	25	210	308	508	26
Lib1	L18-R46	Plate7	L18	R46	single cell	CHIR	1	72h	0	2000	1000	500	0	2	29	0	485	0	148	1	0	1673	0	354	0	1	0	1	0	0	1	562	1161	121
Lib1	L18-R47	Plate7	L18	R47	single cell	CHIR	1	72h	0	2000	1000	500	19	2	51	0	370	0	74	5	0	1625	0	547	1	0	23	6	24	0	72	454	240	16
Lib1	L18-R48	Plate7	L18	R48	single cell	CHIR	1	72h	0	2000	1000	500	1	11	25	0	145	0	82	10	0	2740	0	202	1	22	0	0	0	0	197	181	201	59
Lib1	L18-R49	Plate7	L18	R49	single cell	CHIR	1	72h	0	2000	1000	500	0	0	29	4	168	0	83	20	0	1735	6	389	0	0	0	10	0	0	65	425	300	38
Lib1	L18-R50	Plate7	L18	R50	single cell	CHIR	1	72h	0	2000	1000	500	36	0	46	0	752	8	537	20	0	2102	0	1075	5	0	0	1	0	0	87	877	1700	216
Lib1	L18-R51	Plate7	L18	R51	single cell	CHIR	1	72h	0	2000	1000	500	0	26	38	0	111	0	438	0	0	201	0	891	7	20	0	14	0	0	43	163	222	76
Lib1	L18-R52	Plate7	L18	R52	single cell	CHIR	1	72h	0	2000	1000	500	0	0	38	0	833	1	110	0	0	2240	0	965	0	0	0	0	0	0	0	599	2352	189
Lib1	L18-R53	Plate7	L18	R53	single cell	CHIR	1	72h	0	2000	1000	500	0	4	96	0	236	0	1624	13	0	772	0	1875	0	0	52	0	0	0	156	852	1083	196
Lib1	L18-R54	Plate7	L18	R54	single cell	CHIR	1	72h	0	2000	1000	500	0	51	64	220	117	7	402	17	25	2048	52	612	71	18	0	85	0	4	408	314	483	89
Lib1	L18-R55	Plate7	L18	R55	single cell	CHIR	1	72h	0	2000	1000	500	0	0	0	0	1	0	3	0	0	8	0	1	0	0	0	0	0	0	3	4	7	0
Lib1	L19-R01	Plate4	L19	R01	single cell	CHIR	1	24h	0	2000	1000	500	0	0	0	0	10	0	0	0	0	6	0	0	15	0	0	0	0	0	1	2773	1609	89
Lib1	L19-R03	Plate4	L19	R03	single cell	CHIR	1	24h	0	2000	1000	500	0	0	14	128	2	8	84	72	7	73	35	30	9	97	0	192	0	28	0	854	407	33
Lib1	L19-R04	Plate4	L19	R04	single cell	CHIR	1	24h	0	2000	1000	500	0	90	51	153	53	32	214	124	42	343	164	69	102	221	0	325	0	55	436	460	304	47
Lib1	L19-R05	Plate4	L19	R05	single cell	CHIR	1	24h	0	2000	1000	500	0	52	42	113	66	29	61	96	11	166	89	26	78	133	0	339	0	9	199	652	584	107
Lib1	L19-R06	Plate4	L19	R06	single cell	CHIR	1	24h	0	2000	1000	500	0	0	0	0	1	0	1	0	0	13	0	0	0	0	0	0	0	0	0	1353	361	19
Lib1	L19-R07	Plate4	L19	R07	single cell	CHIR	1	24h	0	2000	1000	500	0	0	0	0	1	0	1	0	0	4	0	0	0	0	0	0	0	0	1	1795	316	21
Lib1	L19-R08	Plate4	L19	R08	single cell	CHIR	1	24h	0	2000	1000	500	0	0	0	0	1	0	2	0	0	8	0	0	0	1	0	1	0	0	0	1376	496	69
Lib1	L19-R09	Plate4	L19	R09	single cell	CHIR	1	24h	0	2000	1000	500	0	0	0	0	0	0	1	0	0	5	0	0	0	0	0	0	0	0	1	1647	147	22
Lib1	L19-R10	Plate4	L19	R10	single cell	CHIR	1	24h	0	2000	1000	500	0	0	0	0	0	0	2	0	0	7	0	1	0	0	0	1	0	0	0	2283	632	26
Lib1	L19-R11	Plate4	L19	R11	single cell	CHIR	1	24h	0	2000	1000	500	0	0	0	0	23	0	1	0	0	7	0	0	0	1	0	2	0	0	3	1687	563	96
Lib1	L19-R13	Plate4	L19	R13	single cell	CHIR	1	24h	0	2000	1000	500	0	0	0	0	1	0	1	0	0	17	0	1	0	1	0	1	0	0	0	333	628	55
Lib1	L19-R14	Plate4	L19	R14	single cell	CHIR	1	24h	0	2000	1000	500	0	0	0	0	1	0	0	1	0	11	0	0	0	0	0	0	0	0	0	1608	281	78
Lib1	L19-R16	Plate4	L19	R16	single cell	CHIR	1	24h	0	2000	1000	500	0	29	3	86	127	19	356	180	36	362	150	44	171	250	0	260	0	98	361	1228	366	30
Lib1	L19-R17	Plate4	L19	R17	single cell	CHIR	1	24h	0	2000	1000	500	0	32	71	400	433	21	429	49	3	5842	78	80	61	207	0	18	0	20	607	2099	447	121
Lib1	L19-R18	Plate4	L19	R18	single cell	CHIR	1	24h	0	2000	1000	500	0	104	72	99	79	14	241	219	36	520	85	92	119	130	0	272	0	65	412	1019	207	81
Lib1	L19-R19	Plate4	L19	R19	single cell	CHIR	1	24h	0	2000	1000	500	0	75	105	162	35	14	426	174	32	277	212	81	65	186	0	454	0	80	515	1562	187	104
Lib1	L19-R21	Plate4	L19	R21	single cell	CHIR	1	24h	0	2000	1000	500	0	0	0	1	1	0	0	0	0	12	0	1	0	0	0	0	0	0	1	1761	328	54
Lib1	L19-R22	Plate4	L19	R22	single cell	CHIR	1	24h	0	2000	1000	500	0	0	0	0	2	0	0	0	0	82	0	2	0	0	0	0	0	0	1	1455	393	42
Lib1	L19-R23	Plate4	L19	R23	single cell	CHIR	1	24h	0	2000	1000	500	0	1	0	0	1	0	0	0	0	15	0	1	0	1	0	0	0	0	1	1771	529	61
Lib1	L19-R26	Plate4	L19	R26	single cell	CHIR	1	24h	0	2000	1000	500	0	0	0	0	6	0	3	0	0	22	0	8	0	1	0	2	0	0	1	723	370	38
Lib1	L19-R27	Plate4	L19	R27	single cell	CHIR	1	24h	0	2000	1000	500	0	0	2	0	3	0	4	1	0	33	0	5	1	1	0	1	0	0	2	1686	419	104
Lib1	L19-R28	Plate4	L19	R28	single cell	CHIR	1	24h	0	2000	1000	500	0	0	0	0	1	0	1	0	0	11	0	1	0	0	0	135	0	0	2	1220	131	9
Lib1	L19-R29	Plate4	L19	R29	single cell	CHIR	1	24h	0	2000	1000	500	0	0	0	0	0	0	0	0	0	8	0	0	0	0	0	0	0	0	0	1171	471	21
Lib1	L19-R30	Plate4	L19	R30	single cell	CHIR	1	24h	0	2000	1000	500	0	0	0	0	3	1	0	0	0	4	0	2	0	0	0	0	0	0	2	505	217	33
Lib1	L19-R31	Plate7	L19	R31	single cell	CHIR	1	72h	0	2000	1000	500	0	0	79	2	880	0	123	178	0	1752	0	1668	0	3	0	121	0	0	83	691	595	49
Lib1	L19-R32	Plate7	L19	R32	single cell	CHIR	1	72h	0	2000	1000	500	0	9	21	0	190	0	195	0	0	625	0	323	0	0	0	29	0	16	69	720	326	75
Lib1	L19-R34	Plate7	L19	R34	single cell	CHIR	1	72h	0	2000	1000	500	0	9	40	0	165	0	505	29	0	1472	89	409	5	11	0	6	0	19	237	119	311	22
Lib1	L19-R35	Plate7	L19	R35	single cell	CHIR	1	72h	0	2000	1000	500	31	0	101	1	1779	0	556	54	2	3163	25	879	0	0	18	1	28	1	494	2452	2442	307
Lib1	L19-R36	Plate7	L19	R36	single cell	CHIR	1	72h	0	2000	1000	500	145	0	128	0	435	0	376	0	0	2542	0	1454	0	0	13	8	0	0	178	929	1053	138
Lib1	L19-R37	Plate7	L19	R37	single cell	CHIR	1	72h	0	2000	1000	500	0	0	56	0	91	1	132	0	2	348	2	84	1	0	0	31	0	0	22	467	219	24
Lib1	L19-R38	Plate7	L19	R38	single cell	CHIR	1	72h	0	2000	1000	500	0	3	183	0	477	0	101	99	0	630	107	955	0	0	0	11	0	29	162	885	504	109
Lib1	L19-R39	Plate7	L19	R39	single cell	CHIR	1	72h	0	2000	1000	500	0	128	37	302	124	27	723	183	0	658	167	495	95	339	0	158	1	68	472	1036	1278	304
Lib1	L19-R40	Plate7	L19	R40	single cell	CHIR	1	72h	0	2000	1000	500	0	0	14	0	281	0	98	28	0	1946	2	676	2	0	0	24	0	0	389	548	489	74
Lib1	L19-R41	Plate7	L19	R41	single cell	CHIR	1	72h	0	2000	1000	500	1	1	9	0	681	0	51	26	0	963	11	65	13	0	38	129	3	0	0	301	963	52
Lib1	L19-R42	Plate7	L19	R42	single cell	CHIR	1	72h	0	2000	1000	500	50	16	0	17	300	0	104	68	1	1041	13	303	12	1	0	14	32	0	18	553	561	9
Lib1	L19-R43	Plate7	L19	R43	single cell	CHIR	1	72h	0	2000	1000	500	38	0	193	0	170	0	1793	2	1	4015	13	2882	0	0	1	116	0	0	68	1125	968	254
Lib1	L19-R44	Plate7	L19	R44	single cell	CHIR	1	72h	0	2000	1000	500	0	0	39	0	305	6	458	44	0	1822	31	625	1	1	0	1	0	1	96	385	382	14
Lib1	L19-R45	Plate7	L19	R45	single cell	CHIR	1	72h	0	2000	1000	500	0	23	7	130	43	16	69	0	1	367	25	193	23	71	0	160	0	54	253	416	365	10
Lib1	L19-R46	Plate7	L19	R46	single cell	CHIR	1	72h	0	2000	1000	500	86	16	75	1	661	0	225	36	0	1269	1	616	1	0	30	4	0	55	33	962	2040	193
Lib1	L19-R47	Plate7	L19	R47	single cell	CHIR	1	72h	0	2000	1000	500	0	0	8	0	217	0	482	0	0	759	29	646	0	0	0	0	0	0	309	676	611	52
Lib1	L19-R48	Plate7	L19	R48	single cell	CHIR	1	72h	0	2000	1000	500	0	0	136	1	175	0	789	7	0	5584	4	916	0	0	0	10	0	0	128	659	2337	255
Lib1	L19-R49	Plate7	L19	R49	single cell	CHIR	1	72h	0	2000	1000	500	0	0	52	1	355	0	2	6	0	809	0	348	0	0	0	62	0	14	0	583	300	38
Lib1	L19-R50	Plate7	L19	R50	single cell	CHIR	1	72h	0	2000	1000	500	0	48	69	0	9	33	149	61	27	171	48	77	61	34	0	257	0	78	410	1725	1642	220
Lib1	L19-R51	Plate7	L19	R51	single cell	CHIR	1	72h	0	2000	1000	500	0	8	17	0	172	0	463	23	0	1598	0	778	0	0	0	4	0	0	69	771	391	42
Lib1	L19-R52	Plate7	L19	R52	single cell	CHIR	1	72h	0	2000	1000	500	0	0	17	0	109	0	271	0	0	5235	0	868	3	83	0	1	31	0	3	252	347	1
Lib1	L19-R53	Plate7	L19	R53	single cell	CHIR	1	72h	0	2000	1000	500	0	0	16	32	37	94	233	65	0	1	129	1	58	21	0	98	0	53	190	1444	987	248
Lib1	L19-R54	Plate7	L19	R54	single cell	CHIR	1	72h	0	2000	1000	500	0	6	23	1	213	0	118	0	0	671	0	195	28	31	0	1	0	31	47	330	436	37
Lib1	L19-R55	Plate7	L19	R55	single cell	CHIR	1	72h	0	2000	1000	500	22	1	12	0	152	0	237	0	0	2252	17	136	0	32	0	2	0	0	0	171	419	107
Lib1	L21-R01	Plate4	L21	R01	single cell	CHIR	1	24h	0	2000	1000	500	0	0	0	0	0	0	0	0	0	3	0	0	0	0	0	0	0	0	0	421	12	3
Lib1	L21-R03	Plate4	L21	R03	single cell	CHIR	1	24h	0	2000	1000	500	0	0	0	0	2	0	0	0	0	6	0	0	0	0	0	0	0	0	0	956	421	23
Lib1	L21-R04	Plate4	L21	R04	single cell	CHIR	1	24h	0	2000	1000	500	0	0	0	0	0	0	1	0	0	2	0	1	0	0	0	0	0	0	1	530	117	1
Lib1	L21-R05	Plate4	L21	R05	single cell	CHIR	1	24h	0	2000	1000	500	0	0	0	1	1	0	0	0	0	7	0	1	0	0	0	1	0	0	0	2798	1503	72
Lib1	L21-R06	Plate4	L21	R06	single cell	CHIR	1	24h	0	2000	1000	500	0	0	1	0	0	0	0	0	0	8	0	2	0	0	0	0	0	0	0	721	215	35
Lib1	L21-R07	Plate4	L21	R07	single cell	CHIR	1	24h	0	2000	1000	500	0	0	0	0	1	0	0	0	0	4	0	1	1	0	0	0	0	0	0	1706	256	13
Lib1	L21-R08	Plate4	L21	R08	single cell	CHIR	1	24h	0	2000	1000	500	0	0	0	58	0	0	0	0	0	4	0	0	0	0	0	0	0	0	1	1007	319	24
Lib1	L21-R09	Plate4	L21	R09	single cell	CHIR	1	24h	0	2000	1000	500	0	0	0	0	0	0	0	0	0	5	0	1	0	0	0	0	0	0	0	1259	216	12
Lib1	L21-R10	Plate4	L21	R10	single cell	CHIR	1	24h	0	2000	1000	500	0	0	0	1	0	0	0	0	0	5	0	0	0	0	0	0	0	0	0	1139	212	49
Lib1	L21-R11	Plate4	L21	R11	single cell	CHIR	1	24h	0	2000	1000	500	0	0	0	0	0	0	0	0	0	5	0	1	1	0	0	0	0	0	0	1152	288	17
Lib1	L21-R13	Plate4	L21	R13	single cell	CHIR	1	24h	0	2000	1000	500	0	0	0	0	1	0	0	0	0	9	0	0	0	1	0	0	0	0	0	840	152	23
Lib1	L21-R14	Plate4	L21	R14	single cell	CHIR	1	24h	0	2000	1000	500	0	1	0	0	0	0	1	0	0	3	0	0	0	0	0	0	0	0	0	335	332	18
Lib1	L21-R16	Plate4	L21	R16	single cell	CHIR	1	24h	0	2000	1000	500	0	0	0	0	0	0	0	0	0	8	0	0	0	0	0	0	0	0	2	2013	1156	51
Lib1	L21-R17	Plate4	L21	R17	single cell	CHIR	1	24h	0	2000	1000	500	0	0	0	1	1	0	0	0	0	12	0	0	0	0	0	0	0	0	1	1088	258	26
Lib1	L21-R18	Plate4	L21	R18	single cell	CHIR	1	24h	0	2000	1000	500	0	0	0	0	0	0	46	0	0	7	0	0	0	0	0	0	0	0	1	3215	1219	46
Lib1	L21-R19	Plate4	L21	R19	single cell	CHIR	1	24h	0	2000	1000	500	0	0	0	0	0	0	0	0	0	9	0	2	0	0	0	0	0	0	0	1694	682	30
Lib1	L21-R21	Plate4	L21	R21	single cell	CHIR	1	24h	0	2000	1000	500	0	0	0	0	0	0	0	0	0	4	0	0	0	0	0	0	0	0	0	782	156	6
Lib1	L21-R22	Plate4	L21	R22	single cell	CHIR	1	24h	0	2000	1000	500	0	0	0	0	0	0	0	0	0	7	0	2	0	0	0	0	0	0	0	2422	1199	96
Lib1	L21-R23	Plate4	L21	R23	single cell	CHIR	1	24h	0	2000	1000	500	0	0	0	0	0	0	1	1	0	4	0	0	0	0	0	0	0	0	0	1493	345	26
Lib1	L21-R26	Plate4	L21	R26	single cell	CHIR	1	24h	0	2000	1000	500	0	0	0	0	2	0	2	0	0	14	0	2	0	0	0	0	0	0	0	1126	295	29
Lib1	L21-R27	Plate4	L21	R27	single cell	CHIR	1	24h	0	2000	1000	500	0	0	0	0	5	0	4	0	0	11	1	3	9	0	0	1	0	0	2	1591	325	40
Lib1	L21-R28	Plate4	L21	R28	single cell	CHIR	1	24h	0	2000	1000	500	0	0	0	0	0	0	0	0	0	1	0	0	0	0	0	0	0	0	1	158	2	0
Lib1	L21-R29	Plate4	L21	R29	single cell	CHIR	1	24h	0	2000	1000	500	0	69	23	238	68	17	289	101	28	364	107	101	140	89	0	475	0	8	686	1326	488	36
Lib1	L21-R30	Plate4	L21	R30	single cell	CHIR	1	24h	0	2000	1000	500	0	0	0	0	1	0	0	0	0	5	0	1	0	0	0	1	0	0	2	1300	854	50
Lib1	L21-R31	Plate7	L21	R31	single cell	CHIR	1	72h	0	2000	1000	500	0	0	38	67	80	1	141	0	0	155	6	83	7	30	0	117	0	0	137	574	299	13
Lib1	L21-R32	Plate7	L21	R32	single cell	CHIR	1	72h	0	2000	1000	500	6	14	0	144	19	0	195	34	28	494	21	166	47	64	0	6	0	1	80	163	137	24
Lib1	L21-R34	Plate7	L21	R34	single cell	CHIR	1	72h	0	2000	1000	500	0	0	27	0	139	0	80	0	10	820	56	232	0	2	0	91	0	0	2	443	351	11
Lib1	L21-R35	Plate7	L21	R35	single cell	CHIR	1	72h	0	2000	1000	500	0	0	0	0	346	0	754	77	0	268	1	356	22	5	39	145	0	31	249	591	946	78
Lib1	L21-R36	Plate7	L21	R36	single cell	CHIR	1	72h	0	2000	1000	500	0	19	20	173	37	62	265	91	15	283	71	28	73	73	0	194	0	38	294	594	463	10
Lib1	L21-R37	Plate7	L21	R37	single cell	CHIR	1	72h	0	2000	1000	500	0	0	0	0	24	0	83	43	15	47	0	50	0	0	0	78	0	0	118	483	428	6
Lib1	L21-R38	Plate7	L21	R38	single cell	CHIR	1	72h	0	2000	1000	500	13	0	0	0	60	0	196	0	0	1374	0	368	0	34	0	2	0	43	84	215	164	48
Lib1	L21-R39	Plate7	L21	R39	single cell	CHIR	1	72h	0	2000	1000	500	0	5	64	1	124	16	265	80	2	971	35	840	7	0	0	5	0	0	2	216	127	16
Lib1	L21-R40	Plate7	L21	R40	single cell	CHIR	1	72h	0	2000	1000	500	0	0	35	0	127	0	111	86	0	259	20	277	0	0	0	0	15	0	295	210	217	32
Lib1	L21-R41	Plate7	L21	R41	single cell	CHIR	1	72h	0	2000	1000	500	0	0	10	115	5	0	120	45	0	126	36	24	9	35	0	6	0	12	90	193	481	9
Lib1	L21-R42	Plate7	L21	R42	single cell	CHIR	1	72h	0	2000	1000	500	8	0	47	46	471	0	134	0	0	2149	24	941	2	0	0	1	0	0	139	769	2441	92
Lib1	L21-R43	Plate7	L21	R43	single cell	CHIR	1	72h	0	2000	1000	500	0	16	48	0	37	0	94	1	0	1119	0	466	11	0	45	1	0	7	86	308	432	5
Lib1	L21-R44	Plate7	L21	R44	single cell	CHIR	1	72h	0	2000	1000	500	0	24	39	127	99	4	276	41	11	473	138	810	93	101	0	88	0	72	412	315	428	4
Lib1	L21-R45	Plate7	L21	R45	single cell	CHIR	1	72h	0	2000	1000	500	0	0	46	0	64	0	121	0	0	638	0	528	2	0	0	2	0	0	88	564	228	9
Lib1	L21-R46	Plate7	L21	R46	single cell	CHIR	1	72h	0	2000	1000	500	0	0	59	0	421	5	731	58	0	3035	0	353	1	0	0	4	0	16	149	1411	894	140
Lib1	L21-R47	Plate7	L21	R47	single cell	CHIR	1	72h	0	2000	1000	500	0	39	34	41	86	1	136	7	0	2506	3	107	35	9	20	103	0	8	348	250	226	30
Lib1	L21-R48	Plate7	L21	R48	single cell	CHIR	1	72h	0	2000	1000	500	0	0	57	0	195	0	68	23	0	1360	0	1025	0	6	0	0	0	0	0	1140	1283	55
Lib1	L21-R49	Plate7	L21	R49	single cell	CHIR	1	72h	0	2000	1000	500	0	3	33	0	352	13	378	28	0	468	0	291	0	0	0	148	31	0	182	966	467	28
Lib1	L21-R50	Plate7	L21	R50	single cell	CHIR	1	72h	0	2000	1000	500	0	19	7	0	27	0	100	0	1	361	1	149	1	33	0	41	0	0	190	375	256	5
Lib1	L21-R51	Plate7	L21	R51	single cell	CHIR	1	72h	0	2000	1000	500	39	0	32	6	104	19	142	45	0	1950	0	616	5	1	0	1	0	0	85	360	267	30
Lib1	L21-R52	Plate7	L21	R52	single cell	CHIR	1	72h	0	2000	1000	500	0	0	21	0	137	0	346	0	0	649	0	639	1	0	0	13	0	1	89	374	619	86
Lib1	L21-R53	Plate7	L21	R53	single cell	CHIR	1	72h	0	2000	1000	500	17	0	17	1	80	0	10	36	0	418	0	74	44	23	0	21	0	0	171	782	293	53
Lib1	L21-R54	Plate7	L21	R54	single cell	CHIR	1	72h	0	2000	1000	500	0	34	30	0	12	12	108	41	8	116	24	27	28	57	0	0	0	37	179	855	1885	139
Lib1	L21-R55	Plate7	L21	R55	single cell	CHIR	1	72h	0	2000	1000	500	0	0	0	0	0	0	15	1	0	230	1	75	0	0	0	0	0	0	21	111	9	0
Lib1	L22-R01	Plate5	L22	R01	single cell	bCat	1	24h	0	2000	1000	500	0	0	0	0	2	1	16	0	0	4	0	1	0	0	0	1	0	0	0	507	43	1
Lib1	L22-R03	Plate5	L22	R03	single cell	bCat	1	24h	0	2000	1000	500	0	0	0	0	0	0	0	0	0	14	0	1	0	1	0	0	0	0	0	1764	1118	27
Lib1	L22-R04	Plate5	L22	R04	single cell	bCat	1	24h	0	2000	1000	500	0	0	0	0	1	0	0	0	0	4	0	0	0	0	0	0	0	0	0	1095	560	34
Lib1	L22-R05	Plate5	L22	R05	single cell	bCat	1	24h	0	2000	1000	500	0	0	0	2	0	0	2	0	0	7	0	1	0	0	0	0	0	0	0	1289	368	18
Lib1	L22-R06	Plate5	L22	R06	single cell	bCat	1	24h	0	2000	1000	500	0	0	0	1	0	0	2	0	0	4	0	0	0	0	0	0	0	0	0	970	300	17
Lib1	L22-R07	Plate5	L22	R07	single cell	bCat	1	24h	0	2000	1000	500	0	0	0	0	0	0	1	0	0	6	0	0	0	0	0	0	0	0	0	1227	280	10
Lib1	L22-R08	Plate5	L22	R08	single cell	bCat	1	24h	0	2000	1000	500	0	0	0	0	0	0	0	1	0	12	0	0	0	0	0	0	0	0	0	2023	1400	73
Lib1	L22-R09	Plate5	L22	R09	single cell	bCat	1	24h	0	2000	1000	500	0	0	0	0	1	0	1	0	0	11	0	0	0	0	0	0	0	0	0	2471	1259	70
Lib1	L22-R10	Plate5	L22	R10	single cell	bCat	1	24h	0	2000	1000	500	0	0	0	0	1	0	0	0	0	16	0	0	0	1	0	1	0	0	1	912	252	6
Lib1	L22-R11	Plate5	L22	R11	single cell	bCat	1	24h	0	2000	1000	500	1	0	0	0	0	0	0	0	0	6	0	0	0	0	0	1	0	0	0	545	402	20
Lib1	L22-R13	Plate5	L22	R13	single cell	bCat	1	24h	0	2000	1000	500	0	38	10	112	38	37	340	53	8	219	94	78	107	117	0	473	0	20	215	1346	1392	62
Lib1	L22-R14	Plate5	L22	R14	single cell	bCat	1	24h	0	2000	1000	500	0	0	0	1	0	0	1	0	0	6	0	0	0	0	0	0	0	0	0	1985	880	41
Lib1	L22-R16	Plate5	L22	R16	single cell	bCat	1	24h	0	2000	1000	500	0	0	0	0	0	0	1	0	0	12	0	0	0	0	0	0	0	0	0	1672	1008	34
Lib1	L22-R17	Plate5	L22	R17	single cell	bCat	1	24h	0	2000	1000	500	0	0	0	0	1	0	2	0	0	16	0	0	0	0	0	1	0	0	0	2048	1545	54
Lib1	L22-R18	Plate5	L22	R18	single cell	bCat	1	24h	0	2000	1000	500	0	0	0	0	0	0	2	0	0	11	0	0	0	1	0	0	0	0	0	2592	1188	68
Lib1	L22-R19	Plate5	L22	R19	single cell	bCat	1	24h	0	2000	1000	500	0	1	0	0	2	0	0	0	0	10	0	1	0	0	0	0	0	0	1	2649	1335	43
Lib1	L22-R21	Plate5	L22	R21	single cell	bCat	1	24h	0	2000	1000	500	0	0	0	0	0	0	1	0	0	13	0	0	0	0	0	0	0	0	1	2727	2231	80
Lib1	L22-R22	Plate5	L22	R22	single cell	bCat	1	24h	0	2000	1000	500	0	0	0	1	0	0	1	0	0	10	0	0	0	0	0	0	0	0	0	3260	1324	79
Lib1	L22-R23	Plate5	L22	R23	single cell	bCat	1	24h	0	2000	1000	500	0	0	0	0	1	0	0	0	0	33	0	2	0	0	0	2	0	0	0	3313	1443	72
Lib1	L22-R26	Plate5	L22	R26	single cell	bCat	1	24h	0	2000	1000	500	0	0	0	0	1	0	1	0	0	16	0	1	0	0	0	0	0	0	0	1028	345	24
Lib1	L22-R27	Plate5	L22	R27	single cell	bCat	1	24h	0	2000	1000	500	0	0	1	0	1	0	6	0	0	16	0	2	0	1	0	0	0	0	1	1598	688	24
Lib1	L22-R28	Plate5	L22	R28	single cell	bCat	1	24h	0	2000	1000	500	0	0	0	1	1	0	1	1	0	11	0	0	0	1	0	0	0	0	0	1742	141	49
Lib1	L22-R29	Plate5	L22	R29	single cell	bCat	1	24h	0	2000	1000	500	0	0	0	0	2	0	3	0	0	14	1	0	0	0	0	0	0	0	0	1409	938	71
Lib1	L22-R30	Plate5	L22	R30	single cell	bCat	1	24h	0	2000	1000	500	0	0	0	0	4	0	9	0	0	7	0	1	1	0	0	0	0	0	0	40	17	0
Lib1	L22-R31	Plate8	L22	R31	single cell	bCat	1	72h	0	2000	1000	500	0	0	0	0	0	0	5	0	2	5	0	3	0	0	0	0	0	0	0	10	5	0
Lib1	L22-R32	Plate8	L22	R32	single cell	bCat	1	72h	0	2000	1000	500	0	0	1	29	10	6	17	0	6	1	17	20	11	95	0	85	0	0	66	776	211	9
Lib1	L22-R34	Plate8	L22	R34	single cell	bCat	1	72h	0	2000	1000	500	0	7	13	0	219	0	1275	0	0	59	45	446	9	0	0	2	0	22	0	1665	1660	56
Lib1	L22-R35	Plate8	L22	R35	single cell	bCat	1	72h	0	2000	1000	500	0	0	1	0	584	1	460	0	0	1205	0	317	0	0	0	0	0	0	0	1817	2183	115
Lib1	L22-R36	Plate8	L22	R36	single cell	bCat	1	72h	0	2000	1000	500	0	0	20	12	525	0	3677	0	0	200	4	587	0	0	0	3	0	0	2	1502	1745	28
Lib1	L22-R37	Plate8	L22	R37	single cell	bCat	1	72h	0	2000	1000	500	0	0	0	1	344	0	3642	21	0	53	16	346	0	0	0	102	1	0	3	1785	1484	48
Lib1	L22-R38	Plate8	L22	R38	single cell	bCat	1	72h	0	2000	1000	500	5	0	138	0	616	0	807	0	0	1996	0	619	29	29	0	1	31	0	120	2163	1841	207
Lib1	L22-R39	Plate8	L22	R39	single cell	bCat	1	72h	0	2000	1000	500	0	1	0	0	117	0	1448	42	4	20	0	701	0	1	0	1	0	1	0	1448	1471	46
Lib1	L22-R40	Plate8	L22	R40	single cell	bCat	1	72h	0	2000	1000	500	0	0	0	0	94	0	645	0	0	86	0	35	0	0	0	2	0	0	0	1302	1439	63
Lib1	L22-R41	Plate8	L22	R41	single cell	bCat	1	72h	0	2000	1000	500	0	0	3	0	101	0	1310	0	0	44	0	271	7	0	0	2	0	0	0	1225	1653	41
Lib1	L22-R42	Plate8	L22	R42	single cell	bCat	1	72h	0	2000	1000	500	0	0	9	0	128	0	738	1	0	2226	0	269	9	28	0	80	0	0	4	865	1091	18
Lib1	L22-R43	Plate8	L22	R43	single cell	bCat	1	72h	0	2000	1000	500	0	0	7	0	9	0	454	0	0	314	31	84	0	1	0	3	0	0	4	557	227	2
Lib1	L22-R44	Plate8	L22	R44	single cell	bCat	1	72h	0	2000	1000	500	0	1	0	0	0	0	17	0	0	3	0	4	0	0	0	2	0	0	0	29	5	0
Lib1	L22-R45	Plate8	L22	R45	single cell	bCat	1	72h	0	2000	1000	500	0	8	14	1	572	0	904	15	3	98	0	427	1	3	23	51	39	0	150	1003	1005	68
Lib1	L22-R46	Plate8	L22	R46	single cell	bCat	1	72h	0	2000	1000	500	0	0	21	0	87	0	2210	0	0	101	0	134	0	0	0	2	0	0	0	751	494	33
Lib1	L22-R47	Plate8	L22	R47	single cell	bCat	1	72h	0	2000	1000	500	0	0	18	0	772	16	3294	0	0	167	0	529	0	0	0	0	0	0	1	1061	1358	66
Lib1	L22-R48	Plate8	L22	R48	single cell	bCat	1	72h	0	2000	1000	500	0	0	29	0	138	0	2259	0	0	151	0	732	16	0	0	13	0	0	2	899	1189	26
Lib1	L22-R49	Plate8	L22	R49	single cell	bCat	1	72h	0	2000	1000	500	0	0	0	0	453	20	2548	0	0	243	0	802	0	0	0	26	0	0	130	1734	1510	70
Lib1	L22-R50	Plate8	L22	R50	single cell	bCat	1	72h	0	2000	1000	500	0	2	8	0	202	7	794	0	0	189	11	174	0	1	0	2	0	1	5	810	1443	81
Lib1	L22-R51	Plate8	L22	R51	single cell	bCat	1	72h	0	2000	1000	500	51	1	89	1	540	0	1903	63	4	351	24	1037	6	0	0	13	0	3	1	727	1469	76
Lib1	L22-R52	Plate8	L22	R52	single cell	bCat	1	72h	0	2000	1000	500	0	0	25	0	101	0	555	3	0	118	0	284	1	0	0	0	0	0	0	525	1191	41
Lib1	L22-R53	Plate8	L22	R53	single cell	bCat	1	72h	0	2000	1000	500	0	0	5	0	38	0	393	8	0	385	28	185	0	0	0	0	0	0	2	528	249	11
Lib1	L22-R54	Plate8	L22	R54	single cell	bCat	1	72h	0	2000	1000	500	0	0	0	0	6	0	190	0	0	409	0	30	10	0	0	9	0	0	0	1011	535	29
Lib1	L22-R55	Plate8	L22	R55	single cell	bCat	1	72h	0	2000	1000	500	0	0	0	0	0	0	1	0	0	1	0	1	0	0	0	1	0	0	0	2	5	0
Lib1	L23-R01	Plate5	L23	R01	single cell	bCat	1	24h	0	2000	1000	500	0	0	0	0	0	0	0	0	0	7	0	0	0	0	0	0	0	0	1	2159	1042	150
Lib1	L23-R03	Plate5	L23	R03	single cell	bCat	1	24h	0	2000	1000	500	0	0	0	0	1	0	1	1	0	16	0	0	0	1	0	0	0	0	0	1506	620	24
Lib1	L23-R04	Plate5	L23	R04	single cell	bCat	1	24h	0	2000	1000	500	0	0	0	0	0	0	0	0	0	4	0	1	0	0	0	1	0	0	2	483	196	35
Lib1	L23-R05	Plate5	L23	R05	single cell	bCat	1	24h	0	2000	1000	500	0	0	1	1	1	0	2	0	0	16	0	1	0	0	0	1	0	0	2	2047	547	76
Lib1	L23-R06	Plate5	L23	R06	single cell	bCat	1	24h	0	2000	1000	500	0	35	22	355	62	27	279	50	61	351	94	21	126	166	0	378	0	45	541	641	208	27
Lib1	L23-R07	Plate5	L23	R07	single cell	bCat	1	24h	0	2000	1000	500	0	87	99	328	95	27	488	207	45	590	155	67	159	8	0	561	0	142	729	929	340	66
Lib1	L23-R08	Plate5	L23	R08	single cell	bCat	1	24h	0	2000	1000	500	0	41	50	239	16	28	332	50	23	457	104	16	41	266	0	368	0	26	370	2450	1089	129
Lib1	L23-R09	Plate5	L23	R09	single cell	bCat	1	24h	0	2000	1000	500	0	69	31	127	53	42	292	88	23	328	108	78	58	109	0	294	0	72	126	3137	1323	170
Lib1	L23-R10	Plate5	L23	R10	single cell	bCat	1	24h	0	2000	1000	500	0	83	41	286	302	11	80	1	46	11351	44	56	47	158	0	87	0	0	214	1550	593	38
Lib1	L23-R11	Plate5	L23	R11	single cell	bCat	1	24h	0	2000	1000	500	0	19	42	84	50	17	178	87	2	135	65	53	25	1	0	0	0	73	115	1321	511	39
Lib1	L23-R13	Plate5	L23	R13	single cell	bCat	1	24h	0	2000	1000	500	0	318	136	464	2310	16	0	0	0	74234	0	0	127	1140	0	0	77	0	0	1310	538	24
Lib1	L23-R14	Plate5	L23	R14	single cell	bCat	1	24h	0	2000	1000	500	0	0	0	0	0	0	0	0	0	11	0	13	0	0	0	1	0	0	0	1607	367	57
Lib1	L23-R16	Plate5	L23	R16	single cell	bCat	1	24h	0	2000	1000	500	0	0	0	1	3	0	1	0	0	16	0	0	0	1	0	0	0	0	0	1414	440	104
Lib1	L23-R17	Plate5	L23	R17	single cell	bCat	1	24h	0	2000	1000	500	0	17	17	215	19	32	258	0	24	27	101	88	136	67	0	322	0	40	238	3023	876	52
Lib1	L23-R18	Plate5	L23	R18	single cell	bCat	1	24h	0	2000	1000	500	0	0	0	0	0	0	186	0	0	22	0	0	0	2	0	0	0	0	0	1746	510	25
Lib1	L23-R19	Plate5	L23	R19	single cell	bCat	1	24h	0	2000	1000	500	0	0	0	0	0	0	1	0	0	18	0	2	0	1	0	0	0	0	1	2890	644	59
Lib1	L23-R21	Plate5	L23	R21	single cell	bCat	1	24h	0	2000	1000	500	0	54	12	197	67	46	218	75	24	467	134	95	97	205	0	146	0	123	285	1245	220	11
Lib1	L23-R22	Plate5	L23	R22	single cell	bCat	1	24h	0	2000	1000	500	0	0	0	0	2	0	2	0	0	13	0	0	0	0	0	0	0	0	0	3571	2309	232
Lib1	L23-R23	Plate5	L23	R23	single cell	bCat	1	24h	0	2000	1000	500	0	98	119	281	122	108	477	48	72	667	225	230	155	237	0	777	0	155	604	1926	349	13
Lib1	L23-R26	Plate5	L23	R26	single cell	bCat	1	24h	0	2000	1000	500	0	32	28	26	145	1	164	57	0	5520	43	33	4	24	0	99	0	42	124	1676	292	84
Lib1	L23-R27	Plate5	L23	R27	single cell	bCat	1	24h	0	2000	1000	500	0	102	87	162	123	100	446	311	91	662	324	118	145	147	0	480	0	107	487	2094	509	61
Lib1	L23-R28	Plate5	L23	R28	single cell	bCat	1	24h	0	2000	1000	500	0	0	0	0	2	0	2	0	0	9	0	0	0	0	0	98	0	0	0	884	28	51
Lib1	L23-R29	Plate5	L23	R29	single cell	bCat	1	24h	0	2000	1000	500	0	122	23	187	970	0	1	0	0	27245	1	16	54	202	0	81	0	17	14	1837	744	100
Lib1	L23-R30	Plate5	L23	R30	single cell	bCat	1	24h	0	2000	1000	500	0	0	0	0	1	0	3	0	0	16	0	0	0	0	0	0	0	0	0	1144	586	131
Lib1	L23-R31	Plate8	L23	R31	single cell	bCat	1	72h	0	2000	1000	500	0	1	75	0	609	0	2969	127	0	6	0	1035	1	0	0	2	0	0	6	1169	1923	202
Lib1	L23-R32	Plate8	L23	R32	single cell	bCat	1	72h	0	2000	1000	500	0	0	12	0	223	0	2597	0	13	2726	115	684	2	1	0	2	27	0	5	799	787	133
Lib1	L23-R34	Plate8	L23	R34	single cell	bCat	1	72h	0	2000	1000	500	0	5	19	0	45	1	249	32	6	4	0	123	0	0	0	3	0	0	0	454	537	26
Lib1	L23-R35	Plate8	L23	R35	single cell	bCat	1	72h	0	2000	1000	500	0	8	51	37	25	0	283	0	0	584	17	116	9	2	1	1	0	0	5	554	301	21
Lib1	L23-R36	Plate8	L23	R36	single cell	bCat	1	72h	0	2000	1000	500	0	0	48	0	512	29	1646	2	4	910	0	479	0	1	0	4	0	0	70	1815	2373	146
Lib1	L23-R37	Plate8	L23	R37	single cell	bCat	1	72h	0	2000	1000	500	0	0	24	0	301	0	374	0	0	477	0	319	0	0	0	0	0	0	0	965	1446	161
Lib1	L23-R38	Plate8	L23	R38	single cell	bCat	1	72h	0	2000	1000	500	1	0	1	1	113	0	1011	0	0	111	0	260	5	0	0	3	0	0	0	448	288	39
Lib1	L23-R39	Plate8	L23	R39	single cell	bCat	1	72h	0	2000	1000	500	0	16	6	0	35	0	683	9	0	92	0	217	5	0	0	20	2	0	5	434	435	43
Lib1	L23-R40	Plate8	L23	R40	single cell	bCat	1	72h	0	2000	1000	500	0	1	92	31	70	0	2333	73	19	182	5	134	13	1	0	2	0	0	1	866	422	36
Lib1	L23-R41	Plate8	L23	R41	single cell	bCat	1	72h	0	2000	1000	500	0	0	14	1	58	0	145	4	0	23	0	73	18	48	0	25	0	0	86	774	604	6
Lib1	L23-R42	Plate8	L23	R42	single cell	bCat	1	72h	0	2000	1000	500	0	7	1	0	32	0	655	4	0	339	0	57	3	7	0	3	0	0	3	180	158	3
Lib1	L23-R43	Plate8	L23	R43	single cell	bCat	1	72h	0	2000	1000	500	0	0	29	0	401	0	1931	18	0	285	2	166	0	25	0	1	0	0	350	869	907	79
Lib1	L23-R44	Plate8	L23	R44	single cell	bCat	1	72h	0	2000	1000	500	0	0	15	1	195	0	747	34	4	759	1	581	1	1	0	0	0	0	0	454	539	3
Lib1	L23-R45	Plate8	L23	R45	single cell	bCat	1	72h	0	2000	1000	500	0	3	19	0	218	0	827	0	18	305	16	133	0	0	0	32	0	0	0	1455	1124	145
Lib1	L23-R46	Plate8	L23	R46	single cell	bCat	1	72h	0	2000	1000	500	0	0	42	6	42	0	217	0	0	211	21	12	0	0	0	3	0	0	0	436	271	57
Lib1	L23-R47	Plate8	L23	R47	single cell	bCat	1	72h	0	2000	1000	500	26	34	17	0	209	0	2200	0	0	142	35	239	0	10	0	0	2	0	131	408	313	45
Lib1	L23-R48	Plate8	L23	R48	single cell	bCat	1	72h	0	2000	1000	500	0	0	83	1	427	0	2916	29	0	456	0	454	0	0	0	65	0	0	0	1335	934	48
Lib1	L23-R49	Plate8	L23	R49	single cell	bCat	1	72h	0	2000	1000	500	0	0	31	0	279	0	884	0	4	344	21	221	0	0	0	1	0	5	1	717	424	38
Lib1	L23-R50	Plate8	L23	R50	single cell	bCat	1	72h	0	2000	1000	500	0	68	5	0	235	0	1891	15	1	60	0	0	0	1	0	3	0	0	0	706	681	76
Lib1	L23-R51	Plate8	L23	R51	single cell	bCat	1	72h	0	2000	1000	500	0	0	24	0	342	0	4375	53	7	113	40	742	1	22	0	3	0	0	1	1389	1973	102
Lib1	L23-R52	Plate8	L23	R52	single cell	bCat	1	72h	0	2000	1000	500	0	6	0	1	103	0	605	0	0	933	0	603	1	0	0	3	70	0	37	193	289	0
Lib1	L23-R53	Plate8	L23	R53	single cell	bCat	1	72h	0	2000	1000	500	0	0	0	0	1	0	136	1	0	0	3	71	0	28	0	15	0	2	0	80	295	23
Lib1	L23-R54	Plate8	L23	R54	single cell	bCat	1	72h	0	2000	1000	500	0	0	5	7	27	0	244	0	4	738	122	273	25	22	0	0	0	0	9	1200	1048	98
Lib1	L23-R55	Plate8	L23	R55	single cell	bCat	1	72h	0	2000	1000	500	0	0	20	0	19	12	340	0	9	65	16	59	0	0	0	30	1	0	0	261	313	13
Lib1	L25-R01	Plate5	L25	R01	single cell	bCat	1	24h	0	2000	1000	500	0	0	0	0	0	1	3	0	0	8	0	0	0	0	0	0	0	0	1	3145	1379	115
Lib1	L25-R03	Plate5	L25	R03	single cell	bCat	1	24h	0	2000	1000	500	0	0	0	0	0	0	80	0	0	16	0	0	0	1	0	0	0	0	1	1141	837	129
Lib1	L25-R04	Plate5	L25	R04	single cell	bCat	1	24h	0	2000	1000	500	0	0	0	0	0	0	1	0	0	9	0	0	0	0	0	0	0	0	0	693	221	24
Lib1	L25-R05	Plate5	L25	R05	single cell	bCat	1	24h	0	2000	1000	500	0	244	145	104	1233	24	1	0	0	21920	1	2	27	552	0	0	0	0	1	1465	339	76
Lib1	L25-R06	Plate5	L25	R06	single cell	bCat	1	24h	0	2000	1000	500	0	129	152	215	191	47	407	55	51	3425	181	165	186	59	0	326	0	74	369	1171	360	72
Lib1	L25-R07	Plate5	L25	R07	single cell	bCat	1	24h	0	2000	1000	500	0	87	26	117	79	29	287	125	19	172	9	64	32	0	0	394	0	5	417	2845	619	129
Lib1	L25-R08	Plate5	L25	R08	single cell	bCat	1	24h	0	2000	1000	500	0	74	62	342	72	21	175	147	23	245	32	87	150	117	0	267	0	96	544	1053	414	62
Lib1	L25-R09	Plate5	L25	R09	single cell	bCat	1	24h	0	2000	1000	500	0	0	0	0	0	1	1	0	0	10	0	0	25	0	0	0	0	0	0	1337	1036	115
Lib1	L25-R10	Plate5	L25	R10	single cell	bCat	1	24h	0	2000	1000	500	0	56	17	85	559	11	147	38	5	6147	68	17	160	22	0	178	0	75	133	2016	633	131
Lib1	L25-R11	Plate5	L25	R11	single cell	bCat	1	24h	0	2000	1000	500	0	23	59	321	82	29	13	112	18	413	58	47	125	78	0	244	0	73	304	1119	311	100
Lib1	L25-R13	Plate5	L25	R13	single cell	bCat	1	24h	0	2000	1000	500	0	130	16	77	376	0	1	0	0	21341	26	1	26	300	0	48	0	0	1	1015	471	40
Lib1	L25-R14	Plate5	L25	R14	single cell	bCat	1	24h	0	2000	1000	500	0	1	0	0	1	0	0	0	0	4	0	0	0	31	0	2	0	0	0	1115	310	90
Lib1	L25-R16	Plate5	L25	R16	single cell	bCat	1	24h	0	2000	1000	500	0	0	0	0	0	0	0	0	0	10	0	0	0	0	0	1	0	0	0	731	464	34
Lib1	L25-R17	Plate5	L25	R17	single cell	bCat	1	24h	0	2000	1000	500	0	0	1	1	0	0	2	0	0	24	0	1	0	0	0	0	0	0	0	1234	300	70
Lib1	L25-R18	Plate5	L25	R18	single cell	bCat	1	24h	0	2000	1000	500	0	0	1	0	2	0	1	0	0	11	0	0	1	0	0	0	0	0	0	2361	580	47
Lib1	L25-R19	Plate5	L25	R19	single cell	bCat	1	24h	0	2000	1000	500	0	0	0	0	0	0	0	0	0	7	0	0	0	0	0	0	0	0	1	3241	1816	160
Lib1	L25-R21	Plate5	L25	R21	single cell	bCat	1	24h	0	2000	1000	500	0	166	104	574	644	30	19	0	0	23447	0	1	206	309	0	57	0	1	0	2134	1379	124
Lib1	L25-R22	Plate5	L25	R22	single cell	bCat	1	24h	0	2000	1000	500	0	140	90	148	52	91	512	195	49	563	131	190	231	202	0	551	0	101	594	606	472	27
Lib1	L25-R23	Plate5	L25	R23	single cell	bCat	1	24h	0	2000	1000	500	0	70	83	335	528	1	0	22	0	22787	0	4	41	315	0	2	0	0	0	1784	424	61
Lib1	L25-R26	Plate5	L25	R26	single cell	bCat	1	24h	0	2000	1000	500	0	25	45	112	41	47	75	0	24	149	24	51	17	43	0	100	0	8	87	1254	478	30
Lib1	L25-R27	Plate5	L25	R27	single cell	bCat	1	24h	0	2000	1000	500	0	114	76	302	64	39	285	178	18	569	209	171	102	139	0	207	0	101	417	1588	566	45
Lib1	L25-R28	Plate5	L25	R28	single cell	bCat	1	24h	0	2000	1000	500	0	16	23	312	38	15	85	0	0	2018	31	31	14	0	0	289	0	20	51	983	86	23
Lib1	L25-R29	Plate5	L25	R29	single cell	bCat	1	24h	0	2000	1000	500	0	66	36	220	53	24	192	54	43	517	67	20	66	83	0	146	0	52	214	951	428	37
Lib1	L25-R30	Plate5	L25	R30	single cell	bCat	1	24h	0	2000	1000	500	0	0	0	73	1	0	0	0	1	4	1	0	1	0	0	1	0	0	1	1081	490	58
Lib1	L25-R31	Plate8	L25	R31	single cell	bCat	1	72h	0	2000	1000	500	0	43	23	206	181	44	1135	0	39	2	36	320	106	153	0	474	0	49	273	1039	2496	324
Lib1	L25-R32	Plate8	L25	R32	single cell	bCat	1	72h	0	2000	1000	500	0	1	33	0	405	0	1497	0	0	677	12	718	0	0	0	0	23	0	0	1628	1088	109
Lib1	L25-R34	Plate8	L25	R34	single cell	bCat	1	72h	0	2000	1000	500	0	16	11	1	18	0	880	0	0	4	0	404	0	1	0	87	0	0	5	290	480	21
Lib1	L25-R35	Plate8	L25	R35	single cell	bCat	1	72h	0	2000	1000	500	3	1	0	4	857	10	2404	123	9	471	0	741	2	0	0	0	1	0	27	1821	1812	163
Lib1	L25-R36	Plate8	L25	R36	single cell	bCat	1	72h	0	2000	1000	500	0	0	0	0	4	0	3	1	0	9	0	1	1	1	0	1	0	0	1	728	410	40
Lib1	L25-R37	Plate8	L25	R37	single cell	bCat	1	72h	0	2000	1000	500	0	0	75	0	153	0	744	26	0	104	1	147	0	0	0	3	0	0	35	505	337	13
Lib1	L25-R38	Plate8	L25	R38	single cell	bCat	1	72h	0	2000	1000	500	0	9	33	1	206	0	267	45	0	17	0	154	1	3	0	38	31	0	9	727	431	94
Lib1	L25-R39	Plate8	L25	R39	single cell	bCat	1	72h	0	2000	1000	500	0	0	2	0	125	0	395	0	0	17	0	443	0	0	0	1	0	0	1	139	963	148
Lib1	L25-R40	Plate8	L25	R40	single cell	bCat	1	72h	0	2000	1000	500	0	0	3	0	25	0	59	0	0	118	0	147	0	0	0	6	0	0	0	43	433	30
Lib1	L25-R41	Plate8	L25	R41	single cell	bCat	1	72h	0	2000	1000	500	0	0	0	0	6	0	6	0	0	11	0	2	0	2	0	4	0	0	0	6	23	6
Lib1	L25-R42	Plate8	L25	R42	single cell	bCat	1	72h	0	2000	1000	500	0	0	0	1	16	0	4	0	0	13	1	1	1	0	0	0	0	0	0	4	9	0
Lib1	L25-R43	Plate8	L25	R43	single cell	bCat	1	72h	0	2000	1000	500	0	0	0	1	1	0	2	0	0	12	0	0	0	0	0	2	0	0	0	3	7	0
Lib1	L25-R44	Plate8	L25	R44	single cell	bCat	1	72h	0	2000	1000	500	0	0	91	0	546	6	1592	6	0	473	32	645	0	0	0	11	0	0	0	632	1745	47
Lib1	L25-R45	Plate8	L25	R45	single cell	bCat	1	72h	0	2000	1000	500	0	1	51	0	283	0	655	36	0	1279	34	363	0	4	0	1	47	0	25	834	317	16
Lib1	L25-R46	Plate8	L25	R46	single cell	bCat	1	72h	0	2000	1000	500	0	0	41	0	755	0	540	27	0	4437	0	0	0	0	0	1	24	0	6	460	2440	353
Lib1	L25-R47	Plate8	L25	R47	single cell	bCat	1	72h	0	2000	1000	500	0	0	12	1	260	0	4	0	0	48	0	271	0	0	0	503	0	78	0	565	1193	160
Lib1	L25-R48	Plate8	L25	R48	single cell	bCat	1	72h	0	2000	1000	500	0	33	46	147	57	47	0	121	34	251	0	60	89	60	0	337	0	0	388	906	965	37
Lib1	L25-R49	Plate8	L25	R49	single cell	bCat	1	72h	0	2000	1000	500	0	1	4	1	527	0	964	30	4	231	17	279	15	4	0	1	0	11	111	192	277	60
Lib1	L25-R50	Plate8	L25	R50	single cell	bCat	1	72h	0	2000	1000	500	0	0	0	1	90	0	1098	0	1	320	21	250	5	4	0	4	0	0	149	323	337	32
Lib1	L25-R51	Plate8	L25	R51	single cell	bCat	1	72h	0	2000	1000	500	0	0	0	2	110	0	911	0	6	15	0	588	0	0	0	0	0	0	217	1417	1753	129
Lib1	L25-R52	Plate8	L25	R52	single cell	bCat	1	72h	0	2000	1000	500	0	3	0	0	420	1	660	14	0	5	0	23	19	4	0	6	0	0	0	708	1161	90
Lib1	L25-R53	Plate8	L25	R53	single cell	bCat	1	72h	0	2000	1000	500	0	7	0	0	69	0	295	0	1	413	1	57	42	0	0	55	0	17	1	358	191	20
Lib1	L25-R54	Plate8	L25	R54	single cell	bCat	1	72h	0	2000	1000	500	0	1	0	0	255	0	468	15	0	321	0	48	0	0	0	0	0	0	3	458	953	79
Lib1	L25-R55	Plate8	L25	R55	single cell	bCat	1	72h	0	2000	1000	500	0	0	25	0	33	4	518	0	0	765	0	49	0	1	0	0	0	0	0	568	380	48
Lib1	L26-R01	Plate5	L26	R01	single cell	bCat	1	24h	0	2000	1000	500	0	21	31	390	42	1	380	105	13	405	93	16	125	153	0	367	0	32	559	2739	1932	201
Lib1	L26-R03	Plate5	L26	R03	single cell	bCat	1	24h	0	2000	1000	500	0	18	45	113	7	16	1	79	11	4309	70	91	19	2	0	194	0	0	403	671	320	47
Lib1	L26-R04	Plate5	L26	R04	single cell	bCat	1	24h	0	2000	1000	500	0	32	88	93	166	19	5	0	0	18264	49	19	22	0	0	1	0	0	241	885	155	57
Lib1	L26-R05	Plate5	L26	R05	single cell	bCat	1	24h	0	2000	1000	500	0	237	220	233	1301	49	504	98	37	28803	113	205	405	259	0	482	0	88	868	3425	1448	184
Lib1	L26-R06	Plate5	L26	R06	single cell	bCat	1	24h	0	2000	1000	500	0	0	0	0	1	0	0	0	0	37	0	0	0	0	0	0	0	0	0	2921	1509	202
Lib1	L26-R07	Plate5	L26	R07	no cells	none	0	no cells	0	2000	1000	500	0	0	0	1	4	0	0	0	0	20	0	0	0	0	0	0	0	0	2	1182	1214	115
Lib1	L26-R08	Plate5	L26	R08	no cells	none	0	no cells	0	2000	1000	500	0	3	24	85	13	26	257	62	0	686	219	76	47	70	0	390	0	50	134	886	142	22
Lib1	L26-R09	Plate5	L26	R09	single cell	bCat	1	24h	0	2000	1000	500	0	27	0	224	439	47	3	0	0	24892	0	0	45	0	0	16	0	0	69	1663	224	19
Lib1	L26-R10	Plate5	L26	R10	single cell	bCat	1	24h	0	2000	1000	500	0	119	0	588	390	16	1	0	0	26130	15	14	26	738	0	1	0	0	14	1544	426	40
Lib1	L26-R11	Plate5	L26	R11	single cell	bCat	1	24h	0	2000	1000	500	0	123	88	179	432	85	238	50	43	18098	149	83	102	207	0	327	0	45	741	1579	1441	154
Lib1	L26-R13	Plate5	L26	R13	single cell	bCat	1	24h	0	2000	1000	500	0	389	24	1148	2836	0	2	0	0	43967	0	0	236	1370	0	0	0	0	1	1476	556	60
Lib1	L26-R14	Plate5	L26	R14	single cell	bCat	1	24h	0	2000	1000	500	0	0	0	0	0	0	0	0	0	27	0	0	0	0	0	0	0	0	0	1491	673	26
Lib1	L26-R16	Plate5	L26	R16	single cell	bCat	1	24h	0	2000	1000	500	0	178	78	528	1163	42	0	0	0	51761	0	23	136	247	0	1	0	0	38	2129	427	92
Lib1	L26-R17	Plate5	L26	R17	single cell	bCat	1	24h	0	2000	1000	500	0	44	56	291	4	41	500	118	13	951	259	43	102	129	0	399	0	94	630	2316	624	72
Lib1	L26-R18	Plate5	L26	R18	single cell	bCat	1	24h	0	2000	1000	500	0	0	0	0	1	1	1	0	0	1389	0	1	1	0	0	0	0	0	2	2374	706	89
Lib1	L26-R19	Plate5	L26	R19	single cell	bCat	1	24h	0	2000	1000	500	0	50	45	175	26	60	566	0	91	246	132	104	179	216	0	323	0	38	582	1686	490	49
Lib1	L26-R21	Plate5	L26	R21	single cell	bCat	1	24h	0	2000	1000	500	0	0	0	0	2	0	0	0	0	30	0	0	1	0	0	152	0	0	1	3952	1395	109
Lib1	L26-R22	Plate5	L26	R22	no cells	none	0	no cells	0	2000	1000	500	0	0	0	0	2	0	1	0	0	17	0	0	0	0	0	0	0	0	1	1304	251	19
Lib1	L26-R23	Plate5	L26	R23	no cells	none	0	no cells	0	2000	1000	500	0	2	0	184	441	0	13	1	0	2118	1	1	69	175	0	0	6	0	35	1779	144	10
Lib1	L26-R26	Plate5	L26	R26	single cell	bCat	1	24h	0	2000	1000	500	0	99	11	90	344	4	264	50	27	12150	24	91	32	229	0	19	0	1	134	979	219	34
Lib1	L26-R27	Plate5	L26	R27	single cell	bCat	1	24h	0	2000	1000	500	0	138	16	466	708	27	6	0	0	27138	0	4	50	574	0	0	0	0	1	963	307	33
Lib1	L26-R28	Plate5	L26	R28	single cell	bCat	1	24h	0	2000	1000	500	0	12	44	186	23	13	277	51	9	301	0	90	15	116	0	177	0	51	344	782	112	13
Lib1	L26-R29	Plate5	L26	R29	single cell	bCat	1	24h	0	2000	1000	500	0	48	85	1	101	50	413	155	0	435	184	43	94	240	0	58	0	133	4	1754	497	31
Lib1	L26-R30	Plate5	L26	R30	single cell	bCat	1	24h	0	2000	1000	500	0	0	0	0	1	0	0	0	0	11	1	0	1	0	0	0	0	0	0	816	399	35
Lib1	L26-R31	Plate8	L26	R31	single cell	bCat	1	72h	0	2000	1000	500	141	56	587	264	2273	9	12749	88	50	8487	252	5721	64	104	0	165	0	0	533	644	1529	49
Lib1	L26-R32	Plate8	L26	R32	single cell	bCat	1	72h	0	2000	1000	500	0	0	0	9	571	0	762	1	1	367	38	299	0	2	0	0	1	0	0	933	1628	247
Lib1	L26-R34	Plate8	L26	R34	single cell	bCat	1	72h	0	2000	1000	500	0	0	0	0	1	1	7	0	0	9	0	1	0	1	0	0	0	0	0	510	489	31
Lib1	L26-R35	Plate8	L26	R35	single cell	bCat	1	72h	0	2000	1000	500	76	5	20	0	115	0	111	2	0	399	0	55	2	0	0	1	0	0	31	649	467	14
Lib1	L26-R36	Plate8	L26	R36	single cell	bCat	1	72h	0	2000	1000	500	0	0	0	99	126	0	2384	0	0	636	0	212	0	1	0	1	0	0	97	264	302	87
Lib1	L26-R37	Plate8	L26	R37	no cells	none	0	no cells	0	2000	1000	500	0	1	0	0	0	0	6	0	0	12	0	3	0	0	0	1	0	0	1	650	279	42
Lib1	L26-R38	Plate8	L26	R38	no cells	none	0	no cells	0	2000	1000	500	0	0	0	0	8	0	7	0	0	22	0	1	0	0	0	3	0	0	2	3134	1915	204
Lib1	L26-R39	Plate8	L26	R39	single cell	bCat	1	72h	0	2000	1000	500	0	0	5	0	323	2	2108	0	8	17	0	874	1	0	0	1	0	0	0	1099	1901	101
Lib1	L26-R40	Plate8	L26	R40	single cell	bCat	1	72h	0	2000	1000	500	0	0	10	1	184	0	1382	37	0	1495	0	343	1	0	0	1	0	0	31	1497	1555	174
Lib1	L26-R41	Plate8	L26	R41	single cell	bCat	1	72h	0	2000	1000	500	0	1	46	6	200	1	2645	27	50	1476	0	762	0	1	0	109	0	0	4	1168	1919	71
Lib1	L26-R42	Plate8	L26	R42	single cell	bCat	1	72h	0	2000	1000	500	0	0	12	0	25	0	207	7	0	139	43	229	1	0	0	3	0	0	18	319	131	4
Lib1	L26-R43	Plate8	L26	R43	single cell	bCat	1	72h	0	2000	1000	500	0	2	12	6	66	0	1486	0	1	28	0	419	0	3	0	19	0	2	3	759	1804	76
Lib1	L26-R44	Plate8	L26	R44	single cell	bCat	1	72h	0	2000	1000	500	31	13	60	6	138	0	2330	0	0	603	0	854	2	4	0	15	0	32	62	457	536	18
Lib1	L26-R45	Plate8	L26	R45	single cell	bCat	1	72h	0	2000	1000	500	41	0	1	0	141	0	707	0	3	378	8	103	0	1	0	74	0	0	39	596	535	7
Lib1	L26-R46	Plate8	L26	R46	single cell	bCat	1	72h	0	2000	1000	500	0	0	0	1	83	0	619	0	8	9	0	62	0	0	0	2	0	0	0	91	339	64
Lib1	L26-R47	Plate8	L26	R47	single cell	bCat	1	72h	0	2000	1000	500	0	0	0	0	178	0	248	0	0	12	0	72	0	1	0	0	0	0	0	531	273	63
Lib1	L26-R48	Plate8	L26	R48	single cell	bCat	1	72h	0	2000	1000	500	0	2	0	11	117	0	84	0	18	211	0	71	43	0	0	1	0	0	1	465	301	23
Lib1	L26-R49	Plate8	L26	R49	no cells	none	0	no cells	0	2000	1000	500	0	1	0	0	2	0	4	53	0	10	0	3	0	0	0	3	0	0	0	1411	2661	209
Lib1	L26-R50	Plate8	L26	R50	no cells	none	0	no cells	0	2000	1000	500	0	0	0	0	1	0	8	0	0	9	0	0	0	1	0	0	0	0	0	257	375	67
Lib1	L26-R51	Plate8	L26	R51	single cell	bCat	1	72h	0	2000	1000	500	0	0	103	0	233	0	2404	0	0	5348	50	662	21	0	0	2	15	0	2	1452	1263	190
Lib1	L26-R52	Plate8	L26	R52	single cell	bCat	1	72h	0	2000	1000	500	0	0	0	0	283	0	2149	0	15	79	0	595	0	0	0	26	0	0	0	682	1613	139
Lib1	L26-R53	Plate8	L26	R53	single cell	bCat	1	72h	0	2000	1000	500	5	0	4	1	176	0	2023	0	0	1557	0	436	2	0	0	0	0	55	0	304	261	18
Lib1	L26-R54	Plate8	L26	R54	single cell	bCat	1	72h	0	2000	1000	500	0	0	80	0	340	0	1720	0	11	557	0	392	1	1	0	2	0	0	0	784	993	77
Lib1	L26-R55	Plate8	L26	R55	single cell	bCat	1	72h	0	2000	1000	500	0	1	0	1	15	0	578	0	0	99	2	138	0	1	0	127	0	10	111	639	408	25
Lib1	L27-R01	Plate5	L27	R01	single cell	bCat	1	24h	0	2000	1000	500	0	48	37	154	39	19	222	57	26	186	94	62	82	123	0	423	0	103	298	3582	1400	240
Lib1	L27-R03	Plate5	L27	R03	single cell	bCat	1	24h	0	2000	1000	500	1	22	6	288	72	17	11	12	19	613	15	105	28	112	0	250	0	63	61	1500	659	50
Lib1	L27-R04	Plate5	L27	R04	single cell	bCat	1	24h	0	2000	1000	500	0	12	6	67	35	0	2	10	0	519	65	26	41	4	0	1	0	0	86	2233	714	72
Lib1	L27-R05	Plate5	L27	R05	single cell	bCat	1	24h	0	2000	1000	500	0	72	33	43	614	1	2	0	0	6281	0	0	64	70	0	0	0	0	0	1029	390	51
Lib1	L27-R06	Plate5	L27	R06	single cell	bCat	1	24h	0	2000	1000	500	0	0	16	0	13	27	39	0	3	156	36	102	45	18	0	1	0	35	117	1058	245	48
Lib1	L27-R07	Plate5	L27	R07	single cell	bCat	1	24h	0	2000	1000	500	0	50	61	186	639	37	5	0	0	16683	0	0	92	111	0	5	0	0	47	983	516	83
Lib1	L27-R08	Plate5	L27	R08	single cell	bCat	1	24h	0	2000	1000	500	0	126	7	171	454	8	6	0	0	10648	0	0	164	343	0	3	50	0	1	920	432	34
Lib1	L27-R09	Plate5	L27	R09	single cell	bCat	1	24h	0	2000	1000	500	0	17	0	465	196	29	16	42	11	15995	0	1	46	157	0	0	0	0	0	800	341	42
Lib1	L27-R10	Plate5	L27	R10	single cell	bCat	1	24h	0	2000	1000	500	0	70	47	198	73	29	282	220	20	275	160	102	134	176	0	392	0	107	429	1327	571	87
Lib1	L27-R11	Plate5	L27	R11	single cell	bCat	1	24h	0	2000	1000	500	0	114	19	84	281	3	1	35	0	14572	0	14	140	130	0	0	0	0	1	1545	270	9
Lib1	L27-R13	Plate5	L27	R13	single cell	bCat	1	24h	0	2000	1000	500	0	0	13	91	30	15	79	40	25	233	96	53	134	120	0	305	0	39	351	1126	416	58
Lib1	L27-R14	Plate5	L27	R14	single cell	bCat	1	24h	0	2000	1000	500	0	1	0	0	0	0	0	1	0	13	1	0	0	0	0	0	0	0	0	1743	609	86
Lib1	L27-R16	Plate5	L27	R16	single cell	bCat	1	24h	0	2000	1000	500	0	40	34	161	90	86	209	140	27	537	256	50	213	128	0	198	0	126	264	1793	470	17
Lib1	L27-R17	Plate5	L27	R17	single cell	bCat	1	24h	0	2000	1000	500	0	66	42	1674	1110	12	4	0	0	17950	0	1	52	520	0	6	53	0	21	1849	396	42
Lib1	L27-R18	Plate5	L27	R18	single cell	bCat	1	24h	0	2000	1000	500	0	13	0	156	1046	0	2	1	0	6034	0	0	12	131	0	9	0	0	9	2160	495	81
Lib1	L27-R19	Plate5	L27	R19	single cell	bCat	1	24h	0	2000	1000	500	0	55	39	9	236	1	3	0	0	4979	0	0	33	358	0	2	0	0	18	694	228	58
Lib1	L27-R21	Plate5	L27	R21	single cell	bCat	1	24h	0	2000	1000	500	0	100	2	81	713	2	0	1	0	11486	0	1	100	187	0	1	34	1	11	1495	668	33
Lib1	L27-R22	Plate5	L27	R22	single cell	bCat	1	24h	0	2000	1000	500	0	94	56	277	33	35	475	133	44	1161	124	143	105	128	0	477	0	47	526	1205	425	47
Lib1	L27-R23	Plate5	L27	R23	single cell	bCat	1	24h	0	2000	1000	500	0	133	74	188	94	30	381	306	13	445	234	185	269	118	0	11	0	145	330	1293	376	21
Lib1	L27-R26	Plate5	L27	R26	single cell	bCat	1	24h	0	2000	1000	500	0	0	0	2	2	0	3	0	0	36	0	2	0	0	0	0	0	0	2	2586	1158	122
Lib1	L27-R27	Plate5	L27	R27	single cell	bCat	1	24h	0	2000	1000	500	0	90	4	84	499	0	2	1	1	12471	0	3	53	277	0	5	0	27	2	1306	324	87
Lib1	L27-R28	Plate5	L27	R28	single cell	bCat	1	24h	0	2000	1000	500	0	60	67	157	91	13	227	43	7	3471	85	51	96	139	0	15	0	74	212	1316	134	54
Lib1	L27-R29	Plate5	L27	R29	single cell	bCat	1	24h	0	2000	1000	500	0	189	59	313	781	4	35	1	0	27835	5	1	56	704	0	0	24	0	12	773	288	19
Lib1	L27-R30	Plate5	L27	R30	single cell	bCat	1	24h	0	2000	1000	500	0	0	0	1	1	1	5	0	0	34	0	0	0	5	0	0	0	0	1	1434	576	51
Lib1	L27-R31	Plate8	L27	R31	single cell	bCat	1	72h	0	2000	1000	500	73	0	7	1	58	0	200	1	0	18	1	7	0	0	0	0	0	0	2	342	427	33
Lib1	L27-R32	Plate8	L27	R32	single cell	bCat	1	72h	0	2000	1000	500	0	1	20	0	196	0	1542	0	0	205	16	297	0	0	0	0	0	0	0	944	595	41
Lib1	L27-R34	Plate8	L27	R34	single cell	bCat	1	72h	0	2000	1000	500	0	33	14	0	39	1	1804	0	0	256	0	239	1	0	0	46	0	0	6	369	290	21
Lib1	L27-R35	Plate8	L27	R35	single cell	bCat	1	72h	0	2000	1000	500	0	1	9	72	4	21	314	40	10	227	91	24	46	49	0	103	0	47	208	490	525	38
Lib1	L27-R36	Plate8	L27	R36	single cell	bCat	1	72h	0	2000	1000	500	0	1	22	18	134	0	1293	0	30	107	42	163	0	2	0	2	0	0	9	1014	1789	158
Lib1	L27-R37	Plate8	L27	R37	single cell	bCat	1	72h	0	2000	1000	500	0	0	25	56	20	0	1049	0	7	143	0	191	3	0	0	6	0	0	1	598	342	2
Lib1	L27-R38	Plate8	L27	R38	single cell	bCat	1	72h	0	2000	1000	500	0	1	48	0	151	0	1895	1	0	72	0	405	0	60	0	133	0	0	0	952	317	18
Lib1	L27-R39	Plate8	L27	R39	single cell	bCat	1	72h	0	2000	1000	500	0	112	55	83	59	12	654	67	24	535	45	322	75	51	0	205	0	0	53	785	814	27
Lib1	L27-R40	Plate8	L27	R40	single cell	bCat	1	72h	0	2000	1000	500	0	0	0	0	76	0	79	0	0	104	49	111	2	0	0	2	0	0	8	441	142	19
Lib1	L27-R41	Plate8	L27	R41	single cell	bCat	1	72h	0	2000	1000	500	0	0	0	0	24	0	1652	1	0	19	0	258	28	0	0	13	1	0	0	635	316	9
Lib1	L27-R42	Plate8	L27	R42	single cell	bCat	1	72h	0	2000	1000	500	0	1	0	0	32	0	246	10	0	317	0	56	18	5	0	16	0	0	3	179	314	34
Lib1	L27-R43	Plate8	L27	R43	single cell	bCat	1	72h	0	2000	1000	500	0	36	0	172	41	52	167	36	0	216	0	76	77	73	0	330	0	0	179	117	55	3
Lib1	L27-R44	Plate8	L27	R44	single cell	bCat	1	72h	0	2000	1000	500	0	0	1	0	101	0	991	24	3	698	0	410	0	7	0	4	0	0	2	990	1931	58
Lib1	L27-R45	Plate8	L27	R45	single cell	bCat	1	72h	0	2000	1000	500	0	0	57	0	672	3	1864	59	6	465	13	367	0	5	0	134	4	1	173	1184	1787	165
Lib1	L27-R46	Plate8	L27	R46	single cell	bCat	1	72h	0	2000	1000	500	0	0	10	1	183	0	94	0	0	68	0	91	0	0	0	0	0	0	0	882	1654	274
Lib1	L27-R47	Plate8	L27	R47	single cell	bCat	1	72h	0	2000	1000	500	0	0	0	1	187	0	1477	0	0	129	0	154	0	0	0	1	0	0	1	786	396	41
Lib1	L27-R48	Plate8	L27	R48	single cell	bCat	1	72h	0	2000	1000	500	0	0	8	0	81	0	885	0	0	871	0	182	2	1	0	0	0	0	46	485	309	23
Lib1	L27-R49	Plate8	L27	R49	single cell	bCat	1	72h	0	2000	1000	500	0	1	0	0	266	0	323	27	2	492	29	183	0	0	0	17	0	0	16	1276	2762	257
Lib1	L27-R50	Plate8	L27	R50	single cell	bCat	1	72h	0	2000	1000	500	0	0	23	0	143	0	721	90	13	159	7	181	8	1	0	2	0	13	132	697	408	45
Lib1	L27-R51	Plate8	L27	R51	single cell	bCat	1	72h	0	2000	1000	500	0	0	0	2	129	0	1577	0	0	184	0	611	15	0	0	0	0	0	0	1275	938	111
Lib1	L27-R52	Plate8	L27	R52	single cell	bCat	1	72h	0	2000	1000	500	0	0	12	0	118	20	728	0	15	1435	1	514	5	0	0	61	21	0	52	653	1492	88
Lib1	L27-R53	Plate8	L27	R53	single cell	bCat	1	72h	0	2000	1000	500	0	0	7	0	222	0	2260	18	0	81	0	1138	1	0	0	26	0	0	47	288	785	3
Lib1	L27-R54	Plate8	L27	R54	single cell	bCat	1	72h	0	2000	1000	500	0	0	56	0	105	0	1134	0	0	347	0	434	3	0	0	1	0	0	0	996	1133	69
Lib1	L27-R55	Plate8	L27	R55	single cell	bCat	1	72h	0	2000	1000	500	0	2	10	1	108	0	1942	0	6	2293	66	371	12	0	0	1	0	0	119	350	1078	77
Lib1	L28-R01	Plate5	L28	R01	single cell	bCat	1	24h	0	2000	1000	500	0	1	24	43	6	52	161	55	0	15	0	0	0	38	0	61	0	0	1	1055	189	47
Lib1	L28-R03	Plate5	L28	R03	single cell	bCat	1	24h	0	2000	1000	500	0	64	60	185	588	1	0	0	0	19386	0	4	47	334	0	0	9	0	0	1189	186	22
Lib1	L28-R04	Plate5	L28	R04	single cell	bCat	1	24h	0	2000	1000	500	0	39	24	2	38	24	223	34	23	850	71	37	51	56	0	275	0	54	250	823	220	18
Lib1	L28-R05	Plate5	L28	R05	single cell	bCat	1	24h	0	2000	1000	500	0	54	36	226	10	36	138	75	27	347	42	61	66	106	0	91	0	0	167	1063	402	16
Lib1	L28-R06	Plate5	L28	R06	single cell	bCat	1	24h	0	2000	1000	500	0	1	13	9	99	0	0	0	0	2023	0	0	41	50	0	1	0	0	55	923	215	36
Lib1	L28-R07	Plate5	L28	R07	single cell	bCat	1	24h	0	2000	1000	500	0	100	105	67	629	0	1	31	0	13882	0	6	42	24	0	34	33	0	0	1254	459	27
Lib1	L28-R08	Plate5	L28	R08	single cell	bCat	1	24h	0	2000	1000	500	0	39	29	214	340	0	13	0	0	17922	0	4	51	202	0	0	0	0	1	1028	318	30
Lib1	L28-R09	Plate5	L28	R09	single cell	bCat	1	24h	0	2000	1000	500	0	34	4	3	48	0	199	0	0	3003	42	12	34	22	0	101	0	0	8	1781	457	43
Lib1	L28-R10	Plate5	L28	R10	single cell	bCat	1	24h	0	2000	1000	500	0	90	22	0	284	25	2	0	0	20074	0	3	83	346	0	0	0	0	0	976	230	28
Lib1	L28-R11	Plate5	L28	R11	single cell	bCat	1	24h	0	2000	1000	500	0	8	9	95	147	0	0	0	0	10420	0	1	45	79	0	1	0	0	10	1697	344	15
Lib1	L28-R13	Plate5	L28	R13	single cell	bCat	1	24h	0	2000	1000	500	0	218	14	124	493	19	0	0	0	26590	0	3	70	375	0	12	0	0	0	849	435	33
Lib1	L28-R14	Plate5	L28	R14	single cell	bCat	1	24h	0	2000	1000	500	0	0	0	0	0	0	0	0	0	16	0	0	0	0	0	1	0	0	0	2690	1019	94
Lib1	L28-R16	Plate5	L28	R16	single cell	bCat	1	24h	0	2000	1000	500	0	49	14	241	1129	7	159	53	12	10646	61	16	83	206	0	59	19	61	330	1323	210	18
Lib1	L28-R17	Plate5	L28	R17	single cell	bCat	1	24h	0	2000	1000	500	0	94	82	494	377	20	13	0	0	30669	1	0	112	264	0	20	0	0	127	1376	499	20
Lib1	L28-R18	Plate5	L28	R18	single cell	bCat	1	24h	0	2000	1000	500	0	80	29	152	464	0	71	1	0	19104	0	4	48	424	0	3	22	0	6	1491	258	32
Lib1	L28-R19	Plate5	L28	R19	single cell	bCat	1	24h	0	2000	1000	500	0	0	0	0	0	1	1	0	0	24	0	0	0	0	0	0	0	0	0	721	746	20
Lib1	L28-R21	Plate5	L28	R21	single cell	bCat	1	24h	0	2000	1000	500	0	27	0	198	215	0	2	0	0	9437	0	1	50	49	0	35	20	25	25	1004	246	3
Lib1	L28-R22	Plate5	L28	R22	single cell	bCat	1	24h	0	2000	1000	500	0	0	0	0	0	0	0	0	0	8	0	0	0	1	0	1	0	0	2	1028	325	28
Lib1	L28-R23	Plate5	L28	R23	single cell	bCat	1	24h	0	2000	1000	500	0	215	7	461	1296	74	0	0	0	36452	2	0	106	1018	0	0	0	0	1	3287	1766	39
Lib1	L28-R26	Plate5	L28	R26	single cell	bCat	1	24h	0	2000	1000	500	0	66	29	45	102	14	209	15	18	2373	51	23	38	40	0	52	0	45	246	2268	1596	91
Lib1	L28-R27	Plate5	L28	R27	single cell	bCat	1	24h	0	2000	1000	500	0	199	156	138	492	26	3	0	0	20112	1	0	130	392	0	4	0	0	0	1946	277	29
Lib1	L28-R28	Plate5	L28	R28	single cell	bCat	1	24h	0	2000	1000	500	0	13	17	0	54	32	60	0	0	8328	22	1	52	84	0	1	0	0	0	1546	112	9
Lib1	L28-R29	Plate5	L28	R29	single cell	bCat	1	24h	0	2000	1000	500	0	12	0	286	176	20	8	0	0	6851	28	6	15	45	0	0	0	40	0	780	197	15
Lib1	L28-R30	Plate5	L28	R30	single cell	bCat	1	24h	0	2000	1000	500	0	0	0	0	2	0	1	0	0	10	0	0	0	1	0	0	0	0	0	1191	313	20
Lib1	L28-R31	Plate8	L28	R31	single cell	bCat	1	72h	0	2000	1000	500	9	11	3	0	1	1	226	1	4	149	0	146	0	0	0	0	0	0	0	645	788	79
Lib1	L28-R32	Plate8	L28	R32	single cell	bCat	1	72h	0	2000	1000	500	0	0	0	0	171	0	620	0	0	14	0	38	0	0	0	2	0	0	0	771	240	44
Lib1	L28-R34	Plate8	L28	R34	single cell	bCat	1	72h	0	2000	1000	500	0	0	9	3	51	1	294	2	1	440	0	171	0	0	0	8	1	1	0	208	179	35
Lib1	L28-R35	Plate8	L28	R35	single cell	bCat	1	72h	0	2000	1000	500	0	0	37	29	18	14	15	7	24	79	24	9	15	8	0	61	0	0	130	698	430	30
Lib1	L28-R36	Plate8	L28	R36	single cell	bCat	1	72h	0	2000	1000	500	0	0	31	0	65	0	1297	1	9	70	0	82	0	1	0	1	0	0	25	1009	490	28
Lib1	L28-R37	Plate8	L28	R37	single cell	bCat	1	72h	0	2000	1000	500	0	2	0	1	22	0	53	0	0	115	16	4	0	0	0	0	0	0	0	209	148	11
Lib1	L28-R38	Plate8	L28	R38	single cell	bCat	1	72h	0	2000	1000	500	0	0	40	0	15	0	425	48	0	77	0	108	0	0	0	1	0	0	0	972	372	24
Lib1	L28-R39	Plate8	L28	R39	single cell	bCat	1	72h	0	2000	1000	500	0	2	11	0	90	0	436	0	0	213	26	120	4	0	1	1	0	2	1	693	326	16
Lib1	L28-R40	Plate8	L28	R40	single cell	bCat	1	72h	0	2000	1000	500	0	0	0	0	10	0	2	1	0	26	1	2	0	0	0	3	0	0	0	258	14	7
Lib1	L28-R41	Plate8	L28	R41	single cell	bCat	1	72h	0	2000	1000	500	0	0	14	1	50	0	359	0	0	242	3	33	0	0	0	1	0	0	0	1252	390	18
Lib1	L28-R42	Plate8	L28	R42	single cell	bCat	1	72h	0	2000	1000	500	1	0	23	162	76	0	3	0	0	18	0	280	0	0	0	1735	0	1	2	596	503	14
Lib1	L28-R43	Plate8	L28	R43	single cell	bCat	1	72h	0	2000	1000	500	0	0	0	0	82	0	1772	0	0	223	0	74	25	1	0	0	0	0	11	1088	1239	39
Lib1	L28-R44	Plate8	L28	R44	single cell	bCat	1	72h	0	2000	1000	500	0	0	0	0	155	12	873	18	1	278	0	193	0	0	0	6	0	5	1	545	392	6
Lib1	L28-R45	Plate8	L28	R45	single cell	bCat	1	72h	0	2000	1000	500	0	0	45	1	71	0	3	0	0	26	1	406	40	0	0	1706	0	0	0	588	310	10
Lib1	L28-R46	Plate8	L28	R46	single cell	bCat	1	72h	0	2000	1000	500	0	0	18	2	107	0	441	0	0	195	3	168	1	0	0	4	21	0	34	801	297	48
Lib1	L28-R47	Plate8	L28	R47	single cell	bCat	1	72h	0	2000	1000	500	0	0	46	0	198	0	1520	22	0	891	0	403	1	1	1	6	0	0	2	383	364	14
Lib1	L28-R48	Plate8	L28	R48	single cell	bCat	1	72h	0	2000	1000	500	0	3	0	2	72	0	1020	0	0	88	0	76	1	2	0	1	0	0	90	215	249	2
Lib1	L28-R49	Plate8	L28	R49	single cell	bCat	1	72h	0	2000	1000	500	0	29	2	1	57	0	2455	0	25	34	49	845	7	1	0	18	0	0	90	406	454	8
Lib1	L28-R50	Plate8	L28	R50	single cell	bCat	1	72h	0	2000	1000	500	0	0	9	0	49	0	186	0	0	13	1	58	0	1	0	53	0	0	0	480	298	20
Lib1	L28-R51	Plate8	L28	R51	single cell	bCat	1	72h	0	2000	1000	500	0	3	0	3	358	0	942	17	0	900	0	1001	0	0	0	1	0	0	93	1758	1225	60
Lib1	L28-R52	Plate8	L28	R52	single cell	bCat	1	72h	0	2000	1000	500	0	13	16	53	12	15	32	0	0	221	30	14	22	83	0	31	0	0	199	321	318	1
Lib1	L28-R53	Plate8	L28	R53	single cell	bCat	1	72h	0	2000	1000	500	1	42	25	128	85	2	105	45	0	170	56	68	29	3	0	155	0	23	212	528	416	71
Lib1	L28-R54	Plate8	L28	R54	single cell	bCat	1	72h	0	2000	1000	500	0	3	4	2	67	0	598	20	0	66	10	63	0	0	0	3	0	0	151	254	211	11
Lib1	L28-R55	Plate8	L28	R55	single cell	bCat	1	72h	0	2000	1000	500	0	0	0	0	32	0	417	0	0	39	0	73	1	0	0	0	0	0	0	554	378	10
Lib1	L29-R01	Plate5	L29	R01	single cell	bCat	1	24h	0	2000	1000	500	0	124	153	85	538	28	0	0	0	25834	0	0	74	112	0	3	39	0	1	1322	417	44
Lib1	L29-R03	Plate5	L29	R03	single cell	bCat	1	24h	0	2000	1000	500	0	82	50	130	980	27	246	47	26	35951	141	0	109	211	0	331	61	46	306	938	272	31
Lib1	L29-R04	Plate5	L29	R04	single cell	bCat	1	24h	0	2000	1000	500	0	0	34	236	295	0	1	0	3	5470	0	19	34	31	0	9	17	0	47	447	206	47
Lib1	L29-R05	Plate5	L29	R05	single cell	bCat	1	24h	0	2000	1000	500	0	7	0	36	128	0	1	0	0	1164	0	0	40	0	0	0	0	0	1	1126	554	43
Lib1	L29-R06	Plate5	L29	R06	single cell	bCat	1	24h	0	2000	1000	500	0	228	46	438	678	42	31	0	0	52827	5	25	122	579	0	24	43	0	9	1242	598	19
Lib1	L29-R07	Plate5	L29	R07	single cell	bCat	1	24h	0	2000	1000	500	0	63	93	284	313	73	61	143	0	10385	31	25	153	0	0	24	0	0	171	1269	784	42
Lib1	L29-R08	Plate5	L29	R08	single cell	bCat	1	24h	0	2000	1000	500	0	227	186	586	1271	0	0	2	0	30291	41	23	27	293	0	1	49	0	0	571	897	125
Lib1	L29-R09	Plate5	L29	R09	single cell	bCat	1	24h	0	2000	1000	500	0	59	21	61	129	0	1	0	0	8669	0	1	32	545	0	12	0	0	0	902	544	40
Lib1	L29-R10	Plate5	L29	R10	single cell	bCat	1	24h	0	2000	1000	500	0	48	29	11	239	0	30	0	0	6650	0	0	32	199	0	2	0	0	69	1836	572	35
Lib1	L29-R11	Plate5	L29	R11	single cell	bCat	1	24h	0	2000	1000	500	0	11	19	221	383	0	0	0	0	11239	0	2	77	252	0	1	0	26	0	896	936	37
Lib1	L29-R13	Plate5	L29	R13	single cell	bCat	1	24h	0	2000	1000	500	0	60	2	58	263	0	6	0	0	8439	7	0	51	79	0	11	11	0	119	1185	2790	229
Lib1	L29-R14	Plate5	L29	R14	single cell	bCat	1	24h	0	2000	1000	500	0	0	0	0	1	0	2	0	0	32	0	0	0	0	0	1	0	0	0	2189	1271	147
Lib1	L29-R16	Plate5	L29	R16	single cell	bCat	1	24h	0	2000	1000	500	0	12	0	40	468	0	0	0	0	11083	0	1	120	133	0	19	0	9	2	1458	1113	69
Lib1	L29-R17	Plate5	L29	R17	single cell	bCat	1	24h	0	2000	1000	500	0	98	41	245	892	55	1	0	0	50462	0	1	13	160	0	13	0	0	1	1444	575	31
Lib1	L29-R18	Plate5	L29	R18	single cell	bCat	1	24h	0	2000	1000	500	0	59	62	399	76	108	326	113	38	427	135	103	79	174	0	177	0	49	320	1023	486	25
Lib1	L29-R19	Plate5	L29	R19	single cell	bCat	1	24h	0	2000	1000	500	0	102	72	277	383	0	1	1	0	34516	9	26	80	174	0	1	32	0	15	1703	515	66
Lib1	L29-R21	Plate5	L29	R21	single cell	bCat	1	24h	0	2000	1000	500	0	10	0	25	152	0	1	0	0	17258	0	0	35	268	0	0	0	0	0	928	401	31
Lib1	L29-R22	Plate5	L29	R22	single cell	bCat	1	24h	0	2000	1000	500	0	237	99	762	672	52	8	0	0	25064	1	0	121	872	0	2	23	0	17	1519	685	69
Lib1	L29-R23	Plate5	L29	R23	single cell	bCat	1	24h	0	2000	1000	500	0	28	0	251	299	1	17	0	0	9949	0	27	63	495	0	116	0	0	86	1107	833	31
Lib1	L29-R26	Plate5	L29	R26	single cell	bCat	1	24h	0	2000	1000	500	0	11	116	154	207	1	4	0	0	22361	0	2	2	119	0	1	30	0	13	587	424	13
Lib1	L29-R27	Plate5	L29	R27	single cell	bCat	1	24h	0	2000	1000	500	0	305	37	346	1536	1	5	0	0	25371	0	1	262	469	0	2	0	5	1	1802	941	81
Lib1	L29-R28	Plate5	L29	R28	single cell	bCat	1	24h	0	2000	1000	500	0	31	16	225	179	1	137	51	30	2740	70	0	22	334	0	246	0	42	128	932	72	0
Lib1	L29-R29	Plate5	L29	R29	single cell	bCat	1	24h	0	2000	1000	500	0	0	0	0	0	0	0	0	0	43	0	0	1	1	0	0	0	1	0	1121	956	61
Lib1	L29-R30	Plate5	L29	R30	single cell	bCat	1	24h	0	2000	1000	500	0	0	0	0	4	1	10	0	0	5	0	0	0	0	0	2	0	0	0	1238	584	26
Lib1	L29-R31	Plate8	L29	R31	single cell	bCat	1	72h	0	2000	1000	500	0	55	1	88	71	0	339	75	26	408	46	67	122	36	0	183	0	19	73	1016	1253	61
Lib1	L29-R32	Plate8	L29	R32	single cell	bCat	1	72h	0	2000	1000	500	0	0	10	0	113	0	780	33	0	32	0	56	11	0	0	15	0	0	6	657	315	18
Lib1	L29-R34	Plate8	L29	R34	single cell	bCat	1	72h	0	2000	1000	500	0	0	24	0	83	0	1038	0	0	891	2	264	0	0	0	4	0	0	106	591	550	29
Lib1	L29-R35	Plate8	L29	R35	single cell	bCat	1	72h	0	2000	1000	500	0	1	88	0	224	0	3001	10	0	8	1	423	15	0	0	13	0	0	46	530	905	48
Lib1	L29-R36	Plate8	L29	R36	single cell	bCat	1	72h	0	2000	1000	500	0	0	99	0	142	0	850	0	0	721	21	755	0	0	0	2	0	3	129	552	658	56
Lib1	L29-R37	Plate8	L29	R37	single cell	bCat	1	72h	0	2000	1000	500	0	0	0	1	3	0	2	1	0	11	0	0	1	0	0	1	0	0	1	637	430	29
Lib1	L29-R38	Plate8	L29	R38	single cell	bCat	1	72h	0	2000	1000	500	0	0	1	0	147	0	3053	45	0	128	0	332	1	0	0	179	0	0	0	798	616	61
Lib1	L29-R39	Plate8	L29	R39	single cell	bCat	1	72h	0	2000	1000	500	0	0	0	1	177	0	270	0	0	26	34	318	37	1	0	194	0	0	56	359	443	62
Lib1	L29-R40	Plate8	L29	R40	single cell	bCat	1	72h	0	2000	1000	500	0	13	1	0	111	0	845	0	0	54	0	142	8	0	0	4	0	0	0	351	323	14
Lib1	L29-R41	Plate8	L29	R41	single cell	bCat	1	72h	0	2000	1000	500	0	0	0	0	175	0	3303	0	2	116	0	185	0	9	0	2	0	0	7	945	1181	94
Lib1	L29-R42	Plate8	L29	R42	single cell	bCat	1	72h	0	2000	1000	500	0	0	0	0	4	0	98	0	0	67	6	4	9	2	0	119	0	1	93	227	322	15
Lib1	L29-R43	Plate8	L29	R43	single cell	bCat	1	72h	0	2000	1000	500	0	2	2	0	20	1	113	0	0	271	15	92	0	0	0	47	0	0	1	343	294	4
Lib1	L29-R44	Plate8	L29	R44	single cell	bCat	1	72h	0	2000	1000	500	0	0	0	0	83	0	771	0	0	16	11	172	10	0	0	4	0	0	8	348	595	2
Lib1	L29-R45	Plate8	L29	R45	single cell	bCat	1	72h	0	2000	1000	500	0	0	19	1	305	0	1797	0	2	80	0	214	0	0	0	0	0	1	16	1636	2132	145
Lib1	L29-R46	Plate8	L29	R46	single cell	bCat	1	72h	0	2000	1000	500	0	0	17	223	477	0	1	0	4	16	0	224	25	1	0	4560	0	0	2	357	867	52
Lib1	L29-R47	Plate8	L29	R47	single cell	bCat	1	72h	0	2000	1000	500	0	2	24	0	197	0	1023	0	2	1241	0	329	3	0	0	2	0	0	6	406	1911	95
Lib1	L29-R48	Plate8	L29	R48	single cell	bCat	1	72h	0	2000	1000	500	0	0	0	0	0	0	577	0	1	185	0	140	0	0	0	15	0	11	22	487	604	8
Lib1	L29-R49	Plate8	L29	R49	single cell	bCat	1	72h	0	2000	1000	500	0	10	7	0	108	0	1320	0	21	350	7	440	0	0	0	46	0	0	23	751	464	41
Lib1	L29-R50	Plate8	L29	R50	single cell	bCat	1	72h	0	2000	1000	500	56	0	57	0	98	0	127	25	13	676	0	107	12	0	0	53	0	0	128	409	864	30
Lib1	L29-R51	Plate8	L29	R51	single cell	bCat	1	72h	0	2000	1000	500	0	0	0	0	33	0	497	0	0	236	0	181	0	1	0	2	0	9	0	406	601	34
Lib1	L29-R52	Plate8	L29	R52	single cell	bCat	1	72h	0	2000	1000	500	0	44	38	227	206	28	530	61	37	392	88	161	85	106	0	412	0	59	556	175	364	3
Lib1	L29-R53	Plate8	L29	R53	single cell	bCat	1	72h	0	2000	1000	500	0	0	0	0	0	0	3	0	0	10	0	1	0	0	0	2	0	0	1	281	338	44
Lib1	L29-R54	Plate8	L29	R54	single cell	bCat	1	72h	0	2000	1000	500	0	0	0	0	11	0	95	0	0	81	0	0	0	0	0	27	0	0	52	260	336	13
Lib1	L29-R55	Plate8	L29	R55	single cell	bCat	1	72h	0	2000	1000	500	0	2	0	0	35	0	148	0	9	10	0	73	10	3	0	8	0	0	11	235	718	32
Lib1	L30-R01	Plate5	L30	R01	single cell	bCat	1	24h	0	2000	1000	500	0	209	8	32	542	0	19	0	0	13305	0	9	67	588	0	4	0	0	2	1018	99	11
Lib1	L30-R03	Plate5	L30	R03	single cell	bCat	1	24h	0	2000	1000	500	0	324	52	363	606	33	2	0	0	22598	0	5	6	340	0	0	11	0	36	912	314	20
Lib1	L30-R04	Plate5	L30	R04	single cell	bCat	1	24h	0	2000	1000	500	0	28	0	83	42	21	1	0	0	5134	0	0	17	75	0	4	0	0	0	492	96	8
Lib1	L30-R05	Plate5	L30	R05	single cell	bCat	1	24h	0	2000	1000	500	0	0	0	0	13	0	2	29	0	523	0	1	2	0	0	1	0	0	0	1941	759	95
Lib1	L30-R06	Plate5	L30	R06	single cell	bCat	1	24h	0	2000	1000	500	0	72	12	95	661	0	0	24	0	24761	0	0	61	38	0	1	0	0	0	1322	125	44
Lib1	L30-R07	Plate5	L30	R07	single cell	bCat	1	24h	0	2000	1000	500	0	85	35	299	1842	7	49	1	2	12726	0	0	45	30	0	20	38	0	4	1490	128	56
Lib1	L30-R08	Plate5	L30	R08	single cell	bCat	1	24h	0	2000	1000	500	0	35	25	17	287	26	5	0	0	28987	0	3	39	305	0	6	0	0	59	511	135	11
Lib1	L30-R09	Plate5	L30	R09	single cell	bCat	1	24h	0	2000	1000	500	0	25	0	223	385	0	2	0	0	20568	0	1	62	175	0	0	0	0	0	1077	308	1
Lib1	L30-R10	Plate5	L30	R10	single cell	bCat	1	24h	0	2000	1000	500	0	76	0	227	272	36	15	14	0	10729	0	5	11	642	0	0	0	0	1	927	212	10
Lib1	L30-R11	Plate5	L30	R11	single cell	bCat	1	24h	0	2000	1000	500	0	17	25	43	37	12	74	44	6	759	52	0	5	116	0	236	0	72	191	1202	134	26
Lib1	L30-R13	Plate5	L30	R13	single cell	bCat	1	24h	0	2000	1000	500	0	18	8	1	201	6	206	42	36	2305	3	4	20	144	0	184	0	5	279	560	238	14
Lib1	L30-R14	Plate5	L30	R14	single cell	bCat	1	24h	0	2000	1000	500	0	0	0	0	1	0	2	0	0	21	0	0	0	0	0	1	0	0	0	810	426	35
Lib1	L30-R16	Plate5	L30	R16	single cell	bCat	1	24h	0	2000	1000	500	0	34	6	76	789	23	7	0	0	19965	0	3	167	217	0	0	0	0	1	1215	560	32
Lib1	L30-R17	Plate5	L30	R17	single cell	bCat	1	24h	0	2000	1000	500	0	86	35	644	1721	18	4	20	0	51897	13	18	71	134	0	16	0	0	8	2318	1032	66
Lib1	L30-R18	Plate5	L30	R18	single cell	bCat	1	24h	0	2000	1000	500	0	46	72	0	600	0	21	0	0	19421	0	1	13	27	0	1	0	0	0	1003	355	28
Lib1	L30-R19	Plate5	L30	R19	single cell	bCat	1	24h	0	2000	1000	500	0	193	0	652	229	14	1	0	0	22794	0	0	122	475	0	1	51	48	2	1181	219	26
Lib1	L30-R21	Plate5	L30	R21	single cell	bCat	1	24h	0	2000	1000	500	0	54	11	158	462	3	78	13	0	15430	74	40	43	110	0	14	0	0	153	952	267	24
Lib1	L30-R22	Plate5	L30	R22	single cell	bCat	1	24h	0	2000	1000	500	0	60	91	284	651	24	17	0	0	21184	0	1	12	328	0	0	0	0	0	1603	308	9
Lib1	L30-R23	Plate5	L30	R23	single cell	bCat	1	24h	0	2000	1000	500	0	0	21	68	17	22	374	80	45	339	179	79	104	87	0	542	0	109	249	1711	433	27
Lib1	L30-R26	Plate5	L30	R26	single cell	bCat	1	24h	0	2000	1000	500	0	1	0	0	0	0	1	0	0	46	0	1	0	1	0	2	0	0	0	2612	847	56
Lib1	L30-R27	Plate5	L30	R27	single cell	bCat	1	24h	0	2000	1000	500	0	80	3	0	82	0	2	0	0	18511	0	1	67	274	0	105	0	0	0	795	89	27
Lib1	L30-R28	Plate5	L30	R28	single cell	bCat	1	24h	0	2000	1000	500	0	13	0	79	36	0	3	11	0	8926	0	1	22	68	0	1	0	0	0	621	58	28
Lib1	L30-R29	Plate5	L30	R29	single cell	bCat	1	24h	0	2000	1000	500	0	38	38	143	205	48	293	65	24	3145	148	37	61	177	0	323	0	49	353	828	314	66
Lib1	L30-R30	Plate5	L30	R30	single cell	bCat	1	24h	0	2000	1000	500	0	0	0	0	3	0	0	0	0	13	0	0	0	1	0	6	0	0	0	597	54	2
Lib1	L30-R31	Plate8	L30	R31	single cell	bCat	1	72h	0	2000	1000	500	0	0	1	0	28	0	490	30	0	19	0	43	0	0	0	11	0	0	0	571	768	48
Lib1	L30-R32	Plate8	L30	R32	single cell	bCat	1	72h	0	2000	1000	500	0	8	20	0	234	0	2122	0	0	326	43	452	7	17	0	2	0	0	0	977	497	137
Lib1	L30-R34	Plate8	L30	R34	single cell	bCat	1	72h	0	2000	1000	500	0	0	0	0	6	0	202	0	0	13	0	18	0	0	0	5	0	0	0	134	67	0
Lib1	L30-R35	Plate8	L30	R35	single cell	bCat	1	72h	0	2000	1000	500	0	0	9	5	103	0	738	0	1	442	0	111	1	0	0	3	0	0	0	202	173	43
Lib1	L30-R36	Plate8	L30	R36	single cell	bCat	1	72h	0	2000	1000	500	0	2	73	0	286	0	3405	1	0	26	0	654	1	0	0	4	0	0	1	1816	1976	89
Lib1	L30-R37	Plate8	L30	R37	single cell	bCat	1	72h	0	2000	1000	500	21	0	32	0	55	0	660	0	0	20	4	188	3	0	0	0	0	0	208	406	148	8
Lib1	L30-R38	Plate8	L30	R38	single cell	bCat	1	72h	0	2000	1000	500	0	8	1	109	260	0	28	0	0	68	0	616	0	0	0	4118	0	0	173	444	312	44
Lib1	L30-R39	Plate8	L30	R39	single cell	bCat	1	72h	0	2000	1000	500	34	0	51	285	277	0	12	2	0	143	0	1876	0	0	0	5933	0	0	2	642	609	51
Lib1	L30-R40	Plate8	L30	R40	single cell	bCat	1	72h	0	2000	1000	500	0	1	0	1	61	0	807	0	0	783	0	133	1	1	0	40	0	0	38	314	118	12
Lib1	L30-R41	Plate8	L30	R41	single cell	bCat	1	72h	0	2000	1000	500	0	1	8	0	99	0	1456	0	0	242	1	424	1	0	0	28	0	0	5	142	287	31
Lib1	L30-R42	Plate8	L30	R42	single cell	bCat	1	72h	0	2000	1000	500	0	1	0	1	43	0	1591	0	0	30	0	264	1	9	0	6	0	0	15	383	218	5
Lib1	L30-R43	Plate8	L30	R43	single cell	bCat	1	72h	0	2000	1000	500	0	13	53	0	15	0	670	0	0	527	0	348	0	0	0	0	0	0	73	932	787	57
Lib1	L30-R44	Plate8	L30	R44	single cell	bCat	1	72h	0	2000	1000	500	0	71	56	109	88	15	992	45	16	391	67	335	30	37	0	202	0	34	168	747	769	29
Lib1	L30-R45	Plate8	L30	R45	single cell	bCat	1	72h	0	2000	1000	500	0	0	0	0	30	0	802	0	0	28	0	141	0	2	0	43	0	0	68	182	357	31
Lib1	L30-R46	Plate8	L30	R46	single cell	bCat	1	72h	0	2000	1000	500	0	0	2	0	66	2	659	0	0	528	0	172	1	4	0	38	0	0	0	364	318	35
Lib1	L30-R47	Plate8	L30	R47	single cell	bCat	1	72h	0	2000	1000	500	0	0	10	0	181	0	857	0	0	430	1	28	0	0	0	2	0	0	24	382	308	24
Lib1	L30-R48	Plate8	L30	R48	single cell	bCat	1	72h	0	2000	1000	500	0	0	0	2	0	0	2	0	0	9	0	0	0	0	0	3	0	0	0	1227	1036	67
Lib1	L30-R49	Plate8	L30	R49	single cell	bCat	1	72h	0	2000	1000	500	0	0	9	0	325	0	2087	28	1	1012	0	554	0	0	0	1	0	24	9	728	355	34
Lib1	L30-R50	Plate8	L30	R50	single cell	bCat	1	72h	0	2000	1000	500	1	0	10	0	103	0	642	0	0	181	39	73	13	2	0	5	0	0	52	572	223	6
Lib1	L30-R51	Plate8	L30	R51	single cell	bCat	1	72h	0	2000	1000	500	0	0	0	0	58	0	3193	0	2	109	0	247	2	0	0	43	0	0	2	330	151	27
Lib1	L30-R52	Plate8	L30	R52	single cell	bCat	1	72h	0	2000	1000	500	0	2	0	1	34	0	279	0	0	424	0	54	0	0	0	2	0	0	7	373	200	15
Lib1	L30-R53	Plate8	L30	R53	single cell	bCat	1	72h	0	2000	1000	500	0	0	8	0	38	3	605	1	0	260	0	320	0	3	0	2	0	0	6	512	210	12
Lib1	L30-R54	Plate8	L30	R54	single cell	bCat	1	72h	0	2000	1000	500	0	0	0	0	10	0	103	0	0	196	0	84	0	12	0	9	0	30	1	170	117	12
Lib1	L30-R55	Plate8	L30	R55	single cell	bCat	1	72h	0	2000	1000	500	0	0	0	0	4	0	195	0	0	12	0	43	0	0	0	1	0	0	0	328	65	2
Lib1	L31-R01	Plate1	L31	R01	single cell	H9	1	0h	0	2000	1000	500	0	0	0	0	5	0	0	0	0	3	0	0	0	0	0	0	0	0	0	100	7	3
Lib1	L31-R03	Plate1	L31	R03	single cell	H9	1	0h	0	2000	1000	500	0	0	0	0	1	0	0	0	0	10	0	0	0	0	0	0	0	0	1	1936	1116	80
Lib1	L31-R04	Plate1	L31	R04	single cell	H9	1	0h	0	2000	1000	500	0	0	0	1	0	0	0	2	0	1	0	0	0	0	0	0	0	0	1	1428	953	115
Lib1	L31-R05	Plate1	L31	R05	single cell	H9	1	0h	0	2000	1000	500	0	0	0	0	3	0	0	0	0	9	0	0	0	0	0	1	0	0	0	1720	162	33
Lib1	L31-R06	Plate1	L31	R06	single cell	H9	1	0h	0	2000	1000	500	0	0	0	4	2	0	0	0	0	7	1	0	2	2	0	1	0	1	3	722	70	6
Lib1	L31-R07	Plate1	L31	R07	single cell	H9	1	0h	0	2000	1000	500	0	0	0	1	3	0	0	0	0	7	0	0	4	0	0	2	0	0	1	3053	910	89
Lib1	L31-R08	Plate1	L31	R08	single cell	H9	1	0h	0	2000	1000	500	0	0	0	2	1	0	2	0	0	2	0	0	0	4	0	2	0	1	4	1853	1702	52
Lib1	L31-R09	Plate1	L31	R09	single cell	H9	1	0h	0	2000	1000	500	0	0	0	0	2	0	1	0	0	5	1	0	0	0	0	1	0	0	2	2592	1473	195
Lib1	L31-R10	Plate1	L31	R10	single cell	H9	1	0h	0	2000	1000	500	0	0	1	1	1	0	0	0	0	34	0	0	0	1	0	1	0	0	3	3995	804	84
Lib1	L31-R11	Plate1	L31	R11	single cell	H9	1	0h	0	2000	1000	500	0	11	19	31	132	9	2	40	26	462	10	0	61	120	0	114	0	10	479	1174	563	41
Lib1	L31-R13	Plate1	L31	R13	single cell	H9	1	0h	0	2000	1000	500	0	0	1	0	6	0	1	0	9	245	0	0	1	3	0	0	0	0	1	1370	783	114
Lib1	L31-R14	Plate1	L31	R14	single cell	H9	1	0h	0	2000	1000	500	0	18	3	0	104	0	96	8	11	313	78	9	2	25	0	114	0	9	140	1311	966	43
Lib1	L31-R16	Plate1	L31	R16	single cell	H9	1	0h	0	2000	1000	500	0	0	0	0	0	0	0	0	0	11	0	0	1	0	0	0	0	1	1	1309	501	57
Lib1	L31-R17	Plate1	L31	R17	single cell	H9	1	0h	0	2000	1000	500	0	0	0	0	4	0	0	0	0	10	0	0	1	0	0	0	0	0	0	1174	321	47
Lib1	L31-R18	Plate1	L31	R18	single cell	H9	1	0h	0	2000	1000	500	0	0	0	0	5	0	2	0	0	5	0	0	0	1	0	0	0	0	0	2111	577	106
Lib1	L31-R19	Plate1	L31	R19	single cell	H9	1	0h	0	2000	1000	500	0	1	0	0	2	0	0	0	0	6	0	0	0	1	0	0	0	0	0	1199	193	7
Lib1	L31-R21	Plate1	L31	R21	single cell	H9	1	0h	0	2000	1000	500	0	0	0	0	2	0	0	0	0	7	0	0	0	1	0	0	0	0	0	2822	606	139
Lib1	L31-R22	Plate1	L31	R22	single cell	H9	1	0h	0	2000	1000	500	0	0	0	0	2	0	0	0	0	2	0	0	1	0	0	0	0	0	0	2608	1325	121
Lib1	L31-R23	Plate1	L31	R23	single cell	H9	1	0h	0	2000	1000	500	0	54	40	82	341	0	362	111	1	388	99	59	123	97	0	681	0	13	596	3336	1181	107
Lib1	L31-R26	Plate1	L31	R26	single cell	H9	1	0h	0	2000	1000	500	0	0	0	0	3	0	0	0	0	26	0	1	0	1	0	0	0	0	1	2853	1130	99
Lib1	L31-R27	Plate1	L31	R27	single cell	H9	1	0h	0	2000	1000	500	0	0	0	2	8	1	1	0	0	9	1	0	1	1	0	0	0	0	3	5082	1679	288
Lib1	L31-R28	Plate1	L31	R28	single cell	H9	1	0h	0	2000	1000	500	0	26	23	87	26	20	131	33	10	189	27	46	52	111	0	102	0	29	233	790	70	74
Lib1	L31-R29	Plate1	L31	R29	single cell	H9	1	0h	0	2000	1000	500	0	0	0	0	11	0	0	1	0	61	0	0	0	2	0	1	0	0	1	983	1129	90
Lib1	L31-R30	Plate1	L31	R30	single cell	H9	1	0h	0	2000	1000	500	0	0	0	1	76	0	0	0	0	12	1	2	3	4	0	1	0	0	4	90	7	1
Lib1	L31-R31	Plate9	L31	R31	water	SI	0	none	0	2000	1000	500	0	0	1	1	28	0	7	0	0	1	0	0	0	0	0	0	0	0	2	13	5	0
Lib1	L31-R32	Plate9	L31	R32	bulk RNA	H9	0	0h	10	2000	1000	500	0	0	0	0	17	0	2	0	0	5	0	0	1	0	0	1	1	0	0	8	2	0
Lib1	L31-R34	Plate9	L31	R34	bulk RNA	H9	0	0h	10	2000	1000	500	0	0	0	0	660	0	4	0	0	1	0	1	10	0	0	0	0	0	0	131	78	9
Lib1	L31-R35	Plate9	L31	R35	bulk RNA	H9	0	0h	10	2000	1000	500	0	0	0	19	2934	0	1	0	0	3	0	1	255	0	0	0	0	0	77	504	622	52
Lib1	L31-R36	Plate9	L31	R36	bulk RNA	H9	0	0h	10	2000	1000	500	0	0	0	0	3847	0	11	0	0	9	0	4	335	20	0	0	0	0	0	574	673	80
Lib1	L31-R37	Plate9	L31	R37	bulk RNA	H9	0	0h	10	2000	1000	500	0	0	0	0	2367	0	2	0	0	1	0	0	175	0	0	1	0	0	2	743	458	39
Lib1	L31-R38	Plate9	L31	R38	bulk RNA	H9	0	0h	50	2000	1000	500	0	0	1	110	19061	0	9	1	5	245	0	1	1101	1	0	1	0	0	0	1908	793	38
Lib1	L31-R39	Plate9	L31	R39	bulk RNA	H9	0	0h	50	2000	1000	500	0	0	0	299	19084	0	5	0	0	73	0	2	911	1	0	0	0	0	365	1297	516	95
Lib1	L31-R40	Plate9	L31	R40	bulk RNA	H9	0	0h	50	2000	1000	500	0	0	1	181	16234	1	6	0	0	7	0	1	829	28	0	5	0	0	73	1285	486	42
Lib1	L31-R41	Plate9	L31	R41	bulk RNA	H9	0	0h	50	2000	1000	500	0	0	0	0	43	0	6	0	0	8	0	1	3	1	0	3	0	0	0	19	2	0
Lib1	L31-R42	Plate9	L31	R42	bulk RNA	H9	0	0h	50	2000	1000	500	0	0	0	0	43	0	7	0	0	11	0	3	3	0	0	2	0	0	0	10	3	0
Lib1	L31-R43	Plate9	L31	R43	water	SI	0	none	0	2000	1000	500	0	0	0	0	4	0	5	0	0	3	0	0	0	0	0	0	0	0	1	2	6	0
Lib1	L32-R01	Plate1	L32	R01	single cell	H9	1	0h	0	2000	1000	500	0	0	0	0	2	0	0	0	0	0	0	0	0	0	0	0	0	0	2	1979	1204	80
Lib1	L32-R03	Plate1	L32	R03	single cell	H9	1	0h	0	2000	1000	500	0	0	0	0	2	0	0	0	0	5	0	0	0	0	0	0	0	0	1	490	200	32
Lib1	L32-R04	Plate1	L32	R04	single cell	H9	1	0h	0	2000	1000	500	0	0	0	0	0	0	0	0	1	1	0	0	1	0	0	0	0	0	1	350	146	16
Lib1	L32-R05	Plate1	L32	R05	single cell	H9	1	0h	0	2000	1000	500	0	0	0	0	5	0	0	0	0	9	0	0	1	0	0	0	0	0	0	903	517	23
Lib1	L32-R06	Plate1	L32	R06	single cell	H9	1	0h	0	2000	1000	500	0	1	0	0	2	0	0	0	0	7	0	0	0	0	0	1	0	0	1	3157	1799	123
Lib1	L32-R07	Plate1	L32	R07	single cell	H9	1	0h	0	2000	1000	500	0	0	0	1	10	0	0	0	0	2	0	0	0	0	0	0	0	0	0	2737	779	138
Lib1	L32-R08	Plate1	L32	R08	single cell	H9	1	0h	0	2000	1000	500	0	27	15	77	30	12	309	74	0	296	57	0	13	39	0	212	0	33	0	2320	1297	103
Lib1	L32-R09	Plate1	L32	R09	single cell	H9	1	0h	0	2000	1000	500	0	10	19	10	594	0	252	35	25	195	79	34	135	58	0	132	0	14	244	1966	1211	163
Lib1	L32-R10	Plate1	L32	R10	single cell	H9	1	0h	0	2000	1000	500	0	42	17	269	31	41	136	0	0	157	55	60	73	111	0	201	0	41	319	1393	352	33
Lib1	L32-R11	Plate1	L32	R11	single cell	H9	1	0h	0	2000	1000	500	0	18	23	103	538	10	2	41	11	84	65	50	27	22	0	15	0	0	310	980	477	57
Lib1	L32-R13	Plate1	L32	R13	single cell	H9	1	0h	0	2000	1000	500	0	18	0	89	0	0	1	53	0	60	32	12	0	35	0	0	0	0	0	1035	275	23
Lib1	L32-R14	Plate1	L32	R14	single cell	H9	1	0h	0	2000	1000	500	0	20	1	0	450	6	22	0	0	64	26	0	7	22	0	232	0	14	126	763	201	18
Lib1	L32-R16	Plate1	L32	R16	single cell	H9	1	0h	0	2000	1000	500	0	0	0	0	6	0	0	0	0	4	0	0	0	0	0	0	0	0	0	1145	247	23
Lib1	L32-R17	Plate1	L32	R17	single cell	H9	1	0h	0	2000	1000	500	0	0	0	0	3	0	2	0	0	5	0	0	0	0	0	0	0	0	0	451	217	0
Lib1	L32-R18	Plate1	L32	R18	single cell	H9	1	0h	0	2000	1000	500	0	0	0	0	5	0	1	0	0	3	0	0	0	0	0	0	0	0	0	566	132	3
Lib1	L32-R19	Plate1	L32	R19	single cell	H9	1	0h	0	2000	1000	500	0	15	0	1	0	0	0	38	11	69	11	54	1	1	0	0	0	1	2	2203	1022	55
Lib1	L32-R21	Plate1	L32	R21	single cell	H9	1	0h	0	2000	1000	500	0	0	0	0	2	0	1	0	0	3	0	0	0	0	0	0	0	0	1	1377	653	24
Lib1	L32-R22	Plate1	L32	R22	single cell	H9	1	0h	0	2000	1000	500	0	0	0	0	3	0	0	0	0	3	0	0	0	0	0	0	0	0	0	2574	1706	168
Lib1	L32-R23	Plate1	L32	R23	single cell	H9	1	0h	0	2000	1000	500	0	46	23	43	407	2	184	46	4	201	112	118	68	58	0	227	0	104	237	3080	1755	133
Lib1	L32-R26	Plate1	L32	R26	single cell	H9	1	0h	0	2000	1000	500	0	0	0	1	7	0	0	0	0	4	0	0	1	0	0	0	0	0	1	1248	161	26
Lib1	L32-R27	Plate1	L32	R27	single cell	H9	1	0h	0	2000	1000	500	0	15	0	50	59	0	140	68	10	257	82	0	21	23	0	133	0	9	166	929	159	38
Lib1	L32-R28	Plate1	L32	R28	single cell	H9	1	0h	0	2000	1000	500	0	0	0	0	2	0	0	0	0	9	0	0	0	0	0	0	0	0	0	1476	290	172
Lib1	L32-R29	Plate1	L32	R29	single cell	H9	1	0h	0	2000	1000	500	0	0	0	0	2369	0	22	0	0	37	4	0	92	39	0	10	0	0	39	2433	1642	216
Lib1	L32-R30	Plate1	L32	R30	single cell	H9	1	0h	0	2000	1000	500	0	0	0	76	80	3	1	6	0	31	14	8	1	0	0	41	0	2	47	1763	469	12
Lib1	L32-R31	Plate9	L32	R31	bulk RNA	H9	0	0h	10	2000	1000	500	0	0	0	0	68	0	2	0	0	0	0	0	5	0	0	1	0	0	31	98	10	1
Lib1	L32-R32	Plate9	L32	R32	bulk RNA	H9	0	0h	10	2000	1000	500	0	0	0	0	2161	0	2	0	0	3	0	0	156	0	0	1	0	0	0	556	347	29
Lib1	L32-R34	Plate9	L32	R34	bulk RNA	H9	0	0h	10	2000	1000	500	0	0	0	42	2284	0	1	0	0	2	0	0	92	0	0	1	0	0	0	562	384	26
Lib1	L32-R35	Plate9	L32	R35	bulk RNA	H9	0	0h	10	2000	1000	500	0	1	0	0	2594	0	3	0	0	2	0	0	96	0	0	3	0	0	1	835	171	51
Lib1	L32-R36	Plate9	L32	R36	bulk RNA	H9	0	0h	10	2000	1000	500	0	0	0	1	3684	0	3	0	0	5	0	0	303	0	0	1	0	0	105	678	547	86
Lib1	L32-R37	Plate9	L32	R37	bulk RNA	H9	0	0h	10	2000	1000	500	0	0	0	33	2451	0	2	0	0	3	0	0	138	0	0	0	0	0	79	865	808	49
Lib1	L32-R38	Plate9	L32	R38	bulk RNA	H9	0	0h	50	2000	1000	500	0	2	0	68	20631	0	6	0	0	113	22	26	871	16	0	3	1	0	90	1912	891	98
Lib1	L32-R39	Plate9	L32	R39	bulk RNA	H9	0	0h	50	2000	1000	500	0	1	0	160	17967	0	6	0	0	59	0	1	651	23	0	4	0	0	82	841	407	60
Lib1	L32-R40	Plate9	L32	R40	bulk RNA	H9	0	0h	50	2000	1000	500	0	13	0	224	14844	0	3	0	5	73	0	0	672	0	0	5	0	7	1	1359	229	42
Lib1	L32-R41	Plate9	L32	R41	bulk RNA	H9	0	0h	50	2000	1000	500	0	2	0	127	17313	0	6	0	0	65	0	12	656	0	0	9	0	0	172	1965	479	34
Lib1	L32-R42	Plate9	L32	R42	bulk RNA	H9	0	0h	50	2000	1000	500	0	2	0	185	17436	0	5	0	0	36	0	1	803	23	0	5	0	0	158	859	558	48
Lib1	L32-R43	Plate9	L32	R43	water	SI	0	none	0	2000	1000	500	0	0	0	0	7	0	1	0	0	2	0	0	2	0	0	0	0	0	0	530	467	47
Lib1	L33-R01	Plate1	L33	R01	single cell	H9	1	0h	0	2000	1000	500	0	0	0	1	9	0	2	1	7	5	0	0	0	0	0	4	0	0	1	975	200	78
Lib1	L33-R03	Plate1	L33	R03	single cell	H9	1	0h	0	2000	1000	500	0	2	0	2	2	0	0	0	0	12	0	0	0	0	0	9	0	0	3	1684	737	102
Lib1	L33-R04	Plate1	L33	R04	single cell	H9	1	0h	0	2000	1000	500	0	1	0	0	1	0	0	0	0	3	0	1	0	0	0	5	0	0	0	493	117	14
Lib1	L33-R05	Plate1	L33	R05	single cell	H9	1	0h	0	2000	1000	500	0	43	28	4	183	29	2	0	6	174	17	0	169	84	0	346	0	0	415	3377	1607	287
Lib1	L33-R06	Plate1	L33	R06	single cell	H9	1	0h	0	2000	1000	500	0	49	40	33	67	1	137	44	11	223	41	20	24	51	0	116	0	0	206	854	182	26
Lib1	L33-R07	Plate1	L33	R07	single cell	H9	1	0h	0	2000	1000	500	0	40	61	354	869	74	314	90	23	316	223	40	149	8	0	408	0	154	551	2793	892	117
Lib1	L33-R08	Plate1	L33	R08	single cell	H9	1	0h	0	2000	1000	500	0	0	1	0	0	0	1	0	0	11	1	0	0	1	0	5	0	0	2	498	127	26
Lib1	L33-R09	Plate1	L33	R09	single cell	H9	1	0h	0	2000	1000	500	0	0	0	0	52	0	2	0	0	8	0	0	59	0	0	4	0	0	2	1086	306	34
Lib1	L33-R10	Plate1	L33	R10	single cell	H9	1	0h	0	2000	1000	500	0	0	0	0	3	0	0	0	0	11	0	0	0	1	0	8	0	0	1	1205	118	0
Lib1	L33-R11	Plate1	L33	R11	single cell	H9	1	0h	0	2000	1000	500	0	32	17	203	37	9	245	58	3	210	76	71	65	85	0	382	0	26	407	1956	1027	56
Lib1	L33-R13	Plate1	L33	R13	single cell	H9	1	0h	0	2000	1000	500	0	28	4	70	208	25	163	0	11	589	124	85	110	28	0	16	0	22	282	1336	229	31
Lib1	L33-R14	Plate1	L33	R14	single cell	H9	1	0h	0	2000	1000	500	0	1	0	1	306	0	10	0	0	145	9	0	40	0	0	63	0	0	39	715	202	52
Lib1	L33-R16	Plate1	L33	R16	single cell	H9	1	0h	0	2000	1000	500	0	6	9	0	637	0	1	1	0	42	16	0	13	44	0	43	0	0	108	2631	1494	88
Lib1	L33-R17	Plate1	L33	R17	single cell	H9	1	0h	0	2000	1000	500	0	1	0	2	4	0	3	0	0	26	0	1	0	0	0	2	0	0	0	1227	192	5
Lib1	L33-R18	Plate1	L33	R18	single cell	H9	1	0h	0	2000	1000	500	0	0	0	0	0	0	0	0	0	11	0	1	0	1	0	3	0	0	0	1724	138	57
Lib1	L33-R19	Plate1	L33	R19	single cell	H9	1	0h	0	2000	1000	500	0	120	60	223	124	77	353	123	24	455	174	146	70	214	0	750	0	148	498	1501	495	48
Lib1	L33-R21	Plate1	L33	R21	single cell	H9	1	0h	0	2000	1000	500	3	19	3	63	36	9	45	101	2	224	51	25	33	66	0	258	0	0	371	1448	188	3
Lib1	L33-R22	Plate1	L33	R22	single cell	H9	1	0h	0	2000	1000	500	0	4	0	140	58	0	97	0	0	11	0	38	28	4	0	1	0	0	82	1176	453	55
Lib1	L33-R23	Plate1	L33	R23	single cell	H9	1	0h	0	2000	1000	500	0	2	0	1	4	0	0	0	0	13	0	0	0	0	0	5	0	0	0	1701	255	24
Lib1	L33-R26	Plate1	L33	R26	single cell	H9	1	0h	0	2000	1000	500	0	42	55	76	190	9	302	49	0	321	126	50	81	72	0	86	0	70	199	2508	1208	135
Lib1	L33-R27	Plate1	L33	R27	single cell	H9	1	0h	0	2000	1000	500	0	48	10	124	118	22	94	112	8	367	70	60	36	31	0	286	0	48	376	1280	400	68
Lib1	L33-R28	Plate1	L33	R28	single cell	H9	1	0h	0	2000	1000	500	0	77	22	128	21	18	253	57	0	95	63	18	52	10	0	115	0	2	237	1049	23	31
Lib1	L33-R29	Plate1	L33	R29	single cell	H9	1	0h	0	2000	1000	500	0	1	0	0	727	0	0	0	0	20	0	1	26	1	0	6	0	0	0	733	454	121
Lib1	L33-R30	Plate1	L33	R30	single cell	H9	1	0h	0	2000	1000	500	0	35	18	135	701	1	291	49	21	319	32	15	98	147	0	268	0	39	197	2413	1488	209
Lib1	L33-R31	Plate9	L33	R31	water	SI	0	none	0	2000	1000	500	0	5	0	3	12	0	23	1	0	63	1	6	0	0	0	46	0	0	1	1833	999	218
Lib1	L33-R32	Plate9	L33	R32	bulk RNA	Wnt	0	72h	10	2000	1000	500	52	297	12	299	1428	0	924	73	3	3981	9	250	17	64	0	3152	0	0	244	1383	318	55
Lib1	L33-R34	Plate9	L33	R34	bulk RNA	Wnt	0	72h	10	2000	1000	500	0	318	29	536	2368	0	1477	1	3	2830	53	230	10	0	0	3422	3	0	101	1287	584	69
Lib1	L33-R35	Plate9	L33	R35	bulk RNA	Wnt	0	72h	10	2000	1000	500	0	427	0	328	1949	1	711	15	7	3635	0	335	0	73	0	4187	0	0	1	1018	409	36
Lib1	L33-R36	Plate9	L33	R36	bulk RNA	Wnt	0	72h	10	2000	1000	500	0	435	24	325	2698	25	679	1	2	3879	14	388	35	0	0	4097	0	0	0	1303	1215	98
Lib1	L33-R37	Plate9	L33	R37	bulk RNA	Wnt	0	72h	10	2000	1000	500	0	211	52	167	1977	9	904	21	2	3162	0	237	12	49	0	2446	0	0	3	1030	461	109
Lib1	L33-R38	Plate9	L33	R38	bulk RNA	Wnt	0	72h	50	2000	1000	500	56	2278	147	1407	12752	94	6089	81	24	19229	33	3399	40	93	0	19475	81	73	312	2600	1062	79
Lib1	L33-R39	Plate9	L33	R39	bulk RNA	Wnt	0	72h	50	2000	1000	500	42	1543	80	1342	9490	25	4480	93	21	14220	45	2112	36	78	0	15186	0	0	360	902	706	72
Lib1	L33-R40	Plate9	L33	R40	bulk RNA	Wnt	0	72h	50	2000	1000	500	0	1261	134	1053	10803	26	4663	97	29	14382	51	1070	22	116	0	13632	104	2	404	2134	363	102
Lib1	L33-R41	Plate9	L33	R41	bulk RNA	Wnt	0	72h	50	2000	1000	500	6	1576	101	1841	12967	46	4651	126	23	16176	83	1481	41	149	0	16777	127	0	167	1015	973	71
Lib1	L33-R42	Plate9	L33	R42	bulk RNA	Wnt	0	72h	50	2000	1000	500	43	1904	55	1205	12002	26	4878	46	8	18886	125	1823	44	22	0	16303	127	0	1	773	896	93
Lib1	L33-R43	Plate9	L33	R43	water	SI	0	none	0	2000	1000	500	0	0	0	0	5	0	4	0	0	7	0	2	0	0	0	8	0	0	75	776	612	122
Lib1	L34-R01	Plate1	L34	R01	single cell	H9	1	0h	0	2000	1000	500	0	0	0	0	5	0	0	0	0	11	0	0	0	0	0	6	0	0	1	1193	115	35
Lib1	L34-R03	Plate1	L34	R03	single cell	H9	1	0h	0	2000	1000	500	0	0	0	1	3	0	0	0	0	14	0	0	0	1	0	2	0	0	1	864	189	8
Lib1	L34-R04	Plate1	L34	R04	single cell	H9	1	0h	0	2000	1000	500	0	18	24	68	60	9	17	15	1	287	6	29	40	29	0	89	0	47	290	859	140	31
Lib1	L34-R05	Plate1	L34	R05	single cell	H9	1	0h	0	2000	1000	500	0	0	0	0	476	0	45	0	0	19	0	1	342	2	0	8	0	0	52	3605	1333	181
Lib1	L34-R06	Plate1	L34	R06	single cell	H9	1	0h	0	2000	1000	500	0	62	27	146	1130	24	53	71	0	298	1	24	117	150	0	331	0	73	122	1506	598	102
Lib1	L34-R07	Plate1	L34	R07	no cells	none	0	no cells	0	2000	1000	500	0	0	0	0	6	0	1	0	0	6	0	0	0	0	0	6	0	0	0	1832	560	93
Lib1	L34-R08	Plate1	L34	R08	no cells	none	0	no cells	0	2000	1000	500	0	0	0	0	0	0	2	0	0	12	0	0	0	0	0	3	0	0	1	577	64	14
Lib1	L34-R09	Plate1	L34	R09	single cell	H9	1	0h	0	2000	1000	500	0	24	12	109	15	22	82	6	7	109	43	27	24	27	0	7	0	43	160	939	215	11
Lib1	L34-R10	Plate1	L34	R10	single cell	H9	1	0h	0	2000	1000	500	0	0	0	0	1	0	0	0	0	18	0	0	0	1	0	8	0	0	1	3150	1497	155
Lib1	L34-R11	Plate1	L34	R11	single cell	H9	1	0h	0	2000	1000	500	0	44	17	194	438	17	332	43	0	326	37	33	185	95	0	485	0	7	374	1511	448	66
Lib1	L34-R13	Plate1	L34	R13	single cell	H9	1	0h	0	2000	1000	500	0	0	0	0	5	0	0	0	0	25	0	0	0	0	0	7	0	0	1	781	160	9
Lib1	L34-R14	Plate1	L34	R14	single cell	H9	1	0h	0	2000	1000	500	0	1	8	129	450	8	2	0	0	14	34	3	110	0	0	11	0	20	5	1228	448	39
Lib1	L34-R16	Plate1	L34	R16	single cell	H9	1	0h	0	2000	1000	500	0	79	34	202	61	15	125	65	8	244	100	52	11	43	0	347	0	0	256	474	78	21
Lib1	L34-R17	Plate1	L34	R17	single cell	H9	1	0h	0	2000	1000	500	0	67	3	10	284	0	72	73	0	14	115	0	111	47	0	42	0	3	3	3290	1281	40
Lib1	L34-R18	Plate1	L34	R18	single cell	H9	1	0h	0	2000	1000	500	0	1	0	0	3	0	0	0	0	11	0	0	0	0	0	10	0	0	0	1018	212	9
Lib1	L34-R19	Plate1	L34	R19	single cell	H9	1	0h	0	2000	1000	500	0	28	35	1	14	18	116	90	11	230	43	52	107	18	0	3	0	19	200	2771	1432	237
Lib1	L34-R21	Plate1	L34	R21	single cell	H9	1	0h	0	2000	1000	500	0	0	1	1	1	0	0	0	0	11	0	0	0	0	0	4	0	0	3	2930	1056	103
Lib1	L34-R22	Plate1	L34	R22	no cells	none	0	no cells	0	2000	1000	500	0	0	0	0	4	0	1	0	0	9	0	0	0	0	0	6	0	0	0	595	271	1
Lib1	L34-R23	Plate1	L34	R23	no cells	none	0	no cells	0	2000	1000	500	0	0	0	0	2	0	0	0	0	9	0	0	0	0	0	3	0	0	0	562	126	0
Lib1	L34-R26	Plate1	L34	R26	single cell	H9	1	0h	0	2000	1000	500	0	1	0	2	3	0	2	0	0	13	0	0	0	1	0	6	1	0	0	2483	1196	202
Lib1	L34-R27	Plate1	L34	R27	single cell	H9	1	0h	0	2000	1000	500	0	1	5	323	590	0	2	0	0	32	0	0	87	1	0	14	0	0	7	1190	480	41
Lib1	L34-R28	Plate1	L34	R28	single cell	H9	1	0h	0	2000	1000	500	0	0	0	40	577	0	50	0	0	12	0	13	51	1	0	21	0	15	6	1132	81	32
Lib1	L34-R29	Plate1	L34	R29	single cell	H9	1	0h	0	2000	1000	500	0	3	0	0	865	0	4	0	0	21	0	0	66	0	0	6	1	1	0	731	287	64
Lib1	L34-R30	Plate1	L34	R30	single cell	H9	1	0h	0	2000	1000	500	0	3	1	4	46	0	17	15	0	69	0	1	0	0	0	69	0	0	1	656	111	26
Lib1	L34-R31	Plate9	L34	R31	bulk RNA	Wnt	0	72h	10	2000	1000	500	0	240	9	339	1985	0	939	60	3	2802	2	339	18	2	0	2694	0	0	94	851	538	130
Lib1	L34-R32	Plate9	L34	R32	bulk RNA	Wnt	0	72h	10	2000	1000	500	0	219	19	347	2087	1	706	27	1	2857	0	204	40	32	32	2229	0	0	0	783	427	49
Lib1	L34-R34	Plate9	L34	R34	bulk RNA	Wnt	0	72h	10	2000	1000	500	0	410	4	305	2518	1	764	6	4	3201	0	161	2	0	0	2693	50	0	0	1462	747	75
Lib1	L34-R35	Plate9	L34	R35	bulk RNA	Wnt	0	72h	10	2000	1000	500	0	359	32	435	2208	0	1148	56	5	2944	20	319	12	33	0	3924	0	0	0	1267	508	94
Lib1	L34-R36	Plate9	L34	R36	bulk RNA	Wnt	0	72h	10	2000	1000	500	0	414	22	558	2785	31	1125	36	36	3777	66	311	24	0	0	3303	0	0	1	1220	851	133
Lib1	L34-R37	Plate9	L34	R37	bulk RNA	Wnt	0	72h	10	2000	1000	500	0	352	47	220	2234	34	1369	0	0	3446	0	211	6	27	0	2100	28	0	1	1409	497	40
Lib1	L34-R38	Plate9	L34	R38	bulk RNA	Wnt	0	72h	50	2000	1000	500	22	1373	111	974	10116	10	4878	26	20	13083	2	543	81	90	8	12958	82	0	290	1385	553	70
Lib1	L34-R39	Plate9	L34	R39	bulk RNA	Wnt	0	72h	50	2000	1000	500	0	2205	205	1445	15254	23	5382	186	26	15583	129	2892	56	165	0	17479	63	0	271	1401	861	88
Lib1	L34-R40	Plate9	L34	R40	bulk RNA	Wnt	0	72h	50	2000	1000	500	7	1481	118	834	12342	7	5328	0	31	17581	49	1386	44	76	0	17964	98	7	238	1248	360	92
Lib1	L34-R41	Plate9	L34	R41	bulk RNA	Wnt	0	72h	50	2000	1000	500	5	1627	49	1680	13549	43	5021	82	20	16150	41	1237	48	243	101	15405	110	9	298	1125	345	136
Lib1	L34-R42	Plate9	L34	R42	bulk RNA	Wnt	0	72h	50	2000	1000	500	6	1845	130	2085	13457	42	4224	110	16	17940	148	1493	25	177	47	18071	80	0	13	715	996	61
Lib1	L34-R43	Plate9	L34	R43	water	SI	0	none	0	2000	1000	500	0	2	0	1	3	0	3	0	0	12	0	2	0	0	0	9	0	0	0	1141	546	130
Lib1	L35-R01	Plate1	L35	R01	single cell	H9	1	0h	0	2000	1000	500	0	24	5	111	7858	0	86	100	0	624	42	1	400	69	0	68	0	1	16	2392	1975	250
Lib1	L35-R03	Plate1	L35	R03	single cell	H9	1	0h	0	2000	1000	500	0	0	1	0	2	0	1	0	0	18	0	1	1	1	0	0	0	0	0	669	171	7
Lib1	L35-R04	Plate1	L35	R04	single cell	H9	1	0h	0	2000	1000	500	0	35	0	139	75	8	205	68	13	317	33	49	48	14	0	342	0	27	181	718	124	43
Lib1	L35-R05	Plate1	L35	R05	single cell	H9	1	0h	0	2000	1000	500	0	36	71	217	421	5	191	15	6	520	51	57	62	137	0	246	0	32	252	856	245	50
Lib1	L35-R06	Plate1	L35	R06	single cell	H9	1	0h	0	2000	1000	500	0	69	28	69	34	8	332	68	11	399	143	1	87	56	0	150	0	2	221	1828	1407	209
Lib1	L35-R07	Plate1	L35	R07	single cell	H9	1	0h	0	2000	1000	500	0	0	82	10	668	22	513	83	0	228	101	30	72	15	0	263	0	136	182	1238	522	51
Lib1	L35-R08	Plate1	L35	R08	single cell	H9	1	0h	0	2000	1000	500	0	0	0	96	159	2	55	81	5	99	83	48	44	74	0	135	0	11	224	1161	228	91
Lib1	L35-R09	Plate1	L35	R09	single cell	H9	1	0h	0	2000	1000	500	0	0	0	1	435	0	1	0	0	23	0	1	43	0	0	1	0	0	1	1640	1304	176
Lib1	L35-R10	Plate1	L35	R10	single cell	H9	1	0h	0	2000	1000	500	0	53	41	175	133	50	208	0	15	375	110	42	52	111	0	274	0	53	308	1699	415	64
Lib1	L35-R11	Plate1	L35	R11	single cell	H9	1	0h	0	2000	1000	500	0	0	0	0	3	0	1	1	0	19	0	0	0	0	0	1	0	0	2	2683	1059	176
Lib1	L35-R13	Plate1	L35	R13	single cell	H9	1	0h	0	2000	1000	500	0	0	0	1	965	0	0	1	0	53	1	0	103	1	0	1	0	0	4	1281	455	23
Lib1	L35-R14	Plate1	L35	R14	single cell	H9	1	0h	0	2000	1000	500	0	0	0	0	2	0	0	0	0	7	0	0	1	0	0	0	0	0	1	1023	264	69
Lib1	L35-R16	Plate1	L35	R16	single cell	H9	1	0h	0	2000	1000	500	0	0	0	0	649	0	2	1	0	145	2	2	28	0	0	0	0	0	123	831	234	21
Lib1	L35-R17	Plate1	L35	R17	single cell	H9	1	0h	0	2000	1000	500	0	32	39	210	117	51	130	39	21	404	11	85	9	51	0	317	0	52	486	1445	266	48
Lib1	L35-R18	Plate1	L35	R18	single cell	H9	1	0h	0	2000	1000	500	0	62	32	3	318	15	387	57	16	125	63	62	114	116	0	231	0	43	544	2859	1762	187
Lib1	L35-R19	Plate1	L35	R19	single cell	H9	1	0h	0	2000	1000	500	0	68	24	3	9	11	294	112	0	317	113	40	117	2	0	263	0	30	461	3582	2277	320
Lib1	L35-R21	Plate1	L35	R21	single cell	H9	1	0h	0	2000	1000	500	0	63	60	10	38	30	105	102	0	432	79	55	43	170	0	572	0	60	465	604	270	30
Lib1	L35-R22	Plate1	L35	R22	single cell	H9	1	0h	0	2000	1000	500	0	26	49	18	54	14	99	80	8	273	92	48	79	110	0	200	0	13	290	2492	809	106
Lib1	L35-R23	Plate1	L35	R23	single cell	H9	1	0h	0	2000	1000	500	0	0	0	0	5	0	0	0	0	12	0	1	1	3	0	0	0	0	3	3827	1879	130
Lib1	L35-R26	Plate1	L35	R26	single cell	H9	1	0h	0	2000	1000	500	0	41	23	217	57	23	205	58	0	350	103	24	0	27	0	310	0	80	178	1089	256	13
Lib1	L35-R27	Plate1	L35	R27	single cell	H9	1	0h	0	2000	1000	500	0	0	0	0	6	0	3	32	0	20	0	2	0	1	0	0	0	0	1	4086	1686	243
Lib1	L35-R28	Plate1	L35	R28	single cell	H9	1	0h	0	2000	1000	500	0	0	0	0	3	1	2	0	0	7	0	0	0	1	0	0	0	0	2	1845	236	133
Lib1	L35-R29	Plate1	L35	R29	single cell	H9	1	0h	0	2000	1000	500	0	0	0	0	8	0	1	0	0	28	0	1	0	0	0	0	0	0	0	668	375	65
Lib1	L35-R30	Plate1	L35	R30	single cell	H9	1	0h	0	2000	1000	500	0	0	2	1	72	0	15	4	0	48	2	17	0	0	0	0	0	0	3	777	548	107
Lib1	L35-R31	Plate9	L35	R31	bulk RNA	CHIR	0	72h	10	2000	1000	500	63	0	20	0	2837	0	636	96	4	1375	3	1243	0	0	0	3	51	0	0	1313	686	146
Lib1	L35-R32	Plate9	L35	R32	bulk RNA	CHIR	0	72h	10	2000	1000	500	83	9	14	1	1997	0	490	84	0	2534	52	893	0	0	0	6	25	0	85	795	282	126
Lib1	L35-R34	Plate9	L35	R34	bulk RNA	CHIR	0	72h	10	2000	1000	500	182	0	9	66	2905	0	583	41	4	1824	48	722	0	0	0	3	64	0	1	1276	569	101
Lib1	L35-R35	Plate9	L35	R35	bulk RNA	CHIR	0	72h	10	2000	1000	500	236	0	51	0	2438	0	507	74	1	2153	179	919	0	1	1	8	78	1	1	1493	607	54
Lib1	L35-R36	Plate9	L35	R36	bulk RNA	CHIR	0	72h	10	2000	1000	500	123	0	40	1	3188	5	502	74	1	2510	141	1165	0	0	0	7	53	0	107	823	688	176
Lib1	L35-R37	Plate9	L35	R37	bulk RNA	CHIR	0	72h	10	2000	1000	500	116	0	90	1	2969	0	413	179	0	1793	120	704	0	30	0	3	106	5	286	895	754	18
Lib1	L35-R38	Plate9	L35	R38	bulk RNA	CHIR	0	72h	50	2000	1000	500	383	0	204	43	12153	29	3209	442	14	9578	364	2433	0	25	52	12	129	1	370	672	570	86
Lib1	L35-R39	Plate9	L35	R39	bulk RNA	CHIR	0	72h	50	2000	1000	500	659	0	188	1	11411	28	2599	533	9	7861	548	7352	11	0	0	113	119	2	216	1548	642	179
Lib1	L35-R40	Plate9	L35	R40	bulk RNA	CHIR	0	72h	50	2000	1000	500	700	2	313	4	14687	0	4123	833	10	12610	539	5157	1	19	129	15	152	9	82	1465	497	71
Lib1	L35-R41	Plate9	L35	R41	bulk RNA	CHIR	0	72h	50	2000	1000	500	335	3	194	3	13967	5	2835	512	0	10202	281	3060	0	0	102	15	105	1	671	1559	534	53
Lib1	L35-R42	Plate9	L35	R42	bulk RNA	CHIR	0	72h	50	2000	1000	500	736	0	183	2	12651	8	2275	288	3	9469	604	4463	0	0	0	20	113	0	797	646	666	118
Lib1	L35-R43	Plate9	L35	R43	water	SI	0	none	0	2000	1000	500	0	0	0	0	5	0	1	0	0	12	0	2	0	0	0	0	0	0	0	923	379	99
Lib1	L36-R01	Plate1	L36	R01	single cell	H9	1	0h	0	2000	1000	500	0	54	21	51	229	67	258	81	19	310	129	109	79	114	0	107	0	32	315	1076	295	81
Lib1	L36-R03	Plate1	L36	R03	single cell	H9	1	0h	0	2000	1000	500	0	3	0	2	602	0	7	0	0	21	0	0	43	5	0	5	0	0	1	1051	401	39
Lib1	L36-R04	Plate1	L36	R04	single cell	H9	1	0h	0	2000	1000	500	0	0	0	0	0	0	0	1	0	1	0	1	0	0	0	0	0	0	2	1853	557	83
Lib1	L36-R05	Plate1	L36	R05	single cell	H9	1	0h	0	2000	1000	500	0	30	27	64	92	6	261	65	6	326	16	24	78	72	1	422	0	97	420	1463	448	72
Lib1	L36-R06	Plate1	L36	R06	single cell	H9	1	0h	0	2000	1000	500	0	0	0	1	993	0	11	1	0	103	0	1	421	7	0	0	0	0	23	2862	1857	298
Lib1	L36-R07	Plate1	L36	R07	single cell	H9	1	0h	0	2000	1000	500	0	3	0	61	1210	0	3	0	0	18	1	2	109	2	0	0	0	0	105	914	584	35
Lib1	L36-R08	Plate1	L36	R08	single cell	H9	1	0h	0	2000	1000	500	0	0	0	561	239	0	5	0	0	110	1	0	145	0	0	0	0	0	0	623	428	26
Lib1	L36-R09	Plate1	L36	R09	single cell	H9	1	0h	0	2000	1000	500	0	0	0	0	555	1	0	1	0	15	0	0	91	0	0	31	0	0	0	1540	240	78
Lib1	L36-R10	Plate1	L36	R10	single cell	H9	1	0h	0	2000	1000	500	0	0	0	70	1001	0	0	1	0	37	5	9	186	32	0	0	0	1	3	2056	342	31
Lib1	L36-R11	Plate1	L36	R11	single cell	H9	1	0h	0	2000	1000	500	0	0	0	0	3	0	1	0	0	15	0	0	1	0	0	0	0	0	0	2608	1833	310
Lib1	L36-R13	Plate1	L36	R13	single cell	H9	1	0h	0	2000	1000	500	0	40	0	0	406	0	117	0	0	12	50	21	133	11	0	0	0	5	147	1580	357	107
Lib1	L36-R14	Plate1	L36	R14	single cell	H9	1	0h	0	2000	1000	500	0	0	0	2	1257	8	35	0	0	8	27	0	46	15	0	0	0	0	18	3946	1909	269
Lib1	L36-R16	Plate1	L36	R16	single cell	H9	1	0h	0	2000	1000	500	0	0	0	81	2443	1	1	0	0	89	0	10	281	1	0	4	0	0	1	3369	1105	163
Lib1	L36-R17	Plate1	L36	R17	single cell	H9	1	0h	0	2000	1000	500	0	0	0	2	9	0	2	0	0	32	0	1	0	1	0	0	0	0	0	798	314	32
Lib1	L36-R18	Plate1	L36	R18	single cell	H9	1	0h	0	2000	1000	500	0	13	0	0	2988	0	2	0	0	44	0	1	411	0	0	0	0	0	13	4034	1638	223
Lib1	L36-R19	Plate1	L36	R19	single cell	H9	1	0h	0	2000	1000	500	0	0	0	0	3	0	0	0	0	7	0	0	1	0	0	0	0	0	0	892	274	82
Lib1	L36-R21	Plate1	L36	R21	single cell	H9	1	0h	0	2000	1000	500	0	0	14	1	894	0	2	0	0	16	1	17	152	1	1	89	0	13	3	1368	516	65
Lib1	L36-R22	Plate1	L36	R22	single cell	H9	1	0h	0	2000	1000	500	0	40	21	218	95	0	340	33	22	460	43	27	168	95	0	491	0	87	352	629	428	38
Lib1	L36-R23	Plate1	L36	R23	single cell	H9	1	0h	0	2000	1000	500	0	56	33	0	1055	0	286	13	0	174	105	26	153	37	0	461	0	0	207	965	734	56
Lib1	L36-R26	Plate1	L36	R26	single cell	H9	1	0h	0	2000	1000	500	0	0	0	0	594	0	2	0	0	26	0	8	119	0	0	0	0	0	0	1343	451	109
Lib1	L36-R27	Plate1	L36	R27	single cell	H9	1	0h	0	2000	1000	500	1	49	0	15	195	0	94	0	0	308	2	3	81	1	0	153	1	30	325	1934	551	85
Lib1	L36-R28	Plate1	L36	R28	single cell	H9	1	0h	0	2000	1000	500	0	51	17	82	3	8	292	63	0	173	125	31	73	104	0	415	1	26	233	1239	78	73
Lib1	L36-R29	Plate1	L36	R29	single cell	H9	1	0h	0	2000	1000	500	0	0	0	0	10	0	1	0	0	16	0	1	0	0	0	1	0	0	0	2652	2559	234
Lib1	L36-R30	Plate1	L36	R30	single cell	H9	1	0h	0	2000	1000	500	3	19	25	0	1217	22	61	44	10	107	80	65	114	11	0	196	1	20	150	2086	1628	96
Lib1	L36-R31	Plate9	L36	R31	water	SI	0	none	0	2000	1000	500	1	0	0	0	21	0	9	2	0	36	1	25	0	0	1	2	1	0	0	1735	1309	90
Lib1	L36-R32	Plate9	L36	R32	bulk RNA	CHIR	0	72h	10	2000	1000	500	43	0	70	1	2180	27	495	171	0	1706	31	613	0	21	0	0	49	0	295	988	154	90
Lib1	L36-R34	Plate9	L36	R34	bulk RNA	CHIR	0	72h	10	2000	1000	500	218	0	88	0	2938	2	341	37	0	1600	126	782	0	0	0	1	120	0	72	1609	697	60
Lib1	L36-R35	Plate9	L36	R35	bulk RNA	CHIR	0	72h	10	2000	1000	500	120	0	40	0	3213	0	512	81	0	2097	86	924	0	0	56	1	27	0	87	1557	456	74
Lib1	L36-R36	Plate9	L36	R36	bulk RNA	CHIR	0	72h	10	2000	1000	500	227	0	108	0	3800	0	762	40	0	2143	111	948	0	44	0	1	78	0	143	971	1492	95
Lib1	L36-R37	Plate9	L36	R37	bulk RNA	CHIR	0	72h	10	2000	1000	500	109	0	81	0	3444	0	774	132	0	1175	156	485	0	0	0	1	54	26	327	883	571	77
Lib1	L36-R38	Plate9	L36	R38	bulk RNA	CHIR	0	72h	50	2000	1000	500	669	1	234	0	15030	2	4317	810	0	11756	721	6396	3	0	67	3	238	7	659	1811	303	60
Lib1	L36-R39	Plate9	L36	R39	bulk RNA	CHIR	0	72h	50	2000	1000	500	749	22	246	0	12786	9	2454	513	5	8871	467	7542	0	0	216	1	198	5	257	1064	402	122
Lib1	L36-R40	Plate9	L36	R40	bulk RNA	CHIR	0	72h	50	2000	1000	500	784	11	240	0	14701	7	3753	586	4	10828	518	4593	0	0	133	1	207	4	208	1381	740	120
Lib1	L36-R41	Plate9	L36	R41	bulk RNA	CHIR	0	72h	50	2000	1000	500	988	1	234	0	12761	19	2481	425	2	9745	514	3135	0	0	185	2	108	2	578	1164	581	133
Lib1	L36-R42	Plate9	L36	R42	bulk RNA	CHIR	0	72h	50	2000	1000	500	474	37	130	0	13733	28	3220	397	4	9441	804	4586	1	0	68	0	49	1	265	958	707	81
Lib1	L36-R43	Plate9	L36	R43	water	SI	0	none	0	2000	1000	500	0	0	0	0	5	0	2	0	0	12	0	0	0	0	0	0	0	0	3	1202	1130	56
Lib1	L37-R01	Plate1	L37	R01	single cell	H9	1	0h	0	2000	1000	500	0	33	0	0	78	0	120	18	0	77	0	0	9	43	0	1	0	0	543	2910	1199	96
Lib1	L37-R03	Plate1	L37	R03	single cell	H9	1	0h	0	2000	1000	500	0	0	0	0	1	0	63	102	0	50	0	100	71	1	0	84	0	0	0	891	195	41
Lib1	L37-R04	Plate1	L37	R04	single cell	H9	1	0h	0	2000	1000	500	0	28	14	1	273	0	130	73	0	107	0	7	37	46	0	0	0	0	297	419	150	1
Lib1	L37-R05	Plate1	L37	R05	single cell	H9	1	0h	0	2000	1000	500	0	13	31	0	694	9	434	26	13	176	3	15	138	41	0	1	0	0	411	984	496	61
Lib1	L37-R06	Plate1	L37	R06	single cell	H9	1	0h	0	2000	1000	500	0	68	0	0	1025	17	20	0	13	289	4	0	163	0	0	2	0	28	74	2701	1052	92
Lib1	L37-R07	Plate1	L37	R07	single cell	H9	1	0h	0	2000	1000	500	0	51	1	0	52	0	163	39	23	16	1	0	16	0	0	1	0	49	1	1319	230	12
Lib1	L37-R08	Plate1	L37	R08	single cell	H9	1	0h	0	2000	1000	500	0	0	3	9	33	0	147	75	0	81	75	17	26	55	0	147	0	0	298	2132	681	52
Lib1	L37-R09	Plate1	L37	R09	single cell	H9	1	0h	0	2000	1000	500	0	12	23	0	125	13	152	29	0	78	125	29	58	2	0	183	0	0	161	1110	273	16
Lib1	L37-R10	Plate1	L37	R10	single cell	H9	1	0h	0	2000	1000	500	0	108	14	0	3692	49	353	0	18	258	15	2	116	118	0	114	0	38	219	3917	872	112
Lib1	L37-R11	Plate1	L37	R11	single cell	H9	1	0h	0	2000	1000	500	0	62	57	100	3241	43	750	198	12	420	218	113	223	87	0	514	0	243	468	1273	554	69
Lib1	L37-R13	Plate1	L37	R13	single cell	H9	1	0h	0	2000	1000	500	0	66	0	0	746	29	98	0	0	21	105	0	111	1	0	96	0	0	99	991	393	50
Lib1	L37-R14	Plate1	L37	R14	single cell	H9	1	0h	0	2000	1000	500	0	0	0	4	585	0	185	70	0	345	11	34	43	28	0	102	0	68	0	1238	357	49
Lib1	L37-R16	Plate1	L37	R16	single cell	H9	1	0h	0	2000	1000	500	0	34	1	60	4576	0	150	60	9	84	138	68	241	0	0	1	0	0	209	3438	1951	91
Lib1	L37-R17	Plate1	L37	R17	single cell	H9	1	0h	0	2000	1000	500	0	43	2	49	1138	0	148	0	14	56	99	28	250	12	0	358	0	30	32	1057	186	13
Lib1	L37-R18	Plate1	L37	R18	single cell	H9	1	0h	0	2000	1000	500	0	53	1	249	3140	9	336	68	12	223	61	138	404	113	0	229	0	84	3	3661	1643	90
Lib1	L37-R19	Plate1	L37	R19	single cell	H9	1	0h	0	2000	1000	500	0	2	41	0	322	84	277	159	0	52	27	2	207	98	0	3	0	0	441	1643	660	96
Lib1	L37-R21	Plate1	L37	R21	single cell	H9	1	0h	0	2000	1000	500	0	18	0	0	3	7	120	0	0	24	0	0	36	25	0	326	0	0	204	1117	141	22
Lib1	L37-R22	Plate1	L37	R22	single cell	H9	1	0h	0	2000	1000	500	0	14	1	0	52	0	2	0	0	250	46	25	11	52	0	191	1	0	0	3369	1105	98
Lib1	L37-R23	Plate1	L37	R23	single cell	H9	1	0h	0	2000	1000	500	0	37	19	105	518	19	151	83	20	82	47	38	123	20	0	0	1	70	135	3031	1252	99
Lib1	L37-R26	Plate1	L37	R26	single cell	H9	1	0h	0	2000	1000	500	0	27	1	28	574	0	115	0	0	136	17	19	154	31	0	1	0	29	175	1647	743	47
Lib1	L37-R27	Plate1	L37	R27	single cell	H9	1	0h	0	2000	1000	500	0	1	6	191	3974	60	367	3	16	40	2	1	388	107	0	1	0	0	322	4650	2049	207
Lib1	L37-R28	Plate1	L37	R28	single cell	H9	1	0h	0	2000	1000	500	0	52	33	0	239	19	121	69	0	358	36	1	73	25	0	0	0	69	313	1994	368	103
Lib1	L37-R29	Plate1	L37	R29	single cell	H9	1	0h	0	2000	1000	500	0	30	0	0	761	57	9	129	0	87	12	52	81	72	0	54	0	0	345	1407	771	116
Lib1	L37-R30	Plate1	L37	R30	single cell	H9	1	0h	0	2000	1000	500	2	11	20	3	2171	22	25	66	0	29	47	11	274	0	0	8	1	25	173	1634	1683	185
Lib1	L37-R31	Plate9	L37	R31	water	SI	0	none	0	2000	1000	500	1	14	9	0	8	1	25	77	6	107	16	39	50	0	0	149	1	21	2	494	276	52
Lib1	L37-R32	Plate9	L37	R32	bulk RNA	bCat	0	72h	10	2000	1000	500	16	70	55	14	2065	0	1224	155	2	1441	132	223	22	0	0	314	92	18	3	670	242	64
Lib1	L37-R34	Plate9	L37	R34	bulk RNA	bCat	0	72h	10	2000	1000	500	55	70	88	35	2784	59	1402	128	1	2039	191	819	9	13	0	248	44	5	141	968	713	84
Lib1	L37-R35	Plate9	L37	R35	bulk RNA	bCat	0	72h	10	2000	1000	500	211	101	130	76	3111	3	1798	264	0	2685	175	1183	60	0	0	252	55	59	505	1289	720	91
Lib1	L37-R36	Plate9	L37	R36	bulk RNA	bCat	0	72h	10	2000	1000	500	33	59	62	0	3458	56	1525	221	30	2629	354	960	97	95	0	911	170	0	0	1501	1028	117
Lib1	L37-R37	Plate9	L37	R37	bulk RNA	bCat	0	72h	10	2000	1000	500	0	40	106	43	2650	21	1247	110	9	1411	182	364	35	22	0	850	129	0	509	831	214	51
Lib1	L37-R38	Plate9	L37	R38	bulk RNA	bCat	0	72h	50	2000	1000	500	403	193	292	72	7389	1	6983	675	41	9254	751	3850	22	48	0	2320	156	29	1	777	335	26
Lib1	L37-R39	Plate9	L37	R39	bulk RNA	bCat	0	72h	50	2000	1000	500	451	282	160	186	6753	12	6107	324	3	9862	319	4500	29	30	0	2342	212	57	327	210	287	50
Lib1	L37-R40	Plate9	L37	R40	bulk RNA	bCat	0	72h	50	2000	1000	500	149	231	284	278	7177	60	7474	887	20	11154	340	3251	46	49	0	1426	109	32	293	449	311	41
Lib1	L37-R41	Plate9	L37	R41	bulk RNA	bCat	0	72h	50	2000	1000	500	497	146	203	2	6714	13	5132	471	5	8681	458	1876	22	101	0	2089	141	0	212	436	217	52
Lib1	L37-R42	Plate9	L37	R42	bulk RNA	bCat	0	72h	50	2000	1000	500	251	198	162	164	5247	11	5138	211	14	9849	355	2401	36	18	40	1987	187	0	93	560	521	37
Lib1	L37-R43	Plate9	L37	R43	water	SI	0	none	0	2000	1000	500	0	0	0	0	29	0	50	0	0	94	8	4	77	44	0	101	0	24	97	749	605	79
Lib1	L38-R01	Plate1	L38	R01	single cell	H9	1	0h	0	2000	1000	500	0	0	0	0	188	0	3	0	0	6	3	1	24	0	0	0	0	0	38	593	135	7
Lib1	L38-R03	Plate1	L38	R03	single cell	H9	1	0h	0	2000	1000	500	0	0	28	0	637	0	1	23	0	15	0	2	173	0	0	0	0	0	4	1425	300	17
Lib1	L38-R04	Plate1	L38	R04	single cell	H9	1	0h	0	2000	1000	500	0	41	4	105	69	0	61	2	0	76	3	7	22	4	0	1	0	0	42	327	54	5
Lib1	L38-R05	Plate1	L38	R05	single cell	H9	1	0h	0	2000	1000	500	0	18	27	0	229	0	13	15	3	171	28	2	100	36	0	85	0	19	15	791	490	12
Lib1	L38-R06	Plate1	L38	R06	single cell	H9	1	0h	0	2000	1000	500	0	0	0	0	1	0	0	0	0	15	0	1	0	0	0	1	0	0	0	981	347	27
Lib1	L38-R07	Plate1	L38	R07	single cell	H9	1	0h	0	2000	1000	500	0	0	0	4	1460	0	0	0	0	50	0	2	116	0	0	0	0	0	0	2380	933	34
Lib1	L38-R08	Plate1	L38	R08	single cell	H9	1	0h	0	2000	1000	500	0	1	0	0	236	0	1	1	0	8	22	1	11	21	0	1	0	0	30	804	133	20
Lib1	L38-R09	Plate1	L38	R09	single cell	H9	1	0h	0	2000	1000	500	0	0	0	1	1	0	1	0	0	14	0	0	0	0	0	0	0	0	0	2527	824	59
Lib1	L38-R10	Plate1	L38	R10	single cell	H9	1	0h	0	2000	1000	500	0	0	0	0	308	0	34	0	0	11	0	1	52	0	0	0	0	0	0	1547	171	13
Lib1	L38-R11	Plate1	L38	R11	single cell	H9	1	0h	0	2000	1000	500	0	0	0	0	77	0	0	0	0	8	0	0	7	0	0	1	0	0	0	719	259	66
Lib1	L38-R13	Plate1	L38	R13	single cell	H9	1	0h	0	2000	1000	500	0	19	0	86	1223	12	11	25	13	74	34	37	29	32	0	62	0	0	133	1520	853	19
Lib1	L38-R14	Plate1	L38	R14	single cell	H9	1	0h	0	2000	1000	500	0	0	30	0	180	0	1	0	0	84	0	6	13	0	0	0	0	1	1	1960	502	55
Lib1	L38-R16	Plate1	L38	R16	single cell	H9	1	0h	0	2000	1000	500	0	0	0	0	790	0	1	0	0	113	0	13	110	0	0	73	0	0	1	731	315	17
Lib1	L38-R17	Plate1	L38	R17	single cell	H9	1	0h	0	2000	1000	500	0	0	0	0	5	0	2	0	0	19	0	3	0	1	0	0	0	0	0	2144	800	53
Lib1	L38-R18	Plate1	L38	R18	single cell	H9	1	0h	0	2000	1000	500	0	0	0	0	2489	0	1	0	1	18	0	0	104	1	0	0	0	9	50	2264	655	56
Lib1	L38-R19	Plate1	L38	R19	single cell	H9	1	0h	0	2000	1000	500	0	0	1	0	1589	0	0	0	0	52	0	2	207	2	0	0	0	0	1	3270	1065	109
Lib1	L38-R21	Plate1	L38	R21	single cell	H9	1	0h	0	2000	1000	500	0	0	0	38	1	0	1	0	0	8	0	0	0	0	0	1	0	0	0	2093	495	21
Lib1	L38-R22	Plate1	L38	R22	single cell	H9	1	0h	0	2000	1000	500	0	0	0	0	1310	0	13	0	0	17	1	0	119	0	0	0	0	0	85	3068	959	99
Lib1	L38-R23	Plate1	L38	R23	single cell	H9	1	0h	0	2000	1000	500	0	0	0	0	692	0	1	0	0	57	0	1	264	1	0	64	0	0	0	3678	1097	85
Lib1	L38-R26	Plate1	L38	R26	single cell	H9	1	0h	0	2000	1000	500	0	9	2	85	376	7	2	40	16	65	19	3	55	51	0	122	0	26	226	602	203	11
Lib1	L38-R27	Plate1	L38	R27	single cell	H9	1	0h	0	2000	1000	500	0	1	3	0	876	0	2	0	0	22	3	4	108	1	0	2	0	0	1	1294	746	70
Lib1	L38-R28	Plate1	L38	R28	single cell	H9	1	0h	0	2000	1000	500	0	0	1	0	208	0	2	0	0	10	0	1	41	0	0	0	0	0	40	1341	48	8
Lib1	L38-R29	Plate1	L38	R29	single cell	H9	1	0h	0	2000	1000	500	0	0	0	0	6	0	1	0	0	14	0	1	0	0	0	1	0	0	0	1208	439	40
Lib1	L38-R30	Plate1	L38	R30	single cell	H9	1	0h	0	2000	1000	500	0	1	1	0	17	0	19	0	0	31	0	8	0	0	0	4	1	0	0	2	0	0
Lib1	L38-R31	Plate9	L38	R31	bulk RNA	bCat	0	72h	10	2000	1000	500	1	1	0	0	15	0	35	2	0	38	1	13	0	0	0	2	0	0	0	5	0	0
Lib1	L38-R32	Plate9	L38	R32	bulk RNA	bCat	0	72h	10	2000	1000	500	60	32	43	0	1496	0	879	98	0	1557	168	479	0	22	0	224	22	3	0	993	94	24
Lib1	L38-R34	Plate9	L38	R34	bulk RNA	bCat	0	72h	10	2000	1000	500	4	39	44	1	1547	0	974	59	2	1180	174	422	0	25	0	286	63	1	0	364	375	16
Lib1	L38-R35	Plate9	L38	R35	bulk RNA	bCat	0	72h	10	2000	1000	500	152	32	26	0	2104	1	1387	166	7	1310	144	541	5	0	0	449	88	3	0	709	150	14
Lib1	L38-R36	Plate9	L38	R36	bulk RNA	bCat	0	72h	10	2000	1000	500	37	92	65	0	3175	0	1927	21	6	1985	53	910	3	0	0	268	2	0	0	1269	317	45
Lib1	L38-R37	Plate9	L38	R37	bulk RNA	bCat	0	72h	10	2000	1000	500	18	16	66	0	2199	4	1579	131	1	1542	86	533	0	0	0	256	0	0	1	854	317	42
Lib1	L38-R38	Plate9	L38	R38	bulk RNA	bCat	0	72h	50	2000	1000	500	391	158	259	60	6388	33	8478	731	8	9924	434	3836	15	0	57	2027	219	0	0	563	181	19
Lib1	L38-R39	Plate9	L38	R39	bulk RNA	bCat	0	72h	50	2000	1000	500	38	59	130	75	6039	0	6721	468	13	7457	330	3724	5	21	0	840	117	0	0	644	146	14
Lib1	L38-R40	Plate9	L38	R40	bulk RNA	bCat	0	72h	50	2000	1000	500	105	103	190	55	5866	1	7197	434	22	7732	278	2246	10	0	0	2043	48	24	0	576	298	27
Lib1	L38-R41	Plate9	L38	R41	bulk RNA	bCat	0	72h	50	2000	1000	500	164	105	87	81	5420	33	6182	234	10	7935	248	2669	3	0	0	1447	138	2	67	653	232	29
Lib1	L38-R42	Plate9	L38	R42	bulk RNA	bCat	0	72h	50	2000	1000	500	451	130	146	0	6231	1	7060	322	3	8511	263	2778	5	0	0	1534	85	0	0	666	264	25
Lib1	L38-R43	Plate9	L38	R43	water	SI	0	none	0	2000	1000	500	0	0	0	0	3	1	7	1	0	6	0	2	0	0	0	1	0	0	0	1248	245	42
Lib1	L39-R01	Plate2	L39	R01	single cell	bCat	1	0h	0	2000	1000	500	0	0	0	0	0	0	0	0	0	1	0	0	0	0	0	0	0	0	0	167	5	0
Lib1	L39-R03	Plate2	L39	R03	single cell	bCat	1	0h	0	2000	1000	500	0	27	0	59	846	7	100	2	15	118	33	41	36	1	0	88	0	0	32	1977	1032	86
Lib1	L39-R04	Plate2	L39	R04	single cell	bCat	1	0h	0	2000	1000	500	0	24	1	34	0	14	197	38	0	167	32	25	6	28	0	31	0	14	58	1479	737	80
Lib1	L39-R05	Plate2	L39	R05	single cell	bCat	1	0h	0	2000	1000	500	0	0	0	0	1	0	0	0	0	4	0	0	0	0	0	0	0	0	0	3047	1081	99
Lib1	L39-R06	Plate2	L39	R06	single cell	bCat	1	0h	0	2000	1000	500	0	0	0	1	1	0	0	0	0	0	0	0	0	0	0	1	0	0	1	408	163	14
Lib1	L39-R07	Plate2	L39	R07	single cell	bCat	1	0h	0	2000	1000	500	0	15	41	83	47	1	162	31	0	172	75	25	27	2	0	136	0	0	92	1845	367	53
Lib1	L39-R08	Plate2	L39	R08	single cell	bCat	1	0h	0	2000	1000	500	0	0	33	284	304	37	230	31	8	262	52	28	112	112	0	171	0	43	258	2165	1107	117
Lib1	L39-R09	Plate2	L39	R09	single cell	bCat	1	0h	0	2000	1000	500	0	4	58	80	10	15	11	84	0	31	52	101	58	1	0	0	0	7	157	1244	107	18
Lib1	L39-R10	Plate2	L39	R10	single cell	bCat	1	0h	0	2000	1000	500	0	49	21	84	32	36	63	64	2	161	28	4	27	12	0	169	0	31	227	3553	591	44
Lib1	L39-R11	Plate2	L39	R11	single cell	bCat	1	0h	0	2000	1000	500	0	0	0	0	1	0	1	0	0	2	0	0	0	0	0	0	0	0	0	1699	389	56
Lib1	L39-R13	Plate2	L39	R13	single cell	bCat	1	0h	0	2000	1000	500	0	2	0	0	4	0	1	0	0	57	0	0	1	1	0	1	0	1	1	612	310	29
Lib1	L39-R14	Plate2	L39	R14	single cell	bCat	1	0h	0	2000	1000	500	0	0	0	0	1	0	0	0	0	1	1	0	0	0	0	1	0	0	0	3108	1196	110
Lib1	L39-R16	Plate2	L39	R16	single cell	bCat	1	0h	0	2000	1000	500	0	24	16	0	44	28	271	105	3	149	86	19	104	39	0	155	0	68	217	602	504	12
Lib1	L39-R17	Plate2	L39	R17	single cell	bCat	1	0h	0	2000	1000	500	0	0	0	2	1054	0	0	1	0	5	0	0	99	0	0	0	0	0	7	2276	621	49
Lib1	L39-R18	Plate2	L39	R18	single cell	bCat	1	0h	0	2000	1000	500	0	20	0	141	95	34	153	38	14	240	69	91	128	106	0	177	0	50	270	3544	1622	186
Lib1	L39-R19	Plate2	L39	R19	single cell	bCat	1	0h	0	2000	1000	500	0	0	0	0	0	0	0	1	0	2	0	0	1	0	0	0	0	0	0	2866	1493	219
Lib1	L39-R21	Plate2	L39	R21	single cell	bCat	1	0h	0	2000	1000	500	0	23	29	207	43	24	209	75	0	184	47	14	75	25	0	254	0	36	283	1009	197	41
Lib1	L39-R22	Plate2	L39	R22	single cell	bCat	1	0h	0	2000	1000	500	0	4	33	66	1739	1	317	99	13	91	32	0	132	41	0	237	0	8	423	1712	418	30
Lib1	L39-R23	Plate2	L39	R23	single cell	bCat	1	0h	0	2000	1000	500	0	0	39	193	15	0	94	0	14	3	36	78	47	33	0	227	0	0	271	4535	1040	137
Lib1	L39-R26	Plate2	L39	R26	single cell	bCat	1	0h	0	2000	1000	500	0	17	22	137	358	19	96	14	2	99	34	13	28	42	0	140	0	0	82	2968	1146	93
Lib1	L39-R27	Plate2	L39	R27	single cell	bCat	1	0h	0	2000	1000	500	0	1	0	1	1	2	0	0	0	1	0	0	17	0	0	1	0	0	1	1859	845	15
Lib1	L39-R28	Plate2	L39	R28	single cell	bCat	1	0h	0	2000	1000	500	0	1	5	0	0	0	108	23	8	1	0	0	0	0	0	0	0	30	75	1919	205	40
Lib1	L39-R29	Plate2	L39	R29	single cell	bCat	1	0h	0	2000	1000	500	0	0	0	0	0	0	0	0	0	20	0	0	0	1	0	0	0	0	0	2142	1852	92
Lib1	L39-R30	Plate2	L39	R30	single cell	bCat	1	0h	0	2000	1000	500	0	0	0	0	0	0	0	0	0	0	0	0	0	8	0	0	0	0	0	944	183	13
Lib1	L40-R01	Plate2	L40	R01	single cell	bCat	1	0h	0	2000	1000	500	0	0	0	0	59	0	127	0	0	2	51	34	9	70	0	0	0	0	0	1104	461	32
Lib1	L40-R03	Plate2	L40	R03	single cell	bCat	1	0h	0	2000	1000	500	0	22	4	204	530	5	61	8	10	147	15	30	90	61	0	1	0	0	205	569	352	55
Lib1	L40-R04	Plate2	L40	R04	single cell	bCat	1	0h	0	2000	1000	500	0	0	0	2	0	0	0	1	0	2	1	40	20	0	0	12	0	0	147	823	277	32
Lib1	L40-R05	Plate2	L40	R05	single cell	bCat	1	0h	0	2000	1000	500	0	0	0	0	2	0	0	0	0	4	0	0	0	0	0	0	0	0	3	3383	1653	165
Lib1	L40-R06	Plate2	L40	R06	single cell	bCat	1	0h	0	2000	1000	500	0	0	0	0	168	0	138	27	0	7	0	0	62	23	0	70	0	0	0	1620	1208	201
Lib1	L40-R07	Plate2	L40	R07	single cell	bCat	1	0h	0	2000	1000	500	0	1	0	2	6707	1	1	0	0	1	1	9	484	0	0	3	0	1	6	1601	1269	186
Lib1	L40-R08	Plate2	L40	R08	single cell	bCat	1	0h	0	2000	1000	500	0	0	0	0	4	0	0	0	0	3	0	0	0	0	0	0	0	0	0	1473	407	6
Lib1	L40-R09	Plate2	L40	R09	single cell	bCat	1	0h	0	2000	1000	500	0	74	17	2	60	25	171	26	12	67	72	31	28	27	0	211	0	12	282	1010	290	28
Lib1	L40-R10	Plate2	L40	R10	single cell	bCat	1	0h	0	2000	1000	500	0	2	0	1	1	0	0	0	0	6	0	0	0	0	0	0	0	1	0	1198	523	86
Lib1	L40-R11	Plate2	L40	R11	single cell	bCat	1	0h	0	2000	1000	500	0	0	0	4	2	0	1	0	0	4	1	2	1	0	0	2	0	0	2	2171	1470	130
Lib1	L40-R13	Plate2	L40	R13	single cell	bCat	1	0h	0	2000	1000	500	0	0	2	198	172	18	0	41	17	145	14	75	57	46	0	110	0	45	283	1542	819	56
Lib1	L40-R14	Plate2	L40	R14	single cell	bCat	1	0h	0	2000	1000	500	0	0	0	0	1	0	0	0	0	4	0	0	0	0	0	1	0	0	2	1512	384	40
Lib1	L40-R16	Plate2	L40	R16	single cell	bCat	1	0h	0	2000	1000	500	0	0	0	128	717	0	1	0	0	4	0	5	118	0	0	0	0	0	0	1294	380	41
Lib1	L40-R17	Plate2	L40	R17	single cell	bCat	1	0h	0	2000	1000	500	0	13	14	70	466	4	19	19	0	152	0	3	110	0	0	275	0	91	310	1498	730	47
Lib1	L40-R18	Plate2	L40	R18	single cell	bCat	1	0h	0	2000	1000	500	0	47	38	103	675	37	61	51	0	397	33	36	63	78	0	52	0	25	515	2231	1215	139
Lib1	L40-R19	Plate2	L40	R19	single cell	bCat	1	0h	0	2000	1000	500	0	68	3	181	119	0	22	51	10	380	22	13	94	120	0	112	0	57	95	809	468	48
Lib1	L40-R21	Plate2	L40	R21	single cell	bCat	1	0h	0	2000	1000	500	0	1	19	77	392	12	110	90	0	6	0	55	127	85	0	0	0	8	287	2810	1472	92
Lib1	L40-R22	Plate2	L40	R22	single cell	bCat	1	0h	0	2000	1000	500	0	6	2	15	3164	1	71	21	3	247	25	3	226	76	0	12	0	0	41	2105	2125	133
Lib1	L40-R23	Plate2	L40	R23	single cell	bCat	1	0h	0	2000	1000	500	0	1	0	1	1	0	0	0	0	6	0	0	0	0	0	3	0	0	0	1538	749	51
Lib1	L40-R26	Plate2	L40	R26	single cell	bCat	1	0h	0	2000	1000	500	0	1	0	0	2	0	0	0	0	3	0	0	1	0	0	0	0	0	4	2168	2106	208
Lib1	L40-R27	Plate2	L40	R27	single cell	bCat	1	0h	0	2000	1000	500	0	100	99	363	2752	70	620	207	14	715	146	133	312	259	0	560	0	49	794	2395	1269	179
Lib1	L40-R28	Plate2	L40	R28	single cell	bCat	1	0h	0	2000	1000	500	0	120	67	358	437	81	397	164	47	424	158	99	136	135	0	435	0	96	581	1298	183	54
Lib1	L40-R29	Plate2	L40	R29	single cell	bCat	1	0h	0	2000	1000	500	0	0	0	0	1	0	0	0	0	3	0	0	1	0	0	0	0	0	0	1764	1178	142
Lib1	L40-R30	Plate2	L40	R30	single cell	bCat	1	0h	0	2000	1000	500	0	1	0	0	1	0	0	0	0	1	0	0	0	0	0	0	0	0	0	3331	1870	115
Lib1	L41-R01	Plate2	L41	R01	single cell	bCat	1	0h	0	2000	1000	500	0	0	0	0	16	0	0	0	0	1	0	0	0	0	0	0	0	0	0	2436	1123	106
Lib1	L41-R03	Plate2	L41	R03	single cell	bCat	1	0h	0	2000	1000	500	0	0	4	21	1448	0	9	0	0	54	36	0	65	12	0	25	0	11	26	1255	386	33
Lib1	L41-R04	Plate2	L41	R04	single cell	bCat	1	0h	0	2000	1000	500	0	41	30	195	124	18	74	77	42	309	136	24	138	87	0	173	0	42	480	2245	695	63
Lib1	L41-R05	Plate2	L41	R05	single cell	bCat	1	0h	0	2000	1000	500	0	45	0	6	1011	0	2	87	0	111	2	70	149	17	0	0	0	46	156	1950	426	111
Lib1	L41-R06	Plate2	L41	R06	single cell	bCat	1	0h	0	2000	1000	500	0	0	0	0	1	0	3	0	0	3	0	0	0	0	0	1	0	0	0	2344	1560	206
Lib1	L41-R07	Plate2	L41	R07	single cell	bCat	1	0h	0	2000	1000	500	0	48	27	128	475	34	96	98	7	108	31	53	84	0	0	221	0	7	95	1508	556	21
Lib1	L41-R08	Plate2	L41	R08	single cell	bCat	1	0h	0	2000	1000	500	0	22	0	0	357	22	1	0	0	2	0	0	67	26	0	0	0	0	0	2520	1223	156
Lib1	L41-R09	Plate2	L41	R09	single cell	bCat	1	0h	0	2000	1000	500	0	15	41	279	29	46	220	58	46	199	33	115	51	36	0	243	0	58	399	734	132	34
Lib1	L41-R10	Plate2	L41	R10	single cell	bCat	1	0h	0	2000	1000	500	0	84	53	139	79	24	248	67	16	318	63	0	60	49	0	308	0	32	395	991	330	12
Lib1	L41-R11	Plate2	L41	R11	single cell	bCat	1	0h	0	2000	1000	500	0	52	59	428	88	18	498	126	72	457	95	154	129	141	0	377	0	147	467	1665	164	52
Lib1	L41-R13	Plate2	L41	R13	single cell	bCat	1	0h	0	2000	1000	500	0	0	0	1	1	0	1	0	0	3	0	0	0	0	0	0	0	0	0	1817	1355	72
Lib1	L41-R14	Plate2	L41	R14	single cell	bCat	1	0h	0	2000	1000	500	0	0	10	0	0	0	0	0	0	3	0	0	0	0	0	0	0	0	1	2827	732	116
Lib1	L41-R16	Plate2	L41	R16	single cell	bCat	1	0h	0	2000	1000	500	0	0	0	0	1	0	0	1	0	5	0	0	0	0	0	0	0	0	0	2430	1269	64
Lib1	L41-R17	Plate2	L41	R17	single cell	bCat	1	0h	0	2000	1000	500	0	66	36	377	692	21	312	123	24	320	100	177	94	107	0	115	0	133	649	1420	470	41
Lib1	L41-R18	Plate2	L41	R18	single cell	bCat	1	0h	0	2000	1000	500	0	1	0	0	0	0	0	0	0	6	0	0	0	0	0	0	0	0	0	1874	246	101
Lib1	L41-R19	Plate2	L41	R19	single cell	bCat	1	0h	0	2000	1000	500	0	14	27	209	21	43	99	94	0	73	79	68	0	0	0	212	0	13	0	2807	1828	359
Lib1	L41-R21	Plate2	L41	R21	single cell	bCat	1	0h	0	2000	1000	500	0	0	0	102	130	0	205	26	9	272	0	0	32	61	0	186	0	45	109	865	446	37
Lib1	L41-R22	Plate2	L41	R22	single cell	bCat	1	0h	0	2000	1000	500	0	0	0	80	656	0	0	5	0	2	0	0	54	27	0	0	0	0	2	1267	378	54
Lib1	L41-R23	Plate2	L41	R23	single cell	bCat	1	0h	0	2000	1000	500	0	0	0	0	0	0	0	0	0	3	0	1	0	0	0	0	0	0	0	1765	401	32
Lib1	L41-R26	Plate2	L41	R26	single cell	bCat	1	0h	0	2000	1000	500	0	12	27	0	10	3	3	20	15	79	1	8	1	0	0	75	0	0	143	1190	178	50
Lib1	L41-R27	Plate2	L41	R27	single cell	bCat	1	0h	0	2000	1000	500	0	0	0	0	0	0	0	0	0	7	0	0	1	0	0	1	0	0	0	1078	354	37
Lib1	L41-R28	Plate2	L41	R28	single cell	bCat	1	0h	0	2000	1000	500	0	0	0	1	0	0	0	0	0	2	0	0	0	0	0	0	0	0	0	874	45	13
Lib1	L41-R29	Plate2	L41	R29	single cell	bCat	1	0h	0	2000	1000	500	0	0	7	0	2	16	0	0	18	3	13	17	0	0	0	0	0	0	0	1099	591	40
Lib1	L41-R30	Plate2	L41	R30	single cell	bCat	1	0h	0	2000	1000	500	0	0	0	0	2	1	0	0	0	0	0	0	0	0	0	0	0	0	0	1860	560	117
Lib1	L42-R01	Plate2	L42	R01	single cell	bCat	1	0h	0	2000	1000	500	0	20	0	58	2442	0	136	0	11	174	0	11	298	49	0	27	0	0	214	2180	2078	117
Lib1	L42-R03	Plate2	L42	R03	single cell	bCat	1	0h	0	2000	1000	500	0	16	36	113	178	4	126	39	14	61	11	104	32	47	0	244	0	16	217	2353	1196	88
Lib1	L42-R04	Plate2	L42	R04	single cell	bCat	1	0h	0	2000	1000	500	0	29	15	173	45	18	114	22	6	97	55	68	22	71	0	148	0	0	367	597	124	6
Lib1	L42-R05	Plate2	L42	R05	single cell	bCat	1	0h	0	2000	1000	500	0	17	5	4	1080	0	78	49	0	229	16	13	84	62	0	96	0	0	15	1190	364	29
Lib1	L42-R06	Plate2	L42	R06	single cell	bCat	1	0h	0	2000	1000	500	0	0	0	0	0	0	0	0	0	3	0	0	0	0	0	1	0	0	0	2115	1319	105
Lib1	L42-R07	Plate2	L42	R07	no cells	none	0	no cells	0	2000	1000	500	0	1	0	0	2	0	0	0	0	3	0	0	0	0	0	0	0	0	1	1199	243	2
Lib1	L42-R08	Plate2	L42	R08	no cells	none	0	no cells	0	2000	1000	500	0	0	0	1	0	0	71	0	0	3	1	0	0	0	0	0	1	0	0	883	99	6
Lib1	L42-R09	Plate2	L42	R09	single cell	bCat	1	0h	0	2000	1000	500	0	0	0	0	0	0	0	0	0	21	0	0	1	0	0	0	0	0	1	1629	1205	58
Lib1	L42-R10	Plate2	L42	R10	single cell	bCat	1	0h	0	2000	1000	500	0	0	0	0	0	0	1	0	0	12	0	0	0	0	0	0	0	0	0	1143	306	24
Lib1	L42-R11	Plate2	L42	R11	single cell	bCat	1	0h	0	2000	1000	500	0	1	0	0	0	0	0	0	0	10	0	0	0	1	0	0	0	1	1	685	275	16
Lib1	L42-R13	Plate2	L42	R13	single cell	bCat	1	0h	0	2000	1000	500	0	0	0	1	2	0	0	0	0	29	0	0	0	0	0	0	0	0	0	867	208	14
Lib1	L42-R14	Plate2	L42	R14	single cell	bCat	1	0h	0	2000	1000	500	0	0	0	0	1	0	0	0	0	1	0	0	0	0	0	0	0	0	0	1266	319	25
Lib1	L42-R16	Plate2	L42	R16	single cell	bCat	1	0h	0	2000	1000	500	0	1	0	14	1	0	0	0	0	27	0	0	1	0	0	1	0	0	0	1825	1279	64
Lib1	L42-R17	Plate2	L42	R17	single cell	bCat	1	0h	0	2000	1000	500	0	26	0	80	1	0	2	1	0	9	0	0	0	0	0	1	1	0	1	883	211	7
Lib1	L42-R18	Plate2	L42	R18	single cell	bCat	1	0h	0	2000	1000	500	0	0	0	0	2	0	1	0	0	5	0	0	0	0	0	0	0	0	0	570	277	9
Lib1	L42-R19	Plate2	L42	R19	single cell	bCat	1	0h	0	2000	1000	500	0	0	1	0	0	0	0	0	1	2	0	1	0	0	0	1	0	0	2	604	210	46
Lib1	L42-R21	Plate2	L42	R21	single cell	bCat	1	0h	0	2000	1000	500	0	0	0	0	0	0	0	0	0	6	0	0	0	0	0	0	0	0	0	647	181	2
Lib1	L42-R22	Plate2	L42	R22	no cells	none	0	no cells	0	2000	1000	500	0	0	0	1	0	0	0	0	0	3	0	0	0	0	0	0	0	0	0	1793	1129	69
Lib1	L42-R23	Plate2	L42	R23	no cells	none	0	no cells	0	2000	1000	500	0	0	0	0	0	0	0	0	0	5	0	0	0	0	0	0	0	0	0	993	110	13
Lib1	L42-R26	Plate2	L42	R26	single cell	bCat	1	0h	0	2000	1000	500	0	0	0	0	1	0	0	0	0	11	0	0	0	0	0	0	0	0	0	2304	1101	97
Lib1	L42-R27	Plate2	L42	R27	single cell	bCat	1	0h	0	2000	1000	500	0	0	0	0	0	0	0	0	0	27	0	0	0	0	0	0	0	0	0	1643	327	38
Lib1	L42-R28	Plate2	L42	R28	single cell	bCat	1	0h	0	2000	1000	500	0	36	45	287	106	27	295	109	22	239	11	114	53	37	0	137	0	31	412	1417	81	18
Lib1	L42-R29	Plate2	L42	R29	single cell	bCat	1	0h	0	2000	1000	500	0	0	0	0	1	0	2	0	0	4	0	0	0	1	0	0	0	0	2	2509	1174	90
Lib1	L42-R30	Plate2	L42	R30	single cell	bCat	1	0h	0	2000	1000	500	0	0	0	0	1	0	0	0	0	0	0	0	0	0	0	1	0	0	0	1061	334	18
Lib1	L43-R01	Plate2	L43	R01	single cell	bCat	1	0h	0	2000	1000	500	0	0	0	0	2371	0	42	0	0	16	2	1	180	16	0	2	0	0	22	2665	2310	108
Lib1	L43-R03	Plate2	L43	R03	single cell	bCat	1	0h	0	2000	1000	500	0	36	24	239	420	12	176	23	30	339	119	83	207	117	0	196	0	82	296	1343	510	26
Lib1	L43-R04	Plate2	L43	R04	single cell	bCat	1	0h	0	2000	1000	500	0	2	0	1	3	0	0	0	0	5	1	1	1	0	0	2	0	0	0	1075	278	20
Lib1	L43-R05	Plate2	L43	R05	single cell	bCat	1	0h	0	2000	1000	500	0	58	60	262	340	45	250	137	40	489	116	146	155	126	0	556	0	40	357	880	307	43
Lib1	L43-R06	Plate2	L43	R06	single cell	bCat	1	0h	0	2000	1000	500	0	0	32	42	3	26	0	0	11	7	61	51	16	12	0	0	0	21	2	912	266	8
Lib1	L43-R07	Plate2	L43	R07	single cell	bCat	1	0h	0	2000	1000	500	0	0	20	126	2213	38	168	35	5	262	57	0	147	2	0	229	0	0	237	3768	1809	139
Lib1	L43-R08	Plate2	L43	R08	single cell	bCat	1	0h	0	2000	1000	500	0	40	0	1	14	14	0	24	0	14	1	16	0	0	0	0	0	0	174	785	329	33
Lib1	L43-R09	Plate2	L43	R09	single cell	bCat	1	0h	0	2000	1000	500	0	0	0	0	0	0	0	0	0	14	0	0	0	0	0	0	0	0	0	840	235	42
Lib1	L43-R10	Plate2	L43	R10	single cell	bCat	1	0h	0	2000	1000	500	0	0	0	0	1	0	1	0	0	9	0	0	0	0	0	0	0	0	0	1474	295	21
Lib1	L43-R11	Plate2	L43	R11	single cell	bCat	1	0h	0	2000	1000	500	0	0	0	0	1	0	0	1	0	14	0	1	1	0	0	0	0	0	1	3765	828	159
Lib1	L43-R13	Plate2	L43	R13	single cell	bCat	1	0h	0	2000	1000	500	0	1	0	1	0	0	0	0	0	20	0	0	0	0	0	0	0	0	0	864	336	31
Lib1	L43-R14	Plate2	L43	R14	single cell	bCat	1	0h	0	2000	1000	500	0	0	0	0	2	0	0	0	0	1	0	0	0	0	0	0	0	0	1	2491	415	109
Lib1	L43-R16	Plate2	L43	R16	single cell	bCat	1	0h	0	2000	1000	500	0	0	1	1	18	0	2	0	0	16	0	0	0	2	0	0	0	0	0	3760	931	145
Lib1	L43-R17	Plate2	L43	R17	single cell	bCat	1	0h	0	2000	1000	500	0	1	0	1	622	0	1	0	0	16	0	0	36	15	0	0	0	0	113	1615	512	25
Lib1	L43-R18	Plate2	L43	R18	single cell	bCat	1	0h	0	2000	1000	500	0	43	65	201	230	27	262	102	11	335	60	51	86	40	0	325	0	47	407	852	189	18
Lib1	L43-R19	Plate2	L43	R19	single cell	bCat	1	0h	0	2000	1000	500	0	0	0	2	0	0	0	20	0	8	1	0	0	0	0	3	0	1	1	975	404	32
Lib1	L43-R21	Plate2	L43	R21	single cell	bCat	1	0h	0	2000	1000	500	0	0	0	0	1313	0	0	20	0	166	1	3	155	241	0	0	0	0	0	2628	594	131
Lib1	L43-R22	Plate2	L43	R22	single cell	bCat	1	0h	0	2000	1000	500	0	0	0	0	0	0	0	0	0	6	1	1	0	1	0	0	0	0	0	461	175	48
Lib1	L43-R23	Plate2	L43	R23	single cell	bCat	1	0h	0	2000	1000	500	0	0	0	2	3	0	1	1	0	3	0	0	0	2	0	0	0	0	0	1231	290	13
Lib1	L43-R26	Plate2	L43	R26	single cell	bCat	1	0h	0	2000	1000	500	0	0	0	0	1	0	0	0	0	7	0	0	0	0	0	0	0	0	0	708	251	64
Lib1	L43-R27	Plate2	L43	R27	single cell	bCat	1	0h	0	2000	1000	500	0	0	0	1	2	0	0	0	0	17	0	0	0	1	0	0	0	0	0	4112	1419	74
Lib1	L43-R28	Plate2	L43	R28	single cell	bCat	1	0h	0	2000	1000	500	0	0	0	0	2	0	2	0	0	7	0	0	0	0	0	1	0	0	1	999	57	30
Lib1	L43-R29	Plate2	L43	R29	single cell	bCat	1	0h	0	2000	1000	500	0	0	0	0	1	0	0	0	0	9	0	0	0	0	0	0	0	0	0	3622	806	209
Lib1	L43-R30	Plate2	L43	R30	single cell	bCat	1	0h	0	2000	1000	500	0	0	0	0	0	0	0	0	0	0	0	0	0	1	0	0	0	0	0	1679	849	46
Lib1	L44-R01	Plate2	L44	R01	single cell	bCat	1	0h	0	2000	1000	500	0	51	7	220	504	26	53	7	0	282	75	24	83	105	0	92	0	35	212	1263	202	53
Lib1	L44-R03	Plate2	L44	R03	single cell	bCat	1	0h	0	2000	1000	500	0	38	29	97	396	0	44	35	6	7	36	83	57	1	0	140	0	15	297	1185	513	84
Lib1	L44-R04	Plate2	L44	R04	single cell	bCat	1	0h	0	2000	1000	500	0	0	0	0	0	0	0	0	0	1	0	0	0	0	0	0	0	0	0	1542	583	109
Lib1	L44-R05	Plate2	L44	R05	single cell	bCat	1	0h	0	2000	1000	500	0	1	0	0	1	0	25	0	0	2	0	0	0	0	0	1	0	0	0	1117	369	30
Lib1	L44-R06	Plate2	L44	R06	single cell	bCat	1	0h	0	2000	1000	500	0	0	0	0	2	0	0	0	0	0	1	0	0	0	0	0	0	0	0	1190	175	76
Lib1	L44-R07	Plate2	L44	R07	single cell	bCat	1	0h	0	2000	1000	500	0	0	0	0	3	0	0	0	0	5	0	0	1	0	0	1	0	0	0	1295	436	76
Lib1	L44-R08	Plate2	L44	R08	single cell	bCat	1	0h	0	2000	1000	500	0	0	0	1	0	0	0	0	0	6	0	0	1	0	0	1	0	0	1	717	168	49
Lib1	L44-R09	Plate2	L44	R09	single cell	bCat	1	0h	0	2000	1000	500	0	0	0	0	3	0	0	0	0	6	0	0	0	0	0	0	0	0	1	1662	555	66
Lib1	L44-R10	Plate2	L44	R10	single cell	bCat	1	0h	0	2000	1000	500	0	1	0	1	1	0	0	0	0	2	0	0	1	1	0	0	0	0	1	1231	215	38
Lib1	L44-R11	Plate2	L44	R11	single cell	bCat	1	0h	0	2000	1000	500	0	0	0	0	0	0	1	0	0	6	0	0	1	0	0	0	0	0	0	2735	998	156
Lib1	L44-R13	Plate2	L44	R13	single cell	bCat	1	0h	0	2000	1000	500	0	0	0	0	2	0	0	0	0	6	0	0	0	1	0	0	0	0	91	911	206	35
Lib1	L44-R14	Plate2	L44	R14	single cell	bCat	1	0h	0	2000	1000	500	0	0	0	0	1	0	0	0	0	4	0	0	0	0	0	72	0	0	0	1081	403	67
Lib1	L44-R16	Plate2	L44	R16	single cell	bCat	1	0h	0	2000	1000	500	0	0	0	0	4	0	0	0	0	1	0	0	0	1	0	0	0	0	0	3099	1124	201
Lib1	L44-R17	Plate2	L44	R17	single cell	bCat	1	0h	0	2000	1000	500	0	0	0	0	1	0	0	41	0	7	0	0	0	0	0	1	0	0	1	1128	212	7
Lib1	L44-R18	Plate2	L44	R18	single cell	bCat	1	0h	0	2000	1000	500	0	1	5	0	5	0	0	50	0	77	0	22	0	0	0	164	0	9	0	964	173	23
Lib1	L44-R19	Plate2	L44	R19	single cell	bCat	1	0h	0	2000	1000	500	0	0	0	0	0	0	1	0	0	7	0	0	0	0	0	0	0	0	0	913	228	61
Lib1	L44-R21	Plate2	L44	R21	single cell	bCat	1	0h	0	2000	1000	500	0	14	41	128	44	0	89	76	23	229	97	44	85	71	0	357	0	89	237	2890	530	131
Lib1	L44-R22	Plate2	L44	R22	single cell	bCat	1	0h	0	2000	1000	500	0	0	0	0	1	0	0	0	0	0	2	0	0	0	0	1	0	0	1	2004	1283	181
Lib1	L44-R23	Plate2	L44	R23	single cell	bCat	1	0h	0	2000	1000	500	0	0	0	0	3	0	0	0	0	2	0	0	0	0	0	1	0	0	0	1185	261	20
Lib1	L44-R26	Plate2	L44	R26	single cell	bCat	1	0h	0	2000	1000	500	0	0	0	0	0	0	0	0	0	0	0	0	0	0	0	0	0	0	0	1336	244	12
Lib1	L44-R27	Plate2	L44	R27	single cell	bCat	1	0h	0	2000	1000	500	0	0	0	1	2	0	0	0	0	5	0	0	0	2	0	0	0	0	1	1605	399	50
Lib1	L44-R28	Plate2	L44	R28	single cell	bCat	1	0h	0	2000	1000	500	0	0	0	1	1	0	1	0	0	2	0	0	1	0	0	1	0	0	1	2730	265	189
Lib1	L44-R29	Plate2	L44	R29	single cell	bCat	1	0h	0	2000	1000	500	0	0	0	0	0	0	0	0	0	8	0	0	0	0	0	0	0	0	0	791	320	36
Lib1	L44-R30	Plate2	L44	R30	single cell	bCat	1	0h	0	2000	1000	500	0	0	0	0	0	0	0	0	0	1	0	0	1	0	0	0	0	0	0	1005	295	32
Lib1	L44-R52	Plate26	L44	R52	water	water	0	none	0	0	0	0	0	0	0	0	0	0	1	0	0	1	0	0	0	0	0	0	0	0	0	2	2	0
Lib1	L44-R53	Plate26	L44	R53	water	water	0	none	0	0	0	0	0	0	0	0	0	0	2	0	0	1	0	0	0	0	0	0	0	0	0	2	3	0
Lib1	L44-R54	Plate26	L44	R54	water	water	0	none	0	0	0	0	0	0	0	0	1	0	0	0	0	2	0	0	0	0	0	0	0	0	0	1	0	0
Lib1	L44-R55	Plate26	L44	R55	water	water	0	none	0	0	0	0	0	0	0	0	1	0	1	0	0	1	0	1	0	0	0	0	0	0	0	0	0	0
Lib1	L44-R56	Plate26	L44	R56	water	water	0	none	0	0	0	0	0	0	0	0	0	0	0	0	0	0	0	0	0	0	0	0	0	0	0	0	0	0
Lib1	L44-R57	Plate26	L44	R57	water	water	0	none	0	0	0	0	0	0	0	0	0	0	0	0	0	0	0	0	0	0	0	0	0	0	0	0	0	0
Lib1	L45-R01	Plate2	L45	R01	single cell	bCat	1	0h	0	2000	1000	500	0	0	0	0	2443	0	0	0	0	18	0	0	311	27	0	1	0	1	96	2832	3021	140
Lib1	L45-R03	Plate2	L45	R03	single cell	bCat	1	0h	0	2000	1000	500	0	0	0	1	5	0	0	0	0	21	0	0	1	0	0	1	0	0	1	1214	473	80
Lib1	L45-R04	Plate2	L45	R04	single cell	bCat	1	0h	0	2000	1000	500	0	0	0	1	0	0	0	0	0	2	0	0	0	0	0	1	0	0	1	1018	109	2
Lib1	L45-R05	Plate2	L45	R05	single cell	bCat	1	0h	0	2000	1000	500	0	0	0	0	3	0	0	0	0	5	0	0	1	0	0	0	0	0	2	1639	691	6
Lib1	L45-R06	Plate2	L45	R06	single cell	bCat	1	0h	0	2000	1000	500	0	0	0	0	0	0	0	0	0	19	0	0	0	0	0	1	0	0	0	1155	335	52
Lib1	L45-R07	Plate2	L45	R07	single cell	bCat	1	0h	0	2000	1000	500	0	0	0	0	1	0	0	0	0	3	0	0	1	0	0	0	0	0	0	3252	2823	203
Lib1	L45-R08	Plate2	L45	R08	single cell	bCat	1	0h	0	2000	1000	500	0	0	1	0	0	0	0	0	0	97	0	0	0	1	0	0	0	0	0	2382	1477	208
Lib1	L45-R09	Plate2	L45	R09	single cell	bCat	1	0h	0	2000	1000	500	0	0	0	0	2	0	1	0	0	11	0	0	0	0	0	0	0	0	0	2574	1057	38
Lib1	L45-R10	Plate2	L45	R10	single cell	bCat	1	0h	0	2000	1000	500	0	0	0	1	2	0	0	0	0	3	0	0	1	0	0	1	0	0	0	1317	513	22
Lib1	L45-R11	Plate2	L45	R11	single cell	bCat	1	0h	0	2000	1000	500	0	0	0	0	2	0	0	0	0	11	1	0	0	0	0	1	0	0	1	1199	419	85
Lib1	L45-R13	Plate2	L45	R13	single cell	bCat	1	0h	0	2000	1000	500	0	0	0	0	2	0	0	0	0	7	0	0	0	0	0	0	0	0	1	1095	273	46
Lib1	L45-R14	Plate2	L45	R14	single cell	bCat	1	0h	0	2000	1000	500	0	0	0	1	0	0	0	0	0	3	0	0	0	1	0	0	0	0	0	3455	1176	198
Lib1	L45-R16	Plate2	L45	R16	single cell	bCat	1	0h	0	2000	1000	500	0	0	0	0	8	0	0	0	0	8	0	0	0	0	0	1	0	0	0	3952	1583	105
Lib1	L45-R17	Plate2	L45	R17	single cell	bCat	1	0h	0	2000	1000	500	0	0	0	0	0	0	0	0	0	20	0	0	0	0	0	1	0	0	0	56	5	0
Lib1	L45-R18	Plate2	L45	R18	single cell	bCat	1	0h	0	2000	1000	500	0	0	0	0	1	0	0	0	0	3	1	0	0	0	0	0	0	0	0	5916	1704	92
Lib1	L45-R19	Plate2	L45	R19	single cell	bCat	1	0h	0	2000	1000	500	0	0	0	0	1	0	0	0	0	18	0	0	0	1	0	0	0	0	1	2879	1348	256
Lib1	L45-R21	Plate2	L45	R21	single cell	bCat	1	0h	0	2000	1000	500	0	0	0	0	2	0	0	0	0	10	0	0	0	0	0	0	0	0	1	991	294	5
Lib1	L45-R22	Plate2	L45	R22	single cell	bCat	1	0h	0	2000	1000	500	0	0	0	1	1	0	0	0	0	7	0	0	0	1	0	0	1	0	0	1067	221	38
Lib1	L45-R23	Plate2	L45	R23	single cell	bCat	1	0h	0	2000	1000	500	0	0	0	0	1	0	1	0	0	11	0	0	0	0	0	0	0	0	0	3734	1631	131
Lib1	L45-R26	Plate2	L45	R26	single cell	bCat	1	0h	0	2000	1000	500	0	0	0	0	1	0	0	0	0	12	0	0	0	2	0	0	0	0	1	1842	1027	64
Lib1	L45-R27	Plate2	L45	R27	single cell	bCat	1	0h	0	2000	1000	500	0	17	0	0	11	0	70	0	0	10	0	0	1	1	0	0	0	0	0	2833	1833	206
Lib1	L45-R28	Plate2	L45	R28	single cell	bCat	1	0h	0	2000	1000	500	0	0	0	1	2	0	0	0	0	7	0	0	0	1	0	0	0	0	1	1884	94	51
Lib1	L45-R29	Plate2	L45	R29	single cell	bCat	1	0h	0	2000	1000	500	0	0	0	0	0	0	0	0	0	9	0	0	0	0	0	0	0	0	0	1030	272	34
Lib1	L45-R30	Plate2	L45	R30	single cell	bCat	1	0h	0	2000	1000	500	0	0	0	0	1	0	0	0	0	0	0	0	0	0	0	0	0	0	0	1755	355	51
Lib1	L45-R52	Plate26	L45	R52	water	SI	0	none	0	2000	1000	500	0	0	0	0	0	0	0	0	0	0	0	0	0	0	0	1	0	0	0	3514	406	44
Lib1	L45-R53	Plate26	L45	R53	water	SI	0	none	0	2000	1000	500	0	0	0	0	0	0	2	0	5	1	0	1	0	0	0	1	0	0	0	4141	421	102
Lib1	L45-R54	Plate26	L45	R54	water	SI	0	none	0	2000	1000	500	0	0	1	0	0	0	0	0	0	2	0	1	0	0	0	0	0	0	0	2788	750	104
Lib1	L45-R55	Plate26	L45	R55	water	SI	0	none	0	2000	1000	500	0	0	0	0	0	0	0	0	0	0	0	0	0	0	0	0	0	0	0	2910	564	58
Lib1	L45-R56	Plate26	L45	R56	water	SI	0	none	0	2000	1000	500	0	0	0	0	0	0	0	0	0	0	0	0	0	0	0	0	0	0	0	3740	603	150
Lib1	L45-R57	Plate26	L45	R57	water	SI	0	none	0	2000	1000	500	0	0	0	0	0	0	0	0	0	0	0	0	0	0	0	0	0	0	0	1507	589	40
Lib1	L46-R01	Plate2	L46	R01	single cell	bCat	1	0h	0	2000	1000	500	0	0	0	0	3	0	0	0	0	1	0	0	0	0	0	0	0	0	0	1386	419	55
Lib1	L46-R03	Plate2	L46	R03	single cell	bCat	1	0h	0	2000	1000	500	0	0	0	0	0	0	0	0	0	4	0	0	0	0	0	0	0	0	0	2471	827	73
Lib1	L46-R04	Plate2	L46	R04	single cell	bCat	1	0h	0	2000	1000	500	0	0	0	0	0	0	0	0	0	2	0	0	0	0	0	0	0	0	0	828	63	15
Lib1	L46-R05	Plate2	L46	R05	single cell	bCat	1	0h	0	2000	1000	500	0	0	0	0	0	0	0	0	0	3	0	0	0	0	0	0	0	0	0	2491	865	106
Lib1	L46-R06	Plate2	L46	R06	single cell	bCat	1	0h	0	2000	1000	500	0	0	0	78	0	0	0	0	0	3	0	0	1	0	0	0	0	0	0	1800	960	134
Lib1	L46-R07	Plate2	L46	R07	single cell	bCat	1	0h	0	2000	1000	500	0	0	0	0	0	0	0	0	0	3	0	0	0	0	0	0	0	0	0	1338	333	40
Lib1	L46-R08	Plate2	L46	R08	single cell	bCat	1	0h	0	2000	1000	500	0	0	0	0	0	0	0	0	0	1	0	0	0	0	0	0	0	0	0	2409	1004	80
Lib1	L46-R09	Plate2	L46	R09	single cell	bCat	1	0h	0	2000	1000	500	0	0	0	0	0	0	0	0	0	2	0	0	0	0	0	0	0	0	0	735	236	19
Lib1	L46-R10	Plate2	L46	R10	single cell	bCat	1	0h	0	2000	1000	500	0	0	0	0	1	0	0	0	0	3	0	0	0	0	0	0	0	0	0	1583	272	30
Lib1	L46-R11	Plate2	L46	R11	single cell	bCat	1	0h	0	2000	1000	500	0	0	0	0	0	0	46	0	0	1	0	0	0	0	0	0	0	0	1	1535	572	49
Lib1	L46-R13	Plate2	L46	R13	single cell	bCat	1	0h	0	2000	1000	500	0	0	0	0	0	0	0	0	0	6	0	0	0	0	0	0	0	0	0	1042	333	16
Lib1	L46-R14	Plate2	L46	R14	single cell	bCat	1	0h	0	2000	1000	500	0	0	0	0	0	0	0	0	0	2	0	0	0	0	0	0	0	0	0	2777	1206	145
Lib1	L46-R16	Plate2	L46	R16	single cell	bCat	1	0h	0	2000	1000	500	0	0	0	0	0	0	0	0	0	2	0	0	0	0	0	0	0	0	0	1147	509	14
Lib1	L46-R17	Plate2	L46	R17	single cell	bCat	1	0h	0	2000	1000	500	0	0	0	0	0	0	0	0	0	4	0	0	0	0	0	0	0	0	0	2203	1080	181
Lib1	L46-R18	Plate2	L46	R18	single cell	bCat	1	0h	0	2000	1000	500	0	0	0	0	2	0	1	0	0	3	0	0	0	0	0	0	0	0	1	1224	312	23
Lib1	L46-R19	Plate2	L46	R19	single cell	bCat	1	0h	0	2000	1000	500	0	0	0	0	0	0	0	1	0	3	0	0	0	0	0	0	0	0	0	800	230	85
Lib1	L46-R21	Plate2	L46	R21	single cell	bCat	1	0h	0	2000	1000	500	0	0	0	0	0	1	0	0	0	2	0	0	0	0	0	0	0	0	1	2992	1124	78
Lib1	L46-R22	Plate2	L46	R22	single cell	bCat	1	0h	0	2000	1000	500	0	0	0	0	0	0	0	0	0	2	0	0	0	1	0	0	0	0	0	2426	1102	106
Lib1	L46-R23	Plate2	L46	R23	single cell	bCat	1	0h	0	2000	1000	500	0	0	0	100	0	0	0	0	0	2	0	0	0	0	0	0	0	0	0	2979	1366	142
Lib1	L46-R26	Plate2	L46	R26	single cell	bCat	1	0h	0	2000	1000	500	0	0	0	0	0	0	0	0	0	2	0	0	0	0	0	0	0	0	0	1058	294	31
Lib1	L46-R27	Plate2	L46	R27	single cell	bCat	1	0h	0	2000	1000	500	0	0	0	1	1	0	0	0	0	1	0	0	0	0	0	0	0	0	0	2891	865	106
Lib1	L46-R28	Plate2	L46	R28	single cell	bCat	1	0h	0	2000	1000	500	0	0	0	0	0	0	0	0	0	6	0	0	0	0	0	0	0	0	0	332	5	0
Lib1	L46-R29	Plate2	L46	R29	single cell	bCat	1	0h	0	2000	1000	500	0	0	0	0	0	0	0	0	0	5	0	0	0	0	0	0	0	0	1	1760	1057	64
Lib1	L46-R30	Plate2	L46	R30	single cell	bCat	1	0h	0	2000	1000	500	0	0	0	0	0	0	0	0	0	0	0	0	0	0	0	0	0	0	0	2170	921	75
Lib1	L46-R52	Plate26	L46	R52	water	SI	0	none	0	2000	1000	500	0	0	0	0	0	0	1	0	0	1	0	0	0	0	0	0	0	0	0	2911	601	41
Lib1	L46-R53	Plate26	L46	R53	water	SI	0	none	0	2000	1000	500	0	0	0	0	0	0	1	0	0	0	0	0	0	0	0	0	0	0	0	3381	461	78
Lib1	L46-R54	Plate26	L46	R54	water	SI	0	none	0	2000	1000	500	0	0	0	1	0	0	2	0	0	1	0	0	0	0	0	0	0	0	0	3065	899	75
Lib1	L46-R55	Plate26	L46	R55	water	SI	0	none	0	2000	1000	500	0	0	0	0	1	0	1	0	0	3	0	11	0	0	0	1	0	0	0	2511	595	59
Lib1	L46-R56	Plate26	L46	R56	water	SI	0	none	0	2000	1000	500	0	0	0	65	15	0	0	0	0	0	0	0	0	0	0	0	0	0	0	2328	565	56
Lib1	L46-R57	Plate26	L46	R57	water	SI	0	none	0	2000	1000	500	0	0	0	0	0	0	0	0	0	0	0	0	0	0	0	0	0	0	0	1991	663	52
Lib1	L47-R52	Plate26	L47	R52	water	SI	0	none	0	2000	1000	500	0	0	0	0	0	0	1	0	0	0	0	0	0	0	0	0	0	0	0	2659	383	26
Lib1	L47-R53	Plate26	L47	R53	water	SI	0	none	0	2000	1000	500	0	0	0	0	0	0	0	0	0	0	0	0	0	0	0	0	0	0	0	1897	393	27
Lib1	L47-R54	Plate26	L47	R54	water	SI	0	none	0	2000	1000	500	0	0	0	0	0	0	0	0	0	0	0	0	0	0	0	0	0	0	0	2634	409	31
Lib1	L47-R55	Plate26	L47	R55	water	SI	0	none	0	2000	1000	500	0	0	0	0	0	0	0	0	0	1	0	0	0	0	0	0	0	0	0	1811	374	21
Lib1	L47-R56	Plate26	L47	R56	water	SI	0	none	0	2000	1000	500	0	0	0	0	0	0	0	0	0	0	0	0	0	0	0	0	0	0	0	1943	510	32
Lib1	L47-R57	Plate26	L47	R57	water	SI	0	none	0	2000	1000	500	0	0	0	0	0	0	0	0	0	0	0	0	0	0	0	0	0	0	0	1443	602	22
Lib1	L48-R52	Plate26	L48	R52	water	SI	0	none	0	2000	1000	500	0	0	0	0	0	0	0	0	0	0	0	0	0	21	0	0	0	0	0	2202	459	45
Lib1	L48-R53	Plate26	L48	R53	water	SI	0	none	0	2000	1000	500	0	0	0	0	0	0	0	0	0	0	0	0	0	0	0	0	0	0	0	3143	253	64
Lib1	L48-R54	Plate26	L48	R54	water	SI	0	none	0	2000	1000	500	0	0	0	0	1	0	0	0	0	0	0	0	0	0	0	0	0	0	0	2680	503	47
Lib1	L48-R55	Plate26	L48	R55	water	SI	0	none	0	2000	1000	500	0	0	0	0	0	0	1	0	0	0	0	0	0	0	0	0	0	0	0	3313	478	40
Lib1	L48-R56	Plate26	L48	R56	water	SI	0	none	0	2000	1000	500	0	0	0	0	0	0	0	0	0	0	0	0	0	0	0	0	0	0	0	3023	582	48
Lib1	L48-R57	Plate26	L48	R57	water	SI	0	none	0	2000	1000	500	0	0	0	0	0	0	0	0	0	0	0	0	0	0	0	0	0	0	0	1872	558	47
Lib1	L49-R52	Plate26	L49	R52	water	water	0	none	0	0	0	0	0	0	0	0	0	0	0	0	0	1	0	0	0	0	0	0	0	0	0	0	1	0
Lib1	L49-R53	Plate26	L49	R53	water	water	0	none	0	0	0	0	0	0	0	0	0	0	0	0	0	0	0	0	0	0	0	0	0	0	0	1	0	0
Lib1	L49-R54	Plate26	L49	R54	water	water	0	none	0	0	0	0	0	0	0	0	0	0	1	0	0	1	0	0	0	0	0	0	0	0	0	0	0	0
Lib1	L49-R55	Plate26	L49	R55	water	water	0	none	0	0	0	0	0	0	0	0	0	0	0	0	0	0	0	0	0	0	0	0	0	0	0	0	0	0
Lib1	L49-R56	Plate26	L49	R56	water	water	0	none	0	0	0	0	0	0	0	0	0	0	0	0	0	0	0	0	0	0	0	0	0	0	0	10	0	0
Lib1	L49-R57	Plate26	L49	R57	water	water	0	none	0	0	0	0	0	0	0	0	0	0	0	0	0	0	0	0	0	0	0	0	0	0	0	0	0	0
Lib1	L50-R52	Plate26	L50	R52	water	water	0	none	0	0	0	0	0	0	0	0	0	0	0	0	0	3	0	0	0	0	0	0	0	0	0	2	3	0
Lib1	L50-R53	Plate26	L50	R53	water	water	0	none	0	0	0	0	0	0	0	0	2	0	1	0	0	0	0	1	0	0	0	0	0	0	0	2	1	0
Lib1	L50-R54	Plate26	L50	R54	water	water	0	none	0	0	0	0	0	0	0	0	1	0	2	0	0	2	0	0	0	0	0	0	0	0	0	1	0	0
Lib1	L50-R55	Plate26	L50	R55	water	water	0	none	0	0	0	0	0	0	0	0	0	0	0	0	0	4	0	0	0	0	0	0	0	0	0	2	2	1
Lib1	L50-R56	Plate26	L50	R56	water	water	0	none	0	0	0	0	0	0	0	0	0	0	0	0	0	0	0	0	0	0	0	0	0	0	0	260	12	18
Lib1	L50-R57	Plate26	L50	R57	water	water	0	none	0	0	0	0	0	0	0	0	0	0	0	0	0	0	0	0	0	0	0	0	0	0	0	79	0	0

## Sheet: (b) Replicate 2
library.ID	well.ID	plate.ID	forward.barcode	reverse.barcode	type	inducer	cell.count	timepoint	pg.bulk.RNA	copy.RNA1	copy.RNA2	copy.RNA6	CDX2	EOMES	EVX1	FOXA2	GAPDH	GSC	HAND1	HOXA1	MESP1	MIXL1	MSGN1	MSX1	NANOG	NODAL	PAX3	SOX17	T	TBX6	ZIC1	RNA1	RNA2	RNA6
Lib2	L01-R01	Plate12	L01	R01	single cell	Wnt	1	24h	0	2000	1000	500	0	1	0	0	2	0	0	0	0	8	0	0	0	0	0	0	0	0	0	6	20	0
Lib2	L01-R03	Plate12	L01	R03	single cell	Wnt	1	24h	0	2000	1000	500	0	24	2	1	115	0	11	0	10	309	22	9	39	17	0	0	0	6	34	1028	1144	26
Lib2	L01-R04	Plate12	L01	R04	single cell	Wnt	1	24h	0	2000	1000	500	0	0	0	3	2	0	2	7	0	27	0	0	3	0	0	0	0	16	45	524	136	10
Lib2	L01-R05	Plate12	L01	R05	single cell	Wnt	1	24h	0	2000	1000	500	0	0	0	33	4	0	8	3	0	25	0	2	13	4	0	63	0	0	0	423	155	5
Lib2	L01-R06	Plate12	L01	R06	single cell	Wnt	1	24h	0	2000	1000	500	0	47	27	12	54	0	78	30	39	159	30	1	34	30	0	186	0	19	224	1799	1301	53
Lib2	L01-R07	Plate12	L01	R07	single cell	Wnt	1	24h	0	2000	1000	500	0	0	0	27	1	0	38	4	0	8	10	8	0	0	0	30	0	12	33	554	182	6
Lib2	L01-R08	Plate12	L01	R08	single cell	Wnt	1	24h	0	2000	1000	500	0	15	9	0	25	26	97	22	14	198	51	29	37	53	0	2	0	11	73	1029	1103	25
Lib2	L01-R09	Plate12	L01	R09	single cell	Wnt	1	24h	0	2000	1000	500	0	0	0	0	4	0	3	14	0	20	0	0	8	0	0	0	0	0	20	264	78	7
Lib2	L01-R10	Plate12	L01	R10	single cell	Wnt	1	24h	0	2000	1000	500	0	14	0	7	4	23	18	17	0	55	52	8	18	31	0	14	0	4	67	234	60	8
Lib2	L01-R11	Plate12	L01	R11	single cell	Wnt	1	24h	0	2000	1000	500	0	15	1	34	69	1	54	1	3	246	20	35	16	22	0	47	0	0	15	759	237	6
Lib2	L01-R13	Plate12	L01	R13	single cell	Wnt	1	24h	0	2000	1000	500	0	5	2	29	47	3	17	13	2	134	26	10	18	0	0	31	0	12	1	249	189	8
Lib2	L01-R14	Plate12	L01	R14	single cell	Wnt	1	24h	0	2000	1000	500	0	12	1	9	808	0	0	0	0	300	0	0	49	47	0	1	0	1	0	356	353	18
Lib2	L01-R16	Plate12	L01	R16	single cell	Wnt	1	24h	0	2000	1000	500	0	0	0	7	6	0	21	4	0	30	13	5	3	9	0	33	0	0	6	222	26	0
Lib2	L01-R17	Plate12	L01	R17	single cell	Wnt	1	24h	0	2000	1000	500	1	29	23	14	10	0	109	48	1	138	9	11	84	72	0	80	0	36	59	1062	115	2
Lib2	L01-R18	Plate12	L01	R18	single cell	Wnt	1	24h	0	2000	1000	500	0	35	7	12	20	1	17	5	12	17	0	5	21	15	0	75	0	12	7	525	110	8
Lib2	L01-R19	Plate12	L01	R19	single cell	Wnt	1	24h	0	2000	1000	500	0	48	39	96	15	26	105	114	20	177	46	38	77	37	0	170	0	73	166	474	98	1
Lib2	L01-R21	Plate12	L01	R21	single cell	Wnt	1	24h	0	2000	1000	500	0	9	14	0	1	12	80	1	2	61	41	0	22	6	0	0	0	10	55	126	312	4
Lib2	L01-R22	Plate12	L01	R22	single cell	Wnt	1	24h	0	2000	1000	500	0	27	16	31	24	9	45	0	1	97	38	0	8	6	0	24	0	13	112	320	193	8
Lib2	L01-R23	Plate12	L01	R23	single cell	Wnt	1	24h	0	2000	1000	500	0	10	1	8	2	1	41	2	0	32	0	1	19	33	0	60	0	22	34	485	109	5
Lib2	L01-R26	Plate12	L01	R26	single cell	Wnt	1	24h	0	2000	1000	500	0	0	10	41	14	18	4	47	0	82	12	13	33	33	0	48	0	7	0	1632	1025	15
Lib2	L01-R27	Plate12	L01	R27	single cell	Wnt	1	24h	0	2000	1000	500	0	15	10	21	15	5	20	7	4	11	12	15	0	18	0	45	0	0	14	532	166	12
Lib2	L01-R28	Plate12	L01	R28	single cell	Wnt	1	24h	0	2000	1000	500	0	1	3	0	17	3	1	22	1	31	11	0	0	23	0	0	0	0	67	683	76	5
Lib2	L01-R29	Plate12	L01	R29	single cell	Wnt	1	24h	0	2000	1000	500	0	14	0	30	10	0	17	8	0	35	2	3	5	37	0	18	0	3	21	769	582	11
Lib2	L01-R30	Plate12	L01	R30	single cell	Wnt	1	24h	0	2000	1000	500	0	0	0	3	8	0	16	0	0	5	0	0	0	0	0	0	0	0	1	794	132	5
Lib2	L01-R31	Plate15	L01	R31	single cell	Wnt	1	72h	0	2000	1000	500	0	0	0	0	0	0	6	0	0	2	0	3	0	0	0	1	0	0	3	21	14	0
Lib2	L01-R32	Plate15	L01	R32	single cell	Wnt	1	72h	0	2000	1000	500	0	10	0	33	13	7	32	5	0	76	17	21	11	33	0	39	0	1	67	413	110	4
Lib2	L01-R34	Plate15	L01	R34	single cell	Wnt	1	72h	0	2000	1000	500	0	0	0	0	0	0	4	0	0	0	0	0	0	0	0	0	0	0	0	570	574	12
Lib2	L01-R35	Plate15	L01	R35	single cell	Wnt	1	72h	0	2000	1000	500	0	1	0	0	2	0	3	0	0	3	0	0	0	0	0	0	0	1	0	749	288	12
Lib2	L01-R36	Plate15	L01	R36	single cell	Wnt	1	72h	0	2000	1000	500	0	0	0	0	0	0	1	0	0	0	0	0	0	0	0	0	0	0	0	477	369	20
Lib2	L01-R37	Plate15	L01	R37	single cell	Wnt	1	72h	0	2000	1000	500	0	0	0	0	0	0	0	0	0	1	0	0	0	0	0	0	0	0	0	649	245	3
Lib2	L01-R38	Plate15	L01	R38	single cell	Wnt	1	72h	0	2000	1000	500	0	0	0	0	0	0	0	0	0	1	0	0	0	0	0	1	0	0	0	1010	730	27
Lib2	L01-R39	Plate15	L01	R39	single cell	Wnt	1	72h	0	2000	1000	500	0	8	0	16	701	0	1683	5	13	347	1	358	0	0	0	8	0	1	0	1092	781	23
Lib2	L01-R40	Plate15	L01	R40	single cell	Wnt	1	72h	0	2000	1000	500	0	0	19	13	236	0	52	3	2	109	6	52	3	2	0	1	0	1	0	502	189	8
Lib2	L01-R41	Plate15	L01	R41	single cell	Wnt	1	72h	0	2000	1000	500	0	14	0	0	31	3	691	6	3	171	0	15	0	0	0	0	0	0	0	357	130	9
Lib2	L01-R42	Plate15	L01	R42	single cell	Wnt	1	72h	0	2000	1000	500	0	9	8	0	148	0	1577	0	17	30	9	327	19	1	0	1	0	0	0	404	313	8
Lib2	L01-R43	Plate15	L01	R43	single cell	Wnt	1	72h	0	2000	1000	500	0	34	14	0	409	0	1493	0	19	1586	0	141	0	5	0	0	15	0	2	891	607	25
Lib2	L01-R44	Plate15	L01	R44	single cell	Wnt	1	72h	0	2000	1000	500	0	6	4	15	27	0	33	15	1	133	1	16	5	15	0	27	0	2	30	498	431	1
Lib2	L01-R45	Plate15	L01	R45	single cell	Wnt	1	72h	0	2000	1000	500	0	0	1	13	72	0	498	0	0	0	0	25	0	0	0	0	0	0	0	488	203	7
Lib2	L01-R46	Plate15	L01	R46	single cell	Wnt	1	72h	0	2000	1000	500	0	16	5	51	22	11	3	17	4	113	5	6	14	28	0	1	0	0	65	514	324	19
Lib2	L01-R47	Plate15	L01	R47	single cell	Wnt	1	72h	0	2000	1000	500	0	1	10	1	299	0	1525	9	0	473	0	63	0	19	0	5	0	0	0	577	302	12
Lib2	L01-R48	Plate15	L01	R48	single cell	Wnt	1	72h	0	2000	1000	500	0	9	3	0	585	9	809	0	31	905	0	53	0	10	0	0	0	7	0	593	252	7
Lib2	L01-R49	Plate15	L01	R49	single cell	Wnt	1	72h	0	2000	1000	500	0	0	0	0	1	0	4	0	0	3	0	1	0	0	0	0	0	0	0	545	196	5
Lib2	L01-R50	Plate15	L01	R50	single cell	Wnt	1	72h	0	2000	1000	500	0	13	2	0	211	0	243	2	0	381	0	115	0	0	0	0	0	0	0	672	277	10
Lib2	L01-R51	Plate15	L01	R51	single cell	Wnt	1	72h	0	2000	1000	500	0	0	0	0	0	0	2	0	0	2	1	1	0	0	0	0	0	0	0	736	380	10
Lib2	L01-R52	Plate15	L01	R52	single cell	Wnt	1	72h	0	2000	1000	500	0	21	3	6	286	1	555	0	8	174	0	174	0	1	0	1	0	0	0	408	431	15
Lib2	L01-R53	Plate15	L01	R53	single cell	Wnt	1	72h	0	2000	1000	500	0	0	0	0	0	0	0	0	0	0	1	0	0	0	0	0	0	0	0	528	198	11
Lib2	L01-R54	Plate15	L01	R54	single cell	Wnt	1	72h	0	2000	1000	500	0	40	0	0	222	4	671	0	12	824	0	99	0	7	0	1	0	0	0	730	705	17
Lib2	L01-R55	Plate15	L01	R55	single cell	Wnt	1	72h	0	2000	1000	500	0	0	1	0	27	0	288	0	0	17	0	6	0	0	0	0	0	0	0	320	46	1
Lib2	L02-R01	Plate12	L02	R01	single cell	Wnt	1	24h	0	2000	1000	500	0	33	20	15	25	16	67	53	12	68	34	17	60	30	0	58	0	0	85	525	915	34
Lib2	L02-R03	Plate12	L02	R03	single cell	Wnt	1	24h	0	2000	1000	500	0	2	6	20	2	16	14	0	0	82	12	4	6	25	0	15	0	0	1	126	56	4
Lib2	L02-R04	Plate12	L02	R04	single cell	Wnt	1	24h	0	2000	1000	500	0	0	0	1	0	0	0	0	0	8	0	0	0	0	0	0	0	0	1	1070	923	111
Lib2	L02-R05	Plate12	L02	R05	single cell	Wnt	1	24h	0	2000	1000	500	0	28	0	31	2	15	46	0	0	11	0	15	0	0	0	1	0	0	5	305	109	14
Lib2	L02-R06	Plate12	L02	R06	single cell	Wnt	1	24h	0	2000	1000	500	0	27	31	64	5	14	37	21	0	88	20	0	30	13	0	42	0	27	42	229	148	23
Lib2	L02-R07	Plate12	L02	R07	single cell	Wnt	1	24h	0	2000	1000	500	0	11	2	0	7	1	1	0	0	57	19	5	35	2	0	6	0	11	90	191	105	14
Lib2	L02-R08	Plate12	L02	R08	single cell	Wnt	1	24h	0	2000	1000	500	0	2	0	26	14	0	40	0	0	13	11	11	7	16	0	36	0	0	22	117	160	17
Lib2	L02-R09	Plate12	L02	R09	single cell	Wnt	1	24h	0	2000	1000	500	0	1	6	0	39	0	67	23	5	90	18	1	1	22	0	4	0	15	60	532	647	55
Lib2	L02-R10	Plate12	L02	R10	single cell	Wnt	1	24h	0	2000	1000	500	0	19	0	0	8	0	35	0	0	7	12	23	2	2	0	19	0	10	0	152	130	2
Lib2	L02-R11	Plate12	L02	R11	single cell	Wnt	1	24h	0	2000	1000	500	0	16	0	60	161	23	1	0	0	2202	0	0	33	121	0	0	0	0	6	378	258	47
Lib2	L02-R13	Plate12	L02	R13	single cell	Wnt	1	24h	0	2000	1000	500	0	48	13	10	162	15	191	90	14	232	37	34	136	24	0	117	0	69	121	1007	1539	107
Lib2	L02-R14	Plate12	L02	R14	single cell	Wnt	1	24h	0	2000	1000	500	0	29	45	4	25	6	116	35	2	40	28	24	27	23	0	172	0	0	48	1161	1794	189
Lib2	L02-R16	Plate12	L02	R16	single cell	Wnt	1	24h	0	2000	1000	500	0	1	0	8	8	2	0	0	0	23	0	0	0	0	0	0	0	1	0	60	157	31
Lib2	L02-R17	Plate12	L02	R17	single cell	Wnt	1	24h	0	2000	1000	500	0	0	1	0	26	0	2	1	0	7	0	0	0	1	0	0	0	0	0	225	208	52
Lib2	L02-R18	Plate12	L02	R18	single cell	Wnt	1	24h	0	2000	1000	500	0	5	30	69	88	7	0	38	9	101	47	36	41	27	0	76	0	25	0	346	132	5
Lib2	L02-R19	Plate12	L02	R19	single cell	Wnt	1	24h	0	2000	1000	500	0	10	9	4	6	2	45	7	0	271	11	21	16	27	0	17	0	35	0	226	128	11
Lib2	L02-R21	Plate12	L02	R21	single cell	Wnt	1	24h	0	2000	1000	500	0	16	22	26	36	10	56	25	0	78	7	0	17	23	0	0	0	21	32	223	105	17
Lib2	L02-R22	Plate12	L02	R22	single cell	Wnt	1	24h	0	2000	1000	500	0	2	2	1	5	0	4	27	0	39	10	43	24	37	0	13	0	0	64	204	72	17
Lib2	L02-R23	Plate12	L02	R23	single cell	Wnt	1	24h	0	2000	1000	500	0	0	0	1	22	11	0	0	0	34	11	0	1	1	0	0	0	0	0	379	119	17
Lib2	L02-R26	Plate12	L02	R26	single cell	Wnt	1	24h	0	2000	1000	500	0	1	2	13	33	1	27	0	0	76	18	0	0	3	0	34	0	0	53	359	204	28
Lib2	L02-R27	Plate12	L02	R27	single cell	Wnt	1	24h	0	2000	1000	500	0	0	22	11	3	0	25	14	6	64	28	33	29	13	0	31	0	0	20	283	147	1
Lib2	L02-R28	Plate12	L02	R28	single cell	Wnt	1	24h	0	2000	1000	500	0	0	6	24	4	10	0	0	0	50	26	16	11	7	0	35	0	0	21	238	11	2
Lib2	L02-R29	Plate12	L02	R29	single cell	Wnt	1	24h	0	2000	1000	500	0	5	2	0	42	7	22	24	1	46	6	2	9	16	0	115	0	0	3	238	95	2
Lib2	L02-R30	Plate12	L02	R30	single cell	Wnt	1	24h	0	2000	1000	500	0	0	0	0	67	12	1	0	0	521	0	0	12	12	0	0	0	0	16	248	166	9
Lib2	L02-R31	Plate15	L02	R31	single cell	Wnt	1	72h	0	2000	1000	500	0	22	38	30	3	6	52	24	2	41	24	22	39	23	0	122	0	12	124	569	210	40
Lib2	L02-R32	Plate15	L02	R32	single cell	Wnt	1	72h	0	2000	1000	500	0	8	0	22	74	2	64	1	16	1622	34	13	19	17	0	39	0	1	10	157	96	14
Lib2	L02-R34	Plate15	L02	R34	single cell	Wnt	1	72h	0	2000	1000	500	0	0	0	0	0	0	0	0	0	0	0	1	0	0	0	0	0	0	0	146	147	21
Lib2	L02-R35	Plate15	L02	R35	single cell	Wnt	1	72h	0	2000	1000	500	0	22	0	0	62	18	115	15	5	78	35	0	37	28	0	99	0	56	135	1052	662	113
Lib2	L02-R36	Plate15	L02	R36	single cell	Wnt	1	72h	0	2000	1000	500	0	0	26	1	21	0	174	0	2	232	1	110	0	0	0	1	0	0	33	513	67	21
Lib2	L02-R37	Plate15	L02	R37	single cell	Wnt	1	72h	0	2000	1000	500	0	17	0	77	15	14	58	27	7	1	54	7	38	8	0	3	0	32	95	122	98	2
Lib2	L02-R38	Plate15	L02	R38	single cell	Wnt	1	72h	0	2000	1000	500	0	0	19	0	135	0	797	0	0	137	0	66	0	2	0	7	0	0	40	730	237	15
Lib2	L02-R39	Plate15	L02	R39	single cell	Wnt	1	72h	0	2000	1000	500	0	3	4	0	97	2	241	4	33	59	1	35	14	10	0	2	0	0	11	684	831	123
Lib2	L02-R40	Plate15	L02	R40	single cell	Wnt	1	72h	0	2000	1000	500	0	37	40	50	34	18	115	45	8	192	11	34	1	64	0	130	0	10	118	345	304	36
Lib2	L02-R41	Plate15	L02	R41	single cell	Wnt	1	72h	0	2000	1000	500	0	0	0	0	1	0	0	0	0	4	0	0	0	0	0	0	0	0	0	264	163	24
Lib2	L02-R42	Plate15	L02	R42	single cell	Wnt	1	72h	0	2000	1000	500	0	0	0	1	0	0	3	0	0	1	0	1	0	0	0	0	0	0	0	433	291	37
Lib2	L02-R43	Plate15	L02	R43	single cell	Wnt	1	72h	0	2000	1000	500	0	36	6	11	351	0	919	35	0	946	16	151	39	0	0	47	0	0	84	367	272	79
Lib2	L02-R44	Plate15	L02	R44	single cell	Wnt	1	72h	0	2000	1000	500	0	0	0	0	2	0	0	0	0	0	0	0	0	0	0	0	0	0	0	122	35	1
Lib2	L02-R45	Plate15	L02	R45	single cell	Wnt	1	72h	0	2000	1000	500	0	0	0	0	0	0	1	0	0	1	0	0	0	0	0	0	0	0	0	233	45	6
Lib2	L02-R46	Plate15	L02	R46	single cell	Wnt	1	72h	0	2000	1000	500	0	0	0	0	47	0	0	15	0	5	0	6	0	0	0	1	0	0	0	232	132	27
Lib2	L02-R47	Plate15	L02	R47	single cell	Wnt	1	72h	0	2000	1000	500	0	9	7	0	140	0	316	0	11	339	0	113	0	0	0	0	0	0	0	241	101	103
Lib2	L02-R48	Plate15	L02	R48	single cell	Wnt	1	72h	0	2000	1000	500	0	0	0	0	0	0	0	0	0	2	0	1	0	0	0	0	0	0	0	324	175	26
Lib2	L02-R49	Plate15	L02	R49	single cell	Wnt	1	72h	0	2000	1000	500	0	10	0	0	681	0	974	0	0	64	0	164	0	19	0	1	0	0	0	637	923	96
Lib2	L02-R50	Plate15	L02	R50	single cell	Wnt	1	72h	0	2000	1000	500	0	0	6	92	53	14	133	27	1	206	34	19	0	22	0	28	0	23	52	342	139	24
Lib2	L02-R51	Plate15	L02	R51	single cell	Wnt	1	72h	0	2000	1000	500	0	22	0	24	33	27	62	32	24	12	27	28	44	41	0	76	0	16	59	395	184	57
Lib2	L02-R52	Plate15	L02	R52	single cell	Wnt	1	72h	0	2000	1000	500	0	0	0	0	0	0	0	0	0	1	0	0	0	0	0	0	0	0	0	506	643	95
Lib2	L02-R53	Plate15	L02	R53	single cell	Wnt	1	72h	0	2000	1000	500	0	7	0	0	740	0	374	0	0	322	0	214	5	0	0	1	0	0	6	1086	582	83
Lib2	L02-R54	Plate15	L02	R54	single cell	Wnt	1	72h	0	2000	1000	500	0	0	0	1	3	0	2	0	0	1	0	3	1	0	0	0	0	0	0	376	118	12
Lib2	L02-R55	Plate15	L02	R55	single cell	Wnt	1	72h	0	2000	1000	500	0	11	3	0	157	0	50	8	0	291	0	0	5	4	0	0	0	0	14	294	294	43
Lib2	L03-R01	Plate12	L03	R01	single cell	Wnt	1	24h	0	2000	1000	500	0	41	23	59	43	49	169	69	13	179	22	29	62	85	0	203	0	37	111	239	62	3
Lib2	L03-R03	Plate12	L03	R03	single cell	Wnt	1	24h	0	2000	1000	500	0	0	0	1	4	0	0	0	0	27	0	0	0	0	0	0	0	0	0	228	40	6
Lib2	L03-R04	Plate12	L03	R04	single cell	Wnt	1	24h	0	2000	1000	500	0	24	0	0	66	0	67	0	9	114	40	8	50	69	0	1	0	22	44	1049	982	72
Lib2	L03-R05	Plate12	L03	R05	single cell	Wnt	1	24h	0	2000	1000	500	0	14	0	15	977	10	0	0	0	25	0	0	1	0	0	0	0	0	0	1627	1773	136
Lib2	L03-R06	Plate12	L03	R06	single cell	Wnt	1	24h	0	2000	1000	500	0	4	1	0	95	0	0	0	0	321	0	0	5	1	0	0	0	0	1	288	139	23
Lib2	L03-R07	Plate12	L03	R07	single cell	Wnt	1	24h	0	2000	1000	500	0	1	0	24	74	13	7	0	0	112	0	0	16	4	0	0	0	0	0	433	164	12
Lib2	L03-R08	Plate12	L03	R08	single cell	Wnt	1	24h	0	2000	1000	500	0	7	9	50	18	1	3	27	4	106	17	13	0	42	0	8	0	0	32	233	261	18
Lib2	L03-R09	Plate12	L03	R09	single cell	Wnt	1	24h	0	2000	1000	500	0	61	0	1	22	0	12	20	0	58	11	6	37	11	0	6	0	22	29	812	675	63
Lib2	L03-R10	Plate12	L03	R10	single cell	Wnt	1	24h	0	2000	1000	500	0	43	0	0	27	12	22	27	0	195	26	51	37	35	0	67	0	0	2	293	50	0
Lib2	L03-R11	Plate12	L03	R11	single cell	Wnt	1	24h	0	2000	1000	500	0	0	0	7	6	0	1	0	0	13	33	0	23	1	0	0	0	0	0	147	69	14
Lib2	L03-R13	Plate12	L03	R13	single cell	Wnt	1	24h	0	2000	1000	500	0	0	0	0	19	0	1	0	0	21	0	16	1	0	0	0	0	0	2	168	74	2
Lib2	L03-R14	Plate12	L03	R14	single cell	Wnt	1	24h	0	2000	1000	500	0	5	1	1	253	7	1	0	0	78	0	0	0	0	0	45	0	0	79	1321	1221	169
Lib2	L03-R16	Plate12	L03	R16	single cell	Wnt	1	24h	0	2000	1000	500	0	47	13	71	4	64	51	65	0	135	57	0	49	23	0	142	0	17	45	175	46	0
Lib2	L03-R17	Plate12	L03	R17	single cell	Wnt	1	24h	0	2000	1000	500	0	0	0	3	9	0	1	0	0	15	0	0	0	3	0	0	0	0	59	246	127	4
Lib2	L03-R18	Plate12	L03	R18	single cell	Wnt	1	24h	0	2000	1000	500	0	36	0	0	305	10	32	11	1	1352	16	1	21	92	0	41	0	3	84	328	223	3
Lib2	L03-R19	Plate12	L03	R19	single cell	Wnt	1	24h	0	2000	1000	500	0	17	37	16	37	0	55	52	0	136	16	16	33	40	0	89	0	36	109	1856	1284	104
Lib2	L03-R21	Plate12	L03	R21	single cell	Wnt	1	24h	0	2000	1000	500	0	5	6	0	13	20	40	79	2	91	42	1	55	42	0	21	0	3	159	162	148	13
Lib2	L03-R22	Plate12	L03	R22	single cell	Wnt	1	24h	0	2000	1000	500	0	20	12	0	61	16	58	43	2	44	4	22	13	17	0	7	0	15	55	256	270	25
Lib2	L03-R23	Plate12	L03	R23	single cell	Wnt	1	24h	0	2000	1000	500	0	0	0	0	2	0	58	19	0	35	24	0	4	17	0	0	0	0	12	153	103	4
Lib2	L03-R26	Plate12	L03	R26	single cell	Wnt	1	24h	0	2000	1000	500	0	0	0	0	360	0	4	0	1	24	0	0	39	0	0	0	0	0	52	1882	1330	112
Lib2	L03-R27	Plate12	L03	R27	single cell	Wnt	1	24h	0	2000	1000	500	0	0	0	0	38	0	1	0	0	8	0	2	0	0	0	0	0	0	0	83	101	4
Lib2	L03-R28	Plate12	L03	R28	single cell	Wnt	1	24h	0	2000	1000	500	0	62	27	0	241	21	88	66	13	225	90	15	58	90	0	200	0	1	105	1275	277	59
Lib2	L03-R29	Plate12	L03	R29	single cell	Wnt	1	24h	0	2000	1000	500	0	13	0	13	25	0	0	0	0	74	2	0	16	0	0	15	0	0	0	179	28	0
Lib2	L03-R30	Plate12	L03	R30	single cell	Wnt	1	24h	0	2000	1000	500	0	40	0	119	819	1	0	0	0	889	0	0	60	20	0	0	6	0	0	1367	777	90
Lib2	L03-R31	Plate15	L03	R31	single cell	Wnt	1	72h	0	2000	1000	500	0	0	0	0	0	0	0	0	0	0	0	0	0	0	0	1	0	0	1	587	372	46
Lib2	L03-R32	Plate15	L03	R32	single cell	Wnt	1	72h	0	2000	1000	500	0	25	4	27	10	9	64	18	12	34	8	23	15	29	0	70	0	1	74	412	166	12
Lib2	L03-R34	Plate15	L03	R34	single cell	Wnt	1	72h	0	2000	1000	500	0	6	0	0	14	0	562	1	8	904	0	30	0	0	0	0	0	0	0	265	241	28
Lib2	L03-R35	Plate15	L03	R35	single cell	Wnt	1	72h	0	2000	1000	500	0	0	0	0	2	0	1	0	0	0	0	1	1	0	0	0	0	0	0	476	115	18
Lib2	L03-R36	Plate15	L03	R36	single cell	Wnt	1	72h	0	2000	1000	500	0	14	5	0	89	0	666	0	0	33	0	58	0	0	0	0	0	0	0	399	229	0
Lib2	L03-R37	Plate15	L03	R37	single cell	Wnt	1	72h	0	2000	1000	500	0	1	1	0	98	5	520	0	5	574	0	28	0	0	0	27	0	0	1	293	383	16
Lib2	L03-R38	Plate15	L03	R38	single cell	Wnt	1	72h	0	2000	1000	500	0	0	0	0	1	0	1	0	0	3	0	0	1	0	0	0	0	0	0	278	129	28
Lib2	L03-R39	Plate15	L03	R39	single cell	Wnt	1	72h	0	2000	1000	500	0	1	12	22	1	6	14	21	10	3	44	18	19	14	0	0	0	1	78	380	171	37
Lib2	L03-R40	Plate15	L03	R40	single cell	Wnt	1	72h	0	2000	1000	500	0	39	10	1	314	0	1022	0	18	4440	0	244	0	0	0	13	0	0	0	343	252	21
Lib2	L03-R41	Plate15	L03	R41	single cell	Wnt	1	72h	0	2000	1000	500	0	19	2	1	255	7	682	0	14	513	0	86	6	0	0	0	0	0	0	369	129	20
Lib2	L03-R42	Plate15	L03	R42	single cell	Wnt	1	72h	0	2000	1000	500	0	3	3	36	12	2	35	14	0	51	8	8	21	36	0	39	0	0	102	815	979	99
Lib2	L03-R43	Plate15	L03	R43	single cell	Wnt	1	72h	0	2000	1000	500	0	0	0	0	191	0	1059	0	1	88	0	250	0	0	0	0	0	0	2	427	190	28
Lib2	L03-R44	Plate15	L03	R44	single cell	Wnt	1	72h	0	2000	1000	500	0	9	0	2	16	10	82	14	0	1	23	9	30	15	0	0	0	4	65	195	321	7
Lib2	L03-R45	Plate15	L03	R45	single cell	Wnt	1	72h	0	2000	1000	500	0	34	6	0	148	0	194	0	11	1027	0	57	7	0	0	0	0	0	27	386	118	23
Lib2	L03-R46	Plate15	L03	R46	single cell	Wnt	1	72h	0	2000	1000	500	0	45	12	27	27	10	73	70	31	145	59	29	44	58	0	130	0	29	137	99	35	27
Lib2	L03-R47	Plate15	L03	R47	single cell	Wnt	1	72h	0	2000	1000	500	0	43	0	1	35	12	352	0	0	424	0	26	45	14	0	45	0	3	68	261	394	36
Lib2	L03-R48	Plate15	L03	R48	single cell	Wnt	1	72h	0	2000	1000	500	0	0	0	0	84	0	588	0	0	43	0	52	0	0	0	3	0	0	0	291	157	10
Lib2	L03-R49	Plate15	L03	R49	single cell	Wnt	1	72h	0	2000	1000	500	0	24	14	11	151	12	135	6	0	193	7	2	24	26	0	74	17	5	50	354	218	24
Lib2	L03-R50	Plate15	L03	R50	single cell	Wnt	1	72h	0	2000	1000	500	0	0	0	0	1	0	1	0	0	0	0	1	0	0	0	0	0	0	1	256	83	39
Lib2	L03-R51	Plate15	L03	R51	single cell	Wnt	1	72h	0	2000	1000	500	0	9	12	0	412	0	275	0	4	124	0	147	0	0	0	0	0	8	21	413	254	17
Lib2	L03-R52	Plate15	L03	R52	single cell	Wnt	1	72h	0	2000	1000	500	0	11	0	1	293	0	1708	0	13	136	5	338	0	14	0	1	0	0	0	329	106	31
Lib2	L03-R53	Plate15	L03	R53	single cell	Wnt	1	72h	0	2000	1000	500	0	0	0	0	0	0	2	0	0	1	0	0	0	0	0	2	0	0	0	332	113	26
Lib2	L03-R54	Plate15	L03	R54	single cell	Wnt	1	72h	0	2000	1000	500	0	0	0	0	1	0	0	0	0	2	0	0	0	0	0	0	0	0	0	224	345	6
Lib2	L03-R55	Plate15	L03	R55	single cell	Wnt	1	72h	0	2000	1000	500	0	0	0	0	0	0	0	0	0	0	0	0	0	0	0	0	0	0	0	547	502	75
Lib2	L04-R01	Plate12	L04	R01	single cell	Wnt	1	24h	0	2000	1000	500	0	0	3	0	1	0	0	6	0	48	0	0	0	0	0	34	0	0	0	308	63	6
Lib2	L04-R03	Plate12	L04	R03	single cell	Wnt	1	24h	0	2000	1000	500	0	64	8	79	101	18	71	35	8	168	56	51	65	42	0	2	0	0	88	1384	1215	140
Lib2	L04-R04	Plate12	L04	R04	single cell	Wnt	1	24h	0	2000	1000	500	0	23	5	29	6	0	11	0	3	21	12	7	14	3	0	8	0	0	52	155	36	21
Lib2	L04-R05	Plate12	L04	R05	single cell	Wnt	1	24h	0	2000	1000	500	0	0	0	0	257	6	1	1	0	394	1	0	22	22	0	0	0	0	0	381	133	39
Lib2	L04-R06	Plate12	L04	R06	single cell	Wnt	1	24h	0	2000	1000	500	0	1	0	22	534	0	0	0	0	92	6	1	24	10	0	12	0	0	27	471	200	38
Lib2	L04-R07	Plate12	L04	R07	no cells	none	0	no cells	0	2000	1000	500	0	0	0	0	2	0	0	0	0	10	0	0	0	0	0	0	0	0	0	172	129	21
Lib2	L04-R08	Plate12	L04	R08	no cells	none	0	no cells	0	2000	1000	500	0	0	0	0	3	0	0	0	0	6	0	0	0	0	0	0	0	0	1	79	42	8
Lib2	L04-R09	Plate12	L04	R09	single cell	Wnt	1	24h	0	2000	1000	500	0	0	4	0	16	10	1	24	0	55	19	8	21	27	0	2	0	8	0	1449	1152	200
Lib2	L04-R10	Plate12	L04	R10	single cell	Wnt	1	24h	0	2000	1000	500	0	16	5	0	21	12	3	66	0	102	0	14	16	43	0	54	0	6	0	1912	1305	209
Lib2	L04-R11	Plate12	L04	R11	single cell	Wnt	1	24h	0	2000	1000	500	0	0	0	1	3	0	0	0	5	9	0	0	0	0	0	0	0	9	35	223	21	24
Lib2	L04-R13	Plate12	L04	R13	single cell	Wnt	1	24h	0	2000	1000	500	0	16	9	15	180	17	2	0	0	758	15	0	26	7	0	0	0	0	0	240	115	31
Lib2	L04-R14	Plate12	L04	R14	single cell	Wnt	1	24h	0	2000	1000	500	0	4	0	22	12	7	52	15	6	35	1	5	8	19	0	48	0	6	32	227	105	2
Lib2	L04-R16	Plate12	L04	R16	single cell	Wnt	1	24h	0	2000	1000	500	0	10	2	30	9	0	38	0	0	93	19	10	20	20	0	18	0	17	110	150	69	24
Lib2	L04-R17	Plate12	L04	R17	single cell	Wnt	1	24h	0	2000	1000	500	0	10	16	66	30	12	56	16	4	130	24	21	17	10	0	7	0	27	108	406	152	27
Lib2	L04-R18	Plate12	L04	R18	single cell	Wnt	1	24h	0	2000	1000	500	0	24	17	37	11	15	27	37	5	99	30	47	27	13	0	96	0	20	31	442	52	3
Lib2	L04-R19	Plate12	L04	R19	single cell	Wnt	1	24h	0	2000	1000	500	0	21	0	0	71	21	32	14	0	41	29	19	66	1	0	6	0	41	129	1592	1728	171
Lib2	L04-R21	Plate12	L04	R21	single cell	Wnt	1	24h	0	2000	1000	500	0	1	0	3	18	0	0	0	7	41	0	0	5	10	0	0	0	0	16	110	143	7
Lib2	L04-R22	Plate12	L04	R22	no cells	none	0	no cells	0	2000	1000	500	0	1	0	0	1	0	3	0	0	7	0	1	0	1	0	0	0	0	0	492	120	31
Lib2	L04-R23	Plate12	L04	R23	no cells	none	0	no cells	0	2000	1000	500	0	0	0	0	2	0	0	0	0	8	0	2	0	0	0	0	0	0	0	131	30	3
Lib2	L04-R26	Plate12	L04	R26	single cell	Wnt	1	24h	0	2000	1000	500	0	2	0	0	42	0	1	0	0	160	0	0	6	6	0	1	0	0	2	158	72	6
Lib2	L04-R27	Plate12	L04	R27	single cell	Wnt	1	24h	0	2000	1000	500	0	41	0	2	56	0	39	1	0	58	7	16	23	42	0	33	0	21	0	2004	1388	286
Lib2	L04-R28	Plate12	L04	R28	single cell	Wnt	1	24h	0	2000	1000	500	0	0	0	0	9	11	1	0	0	65	0	0	0	34	0	8	0	0	1	1319	246	161
Lib2	L04-R29	Plate12	L04	R29	single cell	Wnt	1	24h	0	2000	1000	500	0	0	0	0	36	1	1	0	0	42	0	4	1	0	0	1	0	0	0	235	130	8
Lib2	L04-R30	Plate12	L04	R30	single cell	Wnt	1	24h	0	2000	1000	500	0	0	2	5	0	0	0	0	6	4	2	1	0	1	0	18	0	0	0	323	149	21
Lib2	L04-R31	Plate15	L04	R31	single cell	Wnt	1	72h	0	2000	1000	500	0	45	41	83	34	25	72	50	7	73	41	50	29	34	0	65	0	26	148	749	481	82
Lib2	L04-R32	Plate15	L04	R32	single cell	Wnt	1	72h	0	2000	1000	500	0	16	0	0	54	0	582	1	1	131	0	148	0	0	0	0	0	0	0	235	40	23
Lib2	L04-R34	Plate15	L04	R34	single cell	Wnt	1	72h	0	2000	1000	500	0	5	0	0	39	0	214	0	6	129	0	94	2	11	0	3	0	0	3	266	410	26
Lib2	L04-R35	Plate15	L04	R35	single cell	Wnt	1	72h	0	2000	1000	500	0	0	0	0	1	0	0	0	0	0	0	0	0	0	0	0	0	0	0	252	80	13
Lib2	L04-R36	Plate15	L04	R36	single cell	Wnt	1	72h	0	2000	1000	500	0	73	0	0	298	0	363	28	10	227	0	117	39	22	0	0	0	0	99	1429	916	131
Lib2	L04-R37	Plate15	L04	R37	no cells	none	0	no cells	0	2000	1000	500	0	0	0	0	0	0	0	0	0	1	0	1	0	0	0	1	0	0	0	222	111	34
Lib2	L04-R38	Plate15	L04	R38	no cells	none	0	no cells	0	2000	1000	500	0	0	0	0	0	0	0	0	0	0	0	0	0	0	0	0	0	0	0	1011	696	137
Lib2	L04-R39	Plate15	L04	R39	single cell	Wnt	1	72h	0	2000	1000	500	0	2	6	11	31	11	194	14	16	63	15	28	6	20	0	2	0	3	12	474	232	39
Lib2	L04-R40	Plate15	L04	R40	single cell	Wnt	1	72h	0	2000	1000	500	0	0	0	0	0	0	3	0	0	3	0	0	0	0	0	0	0	0	0	413	96	56
Lib2	L04-R41	Plate15	L04	R41	single cell	Wnt	1	72h	0	2000	1000	500	0	0	0	0	1	0	1	0	0	2	0	0	0	0	0	0	0	0	0	265	119	16
Lib2	L04-R42	Plate15	L04	R42	single cell	Wnt	1	72h	0	2000	1000	500	0	0	0	0	1	0	4	0	0	0	0	0	0	0	0	0	0	0	0	322	261	34
Lib2	L04-R43	Plate15	L04	R43	single cell	Wnt	1	72h	0	2000	1000	500	0	0	0	0	2	0	5	0	0	1	0	1	0	0	0	0	0	0	0	838	577	110
Lib2	L04-R44	Plate15	L04	R44	single cell	Wnt	1	72h	0	2000	1000	500	0	0	0	0	0	0	0	0	0	1	0	0	0	0	0	0	0	1	0	595	567	29
Lib2	L04-R45	Plate15	L04	R45	single cell	Wnt	1	72h	0	2000	1000	500	0	20	10	13	12	1	148	16	0	128	10	20	12	14	0	16	0	20	78	228	60	12
Lib2	L04-R46	Plate15	L04	R46	single cell	Wnt	1	72h	0	2000	1000	500	0	0	8	0	282	0	370	0	11	433	0	111	0	0	0	0	0	0	0	510	671	97
Lib2	L04-R47	Plate15	L04	R47	single cell	Wnt	1	72h	0	2000	1000	500	0	7	0	0	227	5	1164	2	2	91	22	68	4	27	0	0	0	15	5	907	659	116
Lib2	L04-R48	Plate15	L04	R48	single cell	Wnt	1	72h	0	2000	1000	500	0	3	11	16	27	4	170	26	8	55	46	18	32	28	0	41	0	12	72	242	88	7
Lib2	L04-R49	Plate15	L04	R49	no cells	none	0	no cells	0	2000	1000	500	0	0	0	0	1	0	0	0	0	0	0	0	0	0	0	0	0	0	0	440	105	40
Lib2	L04-R50	Plate15	L04	R50	no cells	none	0	no cells	0	2000	1000	500	0	0	1	0	0	0	1	0	0	0	0	0	0	0	0	0	0	0	0	339	115	25
Lib2	L04-R51	Plate15	L04	R51	single cell	Wnt	1	72h	0	2000	1000	500	0	4	4	12	80	8	266	28	3	65	1	40	0	37	0	0	0	6	35	510	204	55
Lib2	L04-R52	Plate15	L04	R52	single cell	Wnt	1	72h	0	2000	1000	500	0	0	0	0	1	0	0	0	0	0	0	0	0	0	0	0	0	0	0	318	193	21
Lib2	L04-R53	Plate15	L04	R53	single cell	Wnt	1	72h	0	2000	1000	500	0	0	0	0	0	0	0	0	0	0	0	0	0	0	0	0	0	0	0	217	99	12
Lib2	L04-R54	Plate15	L04	R54	single cell	Wnt	1	72h	0	2000	1000	500	0	47	0	9	795	0	1156	3	64	890	31	265	1	1	0	0	0	39	12	786	744	141
Lib2	L04-R55	Plate15	L04	R55	single cell	Wnt	1	72h	0	2000	1000	500	0	20	0	0	280	0	220	0	16	365	0	142	0	0	0	0	0	0	12	440	253	52
Lib2	L05-R01	Plate12	L05	R01	single cell	Wnt	1	24h	0	2000	1000	500	0	0	25	0	42	9	44	55	0	107	33	24	19	37	0	97	0	23	92	190	137	19
Lib2	L05-R03	Plate12	L05	R03	single cell	Wnt	1	24h	0	2000	1000	500	0	0	10	41	28	15	92	24	2	101	50	24	73	40	0	35	0	36	135	93	120	12
Lib2	L05-R04	Plate12	L05	R04	single cell	Wnt	1	24h	0	2000	1000	500	0	0	0	1	103	0	0	0	0	110	0	0	3	0	0	7	0	0	1	94	189	51
Lib2	L05-R05	Plate12	L05	R05	single cell	Wnt	1	24h	0	2000	1000	500	0	2	9	104	82	21	24	0	0	143	1	9	18	31	0	22	0	0	77	954	1830	181
Lib2	L05-R06	Plate12	L05	R06	single cell	Wnt	1	24h	0	2000	1000	500	0	0	5	38	15	0	51	0	7	80	24	18	0	0	0	70	0	0	30	211	80	27
Lib2	L05-R07	Plate12	L05	R07	single cell	Wnt	1	24h	0	2000	1000	500	0	0	3	19	41	6	11	0	18	124	14	2	9	5	0	71	0	20	29	152	250	50
Lib2	L05-R08	Plate12	L05	R08	single cell	Wnt	1	24h	0	2000	1000	500	0	1	0	1	61	0	34	23	0	46	0	0	9	2	0	1	0	0	56	746	2099	165
Lib2	L05-R09	Plate12	L05	R09	single cell	Wnt	1	24h	0	2000	1000	500	0	9	21	1	24	25	0	0	0	15	10	7	0	2	0	7	0	1	0	135	161	0
Lib2	L05-R10	Plate12	L05	R10	single cell	Wnt	1	24h	0	2000	1000	500	0	1	0	0	6	0	69	1	7	76	5	17	5	15	0	17	0	0	68	119	145	5
Lib2	L05-R11	Plate12	L05	R11	single cell	Wnt	1	24h	0	2000	1000	500	0	15	23	13	26	12	1	38	8	74	32	0	31	2	0	16	0	33	57	875	2229	260
Lib2	L05-R13	Plate12	L05	R13	single cell	Wnt	1	24h	0	2000	1000	500	0	4	1	0	40	0	4	0	1	326	0	0	23	10	0	0	0	0	0	122	135	24
Lib2	L05-R14	Plate12	L05	R14	single cell	Wnt	1	24h	0	2000	1000	500	0	0	7	31	34	0	55	46	12	16	37	3	28	2	0	36	0	32	9	115	136	18
Lib2	L05-R16	Plate12	L05	R16	single cell	Wnt	1	24h	0	2000	1000	500	0	20	14	47	13	16	36	30	10	62	26	34	13	33	0	75	0	1	91	126	91	16
Lib2	L05-R17	Plate12	L05	R17	single cell	Wnt	1	24h	0	2000	1000	500	0	1	0	0	48	0	1	0	0	13	0	1	0	1	0	0	0	0	0	429	271	29
Lib2	L05-R18	Plate12	L05	R18	single cell	Wnt	1	24h	0	2000	1000	500	0	1	6	0	137	0	33	1	0	73	15	6	39	3	0	0	0	0	66	171	234	10
Lib2	L05-R19	Plate12	L05	R19	single cell	Wnt	1	24h	0	2000	1000	500	0	0	0	17	7	0	29	2	9	53	0	11	19	32	0	36	0	0	0	242	184	22
Lib2	L05-R21	Plate12	L05	R21	single cell	Wnt	1	24h	0	2000	1000	500	0	1	0	1	166	1	2	0	0	401	7	1	5	0	0	13	0	0	35	358	232	18
Lib2	L05-R22	Plate12	L05	R22	single cell	Wnt	1	24h	0	2000	1000	500	0	27	0	39	43	10	25	36	0	128	15	0	30	1	0	2	0	21	0	672	654	78
Lib2	L05-R23	Plate12	L05	R23	single cell	Wnt	1	24h	0	2000	1000	500	0	50	24	46	91	8	167	112	18	128	41	59	106	102	0	151	0	37	261	956	1857	179
Lib2	L05-R26	Plate12	L05	R26	single cell	Wnt	1	24h	0	2000	1000	500	0	10	32	18	34	10	121	1	0	40	30	14	22	31	0	31	0	14	29	77	103	2
Lib2	L05-R27	Plate12	L05	R27	single cell	Wnt	1	24h	0	2000	1000	500	0	52	5	27	99	2	2	14	5	903	6	7	16	43	0	89	0	17	13	111	314	28
Lib2	L05-R28	Plate12	L05	R28	single cell	Wnt	1	24h	0	2000	1000	500	0	13	0	50	59	1	61	0	10	143	1	11	31	0	0	1	0	21	64	797	352	204
Lib2	L05-R29	Plate12	L05	R29	single cell	Wnt	1	24h	0	2000	1000	500	0	10	30	0	72	0	112	55	35	109	25	0	112	66	0	63	0	43	150	648	1131	100
Lib2	L05-R30	Plate12	L05	R30	single cell	Wnt	1	24h	0	2000	1000	500	0	0	5	1	7	0	6	0	0	12	1	0	5	0	0	0	0	0	0	177	192	71
Lib2	L05-R31	Plate15	L05	R31	single cell	Wnt	1	72h	0	2000	1000	500	0	0	2	0	2	0	113	23	0	97	4	22	0	3	0	78	0	8	31	147	180	17
Lib2	L05-R32	Plate15	L05	R32	single cell	Wnt	1	72h	0	2000	1000	500	0	0	0	0	1	0	3	0	0	3	0	0	0	0	0	1	0	0	0	167	75	24
Lib2	L05-R34	Plate15	L05	R34	single cell	Wnt	1	72h	0	2000	1000	500	0	0	0	0	0	0	1	0	0	0	0	1	0	0	0	0	0	0	0	100	86	19
Lib2	L05-R35	Plate15	L05	R35	single cell	Wnt	1	72h	0	2000	1000	500	0	0	52	0	523	1	621	1	11	305	0	367	0	12	0	0	0	0	1	326	386	49
Lib2	L05-R36	Plate15	L05	R36	single cell	Wnt	1	72h	0	2000	1000	500	0	2	8	50	200	6	369	3	0	76	0	124	4	2	0	3	0	0	11	167	400	35
Lib2	L05-R37	Plate15	L05	R37	single cell	Wnt	1	72h	0	2000	1000	500	0	11	21	65	15	12	82	35	7	45	30	10	46	12	0	46	0	7	17	110	212	27
Lib2	L05-R38	Plate15	L05	R38	single cell	Wnt	1	72h	0	2000	1000	500	0	9	1	1	83	10	628	0	1	1635	0	132	0	12	0	0	0	0	2	234	235	32
Lib2	L05-R39	Plate15	L05	R39	single cell	Wnt	1	72h	0	2000	1000	500	0	10	6	2	27	7	109	5	0	93	22	38	24	46	0	5	0	14	113	552	1517	76
Lib2	L05-R40	Plate15	L05	R40	single cell	Wnt	1	72h	0	2000	1000	500	0	0	0	0	0	0	4	0	0	3	0	1	0	0	0	0	0	0	0	318	269	47
Lib2	L05-R41	Plate15	L05	R41	single cell	Wnt	1	72h	0	2000	1000	500	0	31	11	39	111	0	166	27	17	248	9	28	0	23	0	35	0	1	14	288	232	68
Lib2	L05-R42	Plate15	L05	R42	single cell	Wnt	1	72h	0	2000	1000	500	0	15	0	0	201	2	427	0	9	50	0	67	30	1	0	1	0	0	1	201	245	45
Lib2	L05-R43	Plate15	L05	R43	single cell	Wnt	1	72h	0	2000	1000	500	0	38	0	15	296	3	1377	5	10	1846	1	341	7	7	0	53	0	0	19	260	589	51
Lib2	L05-R44	Plate15	L05	R44	single cell	Wnt	1	72h	0	2000	1000	500	0	29	22	16	133	18	353	11	21	70	19	46	49	20	0	18	0	17	44	414	583	12
Lib2	L05-R45	Plate15	L05	R45	single cell	Wnt	1	72h	0	2000	1000	500	0	0	0	0	0	0	3	0	0	1	0	0	0	0	0	0	0	0	0	157	136	11
Lib2	L05-R46	Plate15	L05	R46	single cell	Wnt	1	72h	0	2000	1000	500	0	40	14	25	24	12	135	23	27	111	23	7	35	35	0	103	0	42	94	174	116	43
Lib2	L05-R47	Plate15	L05	R47	single cell	Wnt	1	72h	0	2000	1000	500	0	0	0	0	2	0	2	0	0	0	0	0	1	0	0	1	0	0	0	173	180	26
Lib2	L05-R48	Plate15	L05	R48	single cell	Wnt	1	72h	0	2000	1000	500	0	0	0	0	1	0	2	0	0	1	0	0	0	0	0	1	0	0	0	99	121	6
Lib2	L05-R49	Plate15	L05	R49	single cell	Wnt	1	72h	0	2000	1000	500	0	0	0	0	632	2	3225	0	13	213	0	85	0	0	0	0	0	13	0	422	1041	122
Lib2	L05-R50	Plate15	L05	R50	single cell	Wnt	1	72h	0	2000	1000	500	0	6	44	50	11	0	98	20	7	112	8	5	55	21	0	63	0	18	43	193	103	27
Lib2	L05-R51	Plate15	L05	R51	single cell	Wnt	1	72h	0	2000	1000	500	0	13	15	51	45	20	365	1	0	304	8	113	29	60	0	1	0	7	1	279	340	62
Lib2	L05-R52	Plate15	L05	R52	single cell	Wnt	1	72h	0	2000	1000	500	0	0	0	0	3	0	1	0	0	31	0	0	4	0	0	0	0	0	0	89	101	30
Lib2	L05-R53	Plate15	L05	R53	single cell	Wnt	1	72h	0	2000	1000	500	0	0	1	0	0	0	0	0	0	1	0	0	0	0	0	0	0	0	0	250	128	25
Lib2	L05-R54	Plate15	L05	R54	single cell	Wnt	1	72h	0	2000	1000	500	0	0	17	0	88	0	320	44	8	96	3	46	3	32	0	24	0	28	2	270	279	33
Lib2	L05-R55	Plate15	L05	R55	single cell	Wnt	1	72h	0	2000	1000	500	0	0	0	0	0	0	0	0	0	1	0	0	0	0	0	0	0	0	0	241	498	52
Lib2	L08-R01	Plate12	L08	R01	single cell	Wnt	1	24h	0	2000	1000	500	0	48	0	134	219	57	97	13	3	240	12	25	80	34	0	111	12	7	101	1286	1810	222
Lib2	L08-R03	Plate12	L08	R03	single cell	Wnt	1	24h	0	2000	1000	500	0	1	0	0	43	0	0	0	11	12	10	0	32	17	0	5	0	0	19	182	104	43
Lib2	L08-R04	Plate12	L08	R04	single cell	Wnt	1	24h	0	2000	1000	500	0	12	0	0	4	0	1	1	0	5	21	7	4	0	0	30	0	0	1	173	137	55
Lib2	L08-R05	Plate12	L08	R05	single cell	Wnt	1	24h	0	2000	1000	500	0	1	0	0	21	0	64	9	0	1	0	12	4	46	0	1	0	0	0	563	175	47
Lib2	L08-R06	Plate12	L08	R06	single cell	Wnt	1	24h	0	2000	1000	500	0	0	4	25	53	8	0	22	3	37	0	0	5	0	0	9	0	0	0	562	584	68
Lib2	L08-R07	Plate12	L08	R07	single cell	Wnt	1	24h	0	2000	1000	500	0	0	1	0	21	5	1	1	0	12	0	0	0	0	0	0	0	0	1	215	104	15
Lib2	L08-R08	Plate12	L08	R08	single cell	Wnt	1	24h	0	2000	1000	500	0	0	9	3	60	28	44	38	0	215	43	30	33	47	0	69	0	0	1	1265	1302	216
Lib2	L08-R09	Plate12	L08	R09	single cell	Wnt	1	24h	0	2000	1000	500	0	29	11	0	10	13	58	25	6	50	23	0	42	30	0	83	0	29	54	174	92	9
Lib2	L08-R10	Plate12	L08	R10	single cell	Wnt	1	24h	0	2000	1000	500	0	7	4	9	14	3	0	0	0	95	0	0	19	0	0	74	0	0	37	679	211	17
Lib2	L08-R11	Plate12	L08	R11	single cell	Wnt	1	24h	0	2000	1000	500	0	0	0	0	93	0	7	0	0	12	0	1	5	0	0	1	0	3	206	311	84	15
Lib2	L08-R13	Plate12	L08	R13	single cell	Wnt	1	24h	0	2000	1000	500	0	21	0	0	100	15	60	50	0	117	3	18	42	93	0	67	0	19	5	1068	1428	223
Lib2	L08-R14	Plate12	L08	R14	single cell	Wnt	1	24h	0	2000	1000	500	0	19	6	0	43	25	48	35	2	114	23	20	31	60	0	1	0	28	58	1715	1741	154
Lib2	L08-R16	Plate12	L08	R16	single cell	Wnt	1	24h	0	2000	1000	500	0	17	8	33	46	25	110	33	0	246	48	30	60	54	0	101	0	30	125	417	71	51
Lib2	L08-R17	Plate12	L08	R17	single cell	Wnt	1	24h	0	2000	1000	500	0	1	1	13	10	0	40	1	0	36	0	1	1	15	0	3	0	0	11	277	147	39
Lib2	L08-R18	Plate12	L08	R18	single cell	Wnt	1	24h	0	2000	1000	500	0	32	30	10	62	40	7	23	10	129	41	46	57	22	0	121	0	56	179	259	57	15
Lib2	L08-R19	Plate12	L08	R19	single cell	Wnt	1	24h	0	2000	1000	500	0	23	33	52	10	12	150	0	31	163	24	1	109	44	0	140	0	25	0	287	182	25
Lib2	L08-R21	Plate12	L08	R21	single cell	Wnt	1	24h	0	2000	1000	500	0	13	0	52	3	0	17	1	0	49	11	0	23	34	0	36	0	24	33	201	33	0
Lib2	L08-R22	Plate12	L08	R22	single cell	Wnt	1	24h	0	2000	1000	500	0	16	20	77	71	3	44	0	1	134	23	44	22	76	0	75	0	0	101	694	251	78
Lib2	L08-R23	Plate12	L08	R23	single cell	Wnt	1	24h	0	2000	1000	500	0	0	14	0	40	1	14	1	8	87	19	1	6	7	0	29	0	29	0	418	90	1
Lib2	L08-R26	Plate12	L08	R26	single cell	Wnt	1	24h	0	2000	1000	500	0	11	13	1	16	2	13	0	8	22	13	0	8	29	0	1	0	5	41	93	141	37
Lib2	L08-R27	Plate12	L08	R27	single cell	Wnt	1	24h	0	2000	1000	500	0	45	5	19	249	7	63	14	0	445	37	10	15	43	0	22	0	0	38	1553	2283	186
Lib2	L08-R28	Plate12	L08	R28	single cell	Wnt	1	24h	0	2000	1000	500	0	15	5	19	42	13	12	41	9	435	21	12	28	11	0	10	0	0	55	285	20	14
Lib2	L08-R29	Plate12	L08	R29	single cell	Wnt	1	24h	0	2000	1000	500	0	16	10	4	9	0	30	28	0	25	17	0	7	13	0	20	0	7	0	420	135	49
Lib2	L08-R30	Plate12	L08	R30	single cell	Wnt	1	24h	0	2000	1000	500	0	0	4	0	5	0	0	10	0	9	11	0	28	1	0	1	0	0	1	1155	1303	204
Lib2	L08-R31	Plate15	L08	R31	single cell	Wnt	1	72h	0	2000	1000	500	0	0	41	14	3	0	40	30	0	114	0	4	17	8	0	54	0	6	5	602	287	122
Lib2	L08-R32	Plate15	L08	R32	single cell	Wnt	1	72h	0	2000	1000	500	0	7	10	1	13	4	214	0	2	168	10	10	20	10	0	87	0	3	70	158	44	12
Lib2	L08-R34	Plate15	L08	R34	single cell	Wnt	1	72h	0	2000	1000	500	1	12	1	7	74	0	146	0	0	40	10	3	18	5	0	0	0	0	33	300	247	40
Lib2	L08-R35	Plate15	L08	R35	single cell	Wnt	1	72h	0	2000	1000	500	0	15	13	63	12	3	16	43	17	82	17	29	23	47	0	81	0	23	9	643	126	42
Lib2	L08-R36	Plate15	L08	R36	single cell	Wnt	1	72h	0	2000	1000	500	0	0	0	0	0	0	1	0	0	0	0	0	0	0	0	0	0	0	0	446	246	50
Lib2	L08-R37	Plate15	L08	R37	single cell	Wnt	1	72h	0	2000	1000	500	0	34	10	32	8	5	175	35	20	193	15	11	27	36	0	47	0	21	0	328	99	36
Lib2	L08-R38	Plate15	L08	R38	single cell	Wnt	1	72h	0	2000	1000	500	0	17	15	22	12	6	32	36	2	27	30	15	49	23	0	127	0	0	80	519	264	53
Lib2	L08-R39	Plate15	L08	R39	single cell	Wnt	1	72h	0	2000	1000	500	0	0	0	0	0	0	3	0	0	3	0	1	0	0	0	0	0	0	0	1183	564	95
Lib2	L08-R40	Plate15	L08	R40	single cell	Wnt	1	72h	0	2000	1000	500	0	0	0	0	1	0	6	0	0	4	0	1	1	0	0	0	0	0	0	551	175	49
Lib2	L08-R41	Plate15	L08	R41	single cell	Wnt	1	72h	0	2000	1000	500	0	0	0	0	0	0	1	0	0	1	0	0	0	0	0	0	0	0	0	553	155	49
Lib2	L08-R42	Plate15	L08	R42	single cell	Wnt	1	72h	0	2000	1000	500	0	26	0	4	376	2	184	0	0	72	0	173	8	53	0	20	0	1	19	811	853	82
Lib2	L08-R43	Plate15	L08	R43	single cell	Wnt	1	72h	0	2000	1000	500	0	18	0	0	242	0	337	0	20	704	0	90	0	1	0	1	0	0	3	590	149	26
Lib2	L08-R44	Plate15	L08	R44	single cell	Wnt	1	72h	0	2000	1000	500	0	48	20	60	18	13	103	9	0	199	0	27	10	45	0	63	0	13	51	235	108	1
Lib2	L08-R45	Plate15	L08	R45	single cell	Wnt	1	72h	0	2000	1000	500	0	0	0	0	0	0	0	0	0	0	0	0	1	0	0	0	0	0	0	259	43	1
Lib2	L08-R46	Plate15	L08	R46	single cell	Wnt	1	72h	0	2000	1000	500	0	0	0	0	2	0	5	0	0	1	0	1	0	1	0	0	0	0	0	393	91	81
Lib2	L08-R47	Plate15	L08	R47	single cell	Wnt	1	72h	0	2000	1000	500	0	0	0	0	838	3	2191	20	0	36	0	241	0	35	0	0	0	0	1	1200	576	216
Lib2	L08-R48	Plate15	L08	R48	single cell	Wnt	1	72h	0	2000	1000	500	0	24	0	0	82	7	541	9	8	842	37	0	30	1	0	3	0	5	90	1189	413	79
Lib2	L08-R49	Plate15	L08	R49	single cell	Wnt	1	72h	0	2000	1000	500	0	30	14	1	3	0	49	21	0	85	12	26	19	27	0	80	0	19	113	435	133	33
Lib2	L08-R50	Plate15	L08	R50	single cell	Wnt	1	72h	0	2000	1000	500	0	0	0	0	118	0	1078	1	0	2	0	87	0	1	0	0	0	0	25	270	205	654
Lib2	L08-R51	Plate15	L08	R51	single cell	Wnt	1	72h	0	2000	1000	500	0	32	47	43	37	23	134	17	12	112	46	41	34	45	0	0	0	21	48	441	279	51
Lib2	L08-R52	Plate15	L08	R52	single cell	Wnt	1	72h	0	2000	1000	500	0	0	0	0	44	0	1	6	0	0	0	0	16	17	0	0	0	0	0	691	674	106
Lib2	L08-R53	Plate15	L08	R53	single cell	Wnt	1	72h	0	2000	1000	500	0	0	5	12	304	7	483	5	1	197	1	67	22	6	0	41	0	0	43	121	42	27
Lib2	L08-R54	Plate15	L08	R54	single cell	Wnt	1	72h	0	2000	1000	500	0	35	15	75	41	19	83	40	18	189	30	44	73	50	0	192	0	10	87	365	269	30
Lib2	L08-R55	Plate15	L08	R55	single cell	Wnt	1	72h	0	2000	1000	500	0	2	6	26	1	13	35	40	0	42	13	4	1	2	0	63	0	6	4	368	684	32
Lib2	L09-R01	Plate12	L09	R01	single cell	Wnt	1	24h	0	2000	1000	500	0	2	0	19	99	0	25	12	3	37	11	2	5	1	0	1	0	0	10	617	506	60
Lib2	L09-R03	Plate12	L09	R03	single cell	Wnt	1	24h	0	2000	1000	500	0	23	23	0	41	30	2	29	15	18	26	10	37	30	0	53	0	14	16	280	51	20
Lib2	L09-R04	Plate12	L09	R04	single cell	Wnt	1	24h	0	2000	1000	500	0	6	20	19	8	0	53	20	0	32	7	9	17	33	0	139	0	29	16	133	56	3
Lib2	L09-R05	Plate12	L09	R05	single cell	Wnt	1	24h	0	2000	1000	500	0	3	1	0	202	0	0	2	0	351	0	1	21	35	0	44	0	0	1	577	404	57
Lib2	L09-R06	Plate12	L09	R06	single cell	Wnt	1	24h	0	2000	1000	500	0	6	23	0	18	16	35	32	1	73	0	15	8	10	0	44	0	8	37	197	54	3
Lib2	L09-R07	Plate12	L09	R07	single cell	Wnt	1	24h	0	2000	1000	500	0	33	18	40	183	28	83	13	2	161	50	17	39	1	0	0	0	43	37	1920	1517	111
Lib2	L09-R08	Plate12	L09	R08	single cell	Wnt	1	24h	0	2000	1000	500	0	2	4	0	23	0	28	5	0	101	11	0	1	4	0	2	0	0	14	198	199	22
Lib2	L09-R09	Plate12	L09	R09	single cell	Wnt	1	24h	0	2000	1000	500	0	0	0	0	37	0	1	0	0	45	1	0	1	0	0	0	0	0	43	247	87	10
Lib2	L09-R10	Plate12	L09	R10	single cell	Wnt	1	24h	0	2000	1000	500	0	3	0	37	19	2	7	5	5	104	7	0	1	2	0	5	0	0	13	171	86	13
Lib2	L09-R11	Plate12	L09	R11	single cell	Wnt	1	24h	0	2000	1000	500	0	13	0	38	66	4	70	12	0	12	3	14	6	2	0	58	0	25	19	1820	1207	168
Lib2	L09-R13	Plate12	L09	R13	single cell	Wnt	1	24h	0	2000	1000	500	0	2	0	0	66	0	0	1	0	8	0	3	6	0	0	0	0	1	93	495	241	14
Lib2	L09-R14	Plate12	L09	R14	single cell	Wnt	1	24h	0	2000	1000	500	0	24	23	39	479	1	0	40	0	106	0	27	8	51	0	0	0	22	27	1299	1104	191
Lib2	L09-R16	Plate12	L09	R16	single cell	Wnt	1	24h	0	2000	1000	500	0	0	0	4	184	0	0	0	1	2545	28	0	2	10	0	8	0	0	1	1064	964	31
Lib2	L09-R17	Plate12	L09	R17	single cell	Wnt	1	24h	0	2000	1000	500	0	3	0	43	19	0	54	15	8	39	6	7	12	24	0	95	0	29	2	501	100	5
Lib2	L09-R18	Plate12	L09	R18	single cell	Wnt	1	24h	0	2000	1000	500	0	27	32	43	85	25	26	53	8	145	56	23	16	7	0	28	0	30	113	885	597	51
Lib2	L09-R19	Plate12	L09	R19	single cell	Wnt	1	24h	0	2000	1000	500	0	0	3	56	5	6	29	13	14	165	42	3	49	35	0	127	0	0	27	254	87	1
Lib2	L09-R21	Plate12	L09	R21	single cell	Wnt	1	24h	0	2000	1000	500	0	19	12	63	83	35	67	11	0	290	19	6	64	46	0	117	0	37	115	942	953	27
Lib2	L09-R22	Plate12	L09	R22	single cell	Wnt	1	24h	0	2000	1000	500	0	12	0	53	1501	23	0	0	0	1093	0	3	1	61	0	18	0	0	1	1733	1384	195
Lib2	L09-R23	Plate12	L09	R23	single cell	Wnt	1	24h	0	2000	1000	500	0	0	0	28	6	1	55	0	1	12	0	1	0	0	0	1	0	0	0	466	88	16
Lib2	L09-R26	Plate12	L09	R26	single cell	Wnt	1	24h	0	2000	1000	500	0	0	0	0	98	0	19	0	0	14	0	1	23	0	0	7	0	0	6	302	240	24
Lib2	L09-R27	Plate12	L09	R27	single cell	Wnt	1	24h	0	2000	1000	500	0	15	0	93	23	0	0	0	0	63	17	34	31	42	0	0	0	33	34	491	90	29
Lib2	L09-R28	Plate12	L09	R28	single cell	Wnt	1	24h	0	2000	1000	500	0	133	16	92	1872	47	98	64	16	4128	37	21	167	130	0	168	0	3	106	1214	258	98
Lib2	L09-R29	Plate12	L09	R29	single cell	Wnt	1	24h	0	2000	1000	500	0	1	6	60	30	0	0	37	4	128	21	31	0	42	0	98	0	3	60	425	120	18
Lib2	L09-R30	Plate12	L09	R30	single cell	Wnt	1	24h	0	2000	1000	500	0	1	0	0	214	0	17	3	1	411	0	0	20	12	0	30	0	0	45	981	643	67
Lib2	L09-R31	Plate15	L09	R31	single cell	Wnt	1	72h	0	2000	1000	500	0	4	18	95	15	8	28	42	14	151	57	28	49	33	0	199	0	14	129	677	201	25
Lib2	L09-R32	Plate15	L09	R32	single cell	Wnt	1	72h	0	2000	1000	500	0	0	0	0	0	0	1	0	0	1	0	1	0	0	0	0	0	0	0	316	65	1
Lib2	L09-R34	Plate15	L09	R34	single cell	Wnt	1	72h	0	2000	1000	500	0	0	0	0	0	0	15	0	0	25	8	2	0	0	0	0	0	0	26	37	12	0
Lib2	L09-R35	Plate15	L09	R35	single cell	Wnt	1	72h	0	2000	1000	500	0	0	0	80	28	0	83	46	2	1	11	45	59	69	0	70	0	17	0	386	184	10
Lib2	L09-R36	Plate15	L09	R36	single cell	Wnt	1	72h	0	2000	1000	500	0	0	0	0	0	0	0	1	0	1	0	1	0	0	0	0	0	0	1	1340	741	54
Lib2	L09-R37	Plate15	L09	R37	single cell	Wnt	1	72h	0	2000	1000	500	0	21	0	2	6	2	72	0	0	471	6	28	21	0	0	4	0	0	38	184	99	6
Lib2	L09-R38	Plate15	L09	R38	single cell	Wnt	1	72h	0	2000	1000	500	1	28	1	65	17	23	79	49	12	14	18	32	46	29	0	103	0	40	145	320	75	10
Lib2	L09-R39	Plate15	L09	R39	single cell	Wnt	1	72h	0	2000	1000	500	0	22	13	5	8	3	65	13	5	65	31	28	20	15	0	30	0	0	3	275	113	48
Lib2	L09-R40	Plate15	L09	R40	single cell	Wnt	1	72h	0	2000	1000	500	0	0	0	0	0	0	0	0	0	3	0	0	0	0	0	0	0	0	0	466	190	15
Lib2	L09-R41	Plate15	L09	R41	single cell	Wnt	1	72h	0	2000	1000	500	0	11	14	22	26	26	101	70	19	186	37	16	18	70	0	79	0	14	3	375	141	25
Lib2	L09-R42	Plate15	L09	R42	single cell	Wnt	1	72h	0	2000	1000	500	0	1	12	1	95	0	1211	0	0	57	1	125	0	23	0	8	0	3	18	307	350	56
Lib2	L09-R43	Plate15	L09	R43	single cell	Wnt	1	72h	0	2000	1000	500	0	0	0	60	27	13	84	16	0	120	21	39	0	14	0	0	0	24	63	403	271	37
Lib2	L09-R44	Plate15	L09	R44	single cell	Wnt	1	72h	0	2000	1000	500	0	18	25	0	19	3	61	11	0	69	14	0	45	29	0	67	0	8	56	400	114	6
Lib2	L09-R45	Plate15	L09	R45	single cell	Wnt	1	72h	0	2000	1000	500	0	15	2	0	14	0	40	0	0	43	11	8	1	7	0	58	0	0	74	23	35	19
Lib2	L09-R46	Plate15	L09	R46	single cell	Wnt	1	72h	0	2000	1000	500	0	1	0	19	23	0	377	10	0	123	0	74	6	13	0	39	0	0	4	208	146	25
Lib2	L09-R47	Plate15	L09	R47	single cell	Wnt	1	72h	0	2000	1000	500	0	2	2	0	1	22	1	46	0	87	0	7	11	24	0	23	0	9	38	348	142	39
Lib2	L09-R48	Plate15	L09	R48	single cell	Wnt	1	72h	0	2000	1000	500	0	0	0	0	2	0	1	0	0	0	0	1	0	0	0	1	0	0	0	403	134	10
Lib2	L09-R49	Plate15	L09	R49	single cell	Wnt	1	72h	0	2000	1000	500	0	0	0	0	0	0	1	0	0	1	0	1	0	0	0	0	0	0	0	89	71	2
Lib2	L09-R50	Plate15	L09	R50	single cell	Wnt	1	72h	0	2000	1000	500	0	0	0	0	0	0	2	0	0	1	1	0	0	0	0	0	0	0	1	504	232	39
Lib2	L09-R51	Plate15	L09	R51	single cell	Wnt	1	72h	0	2000	1000	500	0	20	0	0	23	1	49	0	0	44	50	16	11	21	0	38	0	0	4	896	626	99
Lib2	L09-R52	Plate15	L09	R52	single cell	Wnt	1	72h	0	2000	1000	500	0	0	0	0	1	0	1	0	0	0	0	0	0	0	0	0	0	0	0	213	214	28
Lib2	L09-R53	Plate15	L09	R53	single cell	Wnt	1	72h	0	2000	1000	500	0	0	0	0	0	0	0	0	0	0	0	1	0	0	0	1	0	0	0	329	52	23
Lib2	L09-R54	Plate15	L09	R54	single cell	Wnt	1	72h	0	2000	1000	500	0	0	0	0	2	0	1	0	0	1	0	1	0	1	0	0	0	0	0	304	274	15
Lib2	L09-R55	Plate15	L09	R55	single cell	Wnt	1	72h	0	2000	1000	500	0	23	2	24	52	8	340	27	2	551	38	8	33	33	0	44	0	9	20	466	554	57
Lib2	L10-R01	Plate12	L10	R01	single cell	Wnt	1	24h	0	2000	1000	500	0	42	5	46	42	10	120	36	9	95	75	12	60	28	0	110	0	19	137	427	90	17
Lib2	L10-R03	Plate12	L10	R03	single cell	Wnt	1	24h	0	2000	1000	500	0	43	0	25	18	1	38	45	6	122	2	28	60	82	0	128	0	9	74	1214	1192	143
Lib2	L10-R04	Plate12	L10	R04	single cell	Wnt	1	24h	0	2000	1000	500	0	9	15	109	25	19	151	18	23	164	39	19	55	60	0	132	0	17	163	133	30	0
Lib2	L10-R05	Plate12	L10	R05	single cell	Wnt	1	24h	0	2000	1000	500	0	0	9	15	33	1	2	25	18	56	58	0	9	13	0	0	0	0	10	636	263	20
Lib2	L10-R06	Plate12	L10	R06	single cell	Wnt	1	24h	0	2000	1000	500	0	46	33	132	47	22	150	79	40	186	89	43	59	56	0	139	0	33	153	147	60	9
Lib2	L10-R07	Plate12	L10	R07	single cell	Wnt	1	24h	0	2000	1000	500	0	28	33	22	137	42	53	26	0	156	7	11	41	1	0	74	0	21	93	473	378	53
Lib2	L10-R08	Plate12	L10	R08	single cell	Wnt	1	24h	0	2000	1000	500	0	0	1	0	9	0	1	0	0	23	15	19	1	10	0	0	0	0	86	286	178	7
Lib2	L10-R09	Plate12	L10	R09	single cell	Wnt	1	24h	0	2000	1000	500	0	28	27	58	30	10	85	30	4	62	29	17	20	13	0	42	0	21	43	293	118	5
Lib2	L10-R10	Plate12	L10	R10	single cell	Wnt	1	24h	0	2000	1000	500	0	0	25	0	9	0	15	12	0	94	13	6	16	25	0	54	0	0	93	540	113	4
Lib2	L10-R11	Plate12	L10	R11	single cell	Wnt	1	24h	0	2000	1000	500	0	4	6	1	6	0	0	0	0	17	0	0	25	0	0	1	0	0	6	472	236	34
Lib2	L10-R13	Plate12	L10	R13	single cell	Wnt	1	24h	0	2000	1000	500	0	0	0	1	18	0	0	0	0	33	0	0	19	1	0	1	0	0	62	330	110	28
Lib2	L10-R14	Plate12	L10	R14	single cell	Wnt	1	24h	0	2000	1000	500	0	20	0	50	9	0	23	64	0	52	15	13	5	28	0	63	0	0	107	434	106	24
Lib2	L10-R16	Plate12	L10	R16	single cell	Wnt	1	24h	0	2000	1000	500	0	28	31	94	36	28	110	39	0	133	19	11	59	18	0	168	0	14	123	209	57	6
Lib2	L10-R17	Plate12	L10	R17	single cell	Wnt	1	24h	0	2000	1000	500	0	39	41	110	80	20	61	58	12	131	3	22	45	19	0	55	0	27	72	256	118	5
Lib2	L10-R18	Plate12	L10	R18	single cell	Wnt	1	24h	0	2000	1000	500	0	11	0	0	26	0	0	0	0	178	15	0	23	21	0	26	0	0	16	498	72	27
Lib2	L10-R19	Plate12	L10	R19	single cell	Wnt	1	24h	0	2000	1000	500	0	0	0	0	2	1	1	0	0	11	0	1	0	0	0	4	0	0	0	308	44	11
Lib2	L10-R21	Plate12	L10	R21	single cell	Wnt	1	24h	0	2000	1000	500	0	15	9	30	5	11	62	55	8	101	42	0	0	13	0	143	0	16	0	122	57	10
Lib2	L10-R22	Plate12	L10	R22	single cell	Wnt	1	24h	0	2000	1000	500	0	38	2	42	71	7	1	35	1	115	17	36	6	14	0	94	0	0	84	264	143	24
Lib2	L10-R23	Plate12	L10	R23	single cell	Wnt	1	24h	0	2000	1000	500	0	7	0	12	10	0	28	0	9	43	11	0	2	1	0	22	0	1	37	811	1097	103
Lib2	L10-R26	Plate12	L10	R26	single cell	Wnt	1	24h	0	2000	1000	500	0	12	16	0	24	0	32	20	14	125	9	9	2	5	0	44	0	8	0	1327	1165	222
Lib2	L10-R27	Plate12	L10	R27	single cell	Wnt	1	24h	0	2000	1000	500	0	16	0	40	128	0	1	0	0	1502	1	0	14	0	0	0	0	0	1	733	238	31
Lib2	L10-R28	Plate12	L10	R28	single cell	Wnt	1	24h	0	2000	1000	500	0	23	5	2	23	8	2	2	0	267	0	6	3	1	0	0	0	0	12	536	41	16
Lib2	L10-R29	Plate12	L10	R29	single cell	Wnt	1	24h	0	2000	1000	500	0	0	3	70	80	0	21	27	0	72	13	5	2	31	0	1	0	15	1	638	321	23
Lib2	L10-R30	Plate12	L10	R30	single cell	Wnt	1	24h	0	2000	1000	500	0	2	4	15	9	3	52	0	0	11	3	0	0	1	0	0	0	8	9	412	353	20
Lib2	L10-R31	Plate15	L10	R31	single cell	Wnt	1	72h	0	2000	1000	500	0	34	24	68	28	30	71	38	9	92	21	21	83	10	0	171	0	24	124	618	274	59
Lib2	L10-R32	Plate15	L10	R32	single cell	Wnt	1	72h	0	2000	1000	500	0	7	11	33	10	12	104	18	10	99	36	6	17	34	0	43	0	7	87	269	19	1
Lib2	L10-R34	Plate15	L10	R34	single cell	Wnt	1	72h	0	2000	1000	500	0	0	0	0	0	0	0	0	0	0	0	0	15	3	0	0	0	0	0	7	12	0
Lib2	L10-R35	Plate15	L10	R35	single cell	Wnt	1	72h	0	2000	1000	500	0	42	1	14	5	1	65	25	16	33	34	32	78	16	0	69	0	0	108	133	221	6
Lib2	L10-R36	Plate15	L10	R36	single cell	Wnt	1	72h	0	2000	1000	500	0	30	30	65	85	55	182	75	0	156	85	42	62	44	0	60	0	38	325	648	251	13
Lib2	L10-R37	Plate15	L10	R37	single cell	Wnt	1	72h	0	2000	1000	500	0	52	13	140	55	58	164	111	32	212	86	45	65	80	0	141	0	25	163	1114	905	82
Lib2	L10-R38	Plate15	L10	R38	single cell	Wnt	1	72h	0	2000	1000	500	3	8	19	76	62	2	132	14	10	173	48	18	38	66	0	91	0	29	208	459	88	22
Lib2	L10-R39	Plate15	L10	R39	single cell	Wnt	1	72h	0	2000	1000	500	0	0	0	0	0	0	3	0	0	0	1	1	0	0	0	0	0	0	0	330	100	8
Lib2	L10-R40	Plate15	L10	R40	single cell	Wnt	1	72h	0	2000	1000	500	0	42	3	53	34	8	121	48	8	55	12	20	49	54	0	85	0	33	142	1098	697	79
Lib2	L10-R41	Plate15	L10	R41	single cell	Wnt	1	72h	0	2000	1000	500	0	35	5	0	143	0	424	10	4	930	0	31	0	15	0	0	0	0	0	464	277	30
Lib2	L10-R42	Plate15	L10	R42	single cell	Wnt	1	72h	0	2000	1000	500	0	0	0	0	1	0	3	0	0	1	0	0	0	0	0	0	0	0	0	980	1402	96
Lib2	L10-R43	Plate15	L10	R43	single cell	Wnt	1	72h	0	2000	1000	500	0	27	3	34	571	6	884	13	0	815	22	478	15	9	0	76	0	10	4	752	986	66
Lib2	L10-R44	Plate15	L10	R44	single cell	Wnt	1	72h	0	2000	1000	500	0	19	17	50	19	12	28	10	14	73	20	6	26	21	0	73	0	12	102	329	398	5
Lib2	L10-R45	Plate15	L10	R45	single cell	Wnt	1	72h	0	2000	1000	500	0	0	0	1	9	0	1	0	0	2	0	0	0	0	0	0	0	0	0	228	22	0
Lib2	L10-R46	Plate15	L10	R46	single cell	Wnt	1	72h	0	2000	1000	500	0	0	0	0	8	0	13	0	0	1	0	0	0	0	0	0	0	0	1	333	105	47
Lib2	L10-R47	Plate15	L10	R47	single cell	Wnt	1	72h	0	2000	1000	500	0	59	30	97	56	32	189	97	22	191	32	31	81	64	0	61	0	27	79	300	147	30
Lib2	L10-R48	Plate15	L10	R48	single cell	Wnt	1	72h	0	2000	1000	500	0	21	22	21	8	15	91	30	0	73	32	8	9	18	0	210	0	32	75	194	158	11
Lib2	L10-R49	Plate15	L10	R49	single cell	Wnt	1	72h	0	2000	1000	500	0	45	14	38	59	25	90	96	8	174	46	17	19	44	0	132	0	8	86	494	206	12
Lib2	L10-R50	Plate15	L10	R50	single cell	Wnt	1	72h	0	2000	1000	500	0	0	0	0	0	0	0	1	0	0	0	1	0	0	0	0	0	1	0	348	204	40
Lib2	L10-R51	Plate15	L10	R51	single cell	Wnt	1	72h	0	2000	1000	500	0	0	0	0	1	0	0	1	0	3	0	0	0	0	0	1	0	0	0	414	157	18
Lib2	L10-R52	Plate15	L10	R52	single cell	Wnt	1	72h	0	2000	1000	500	0	20	7	5	744	1	792	3	7	1172	10	14	8	13	0	57	0	0	59	317	114	22
Lib2	L10-R53	Plate15	L10	R53	single cell	Wnt	1	72h	0	2000	1000	500	0	12	21	25	43	11	45	38	5	161	5	28	16	62	0	51	0	13	0	396	205	23
Lib2	L10-R54	Plate15	L10	R54	single cell	Wnt	1	72h	0	2000	1000	500	0	47	29	139	49	40	174	32	24	137	66	35	102	59	0	206	0	59	259	482	231	25
Lib2	L10-R55	Plate15	L10	R55	single cell	Wnt	1	72h	0	2000	1000	500	0	8	8	15	153	0	482	0	6	650	0	55	0	0	0	0	0	0	0	325	229	23
Lib2	L11-R01	Plate13	L11	R01	single cell	CHIR	1	24h	0	2000	1000	500	0	0	0	0	2	0	1	0	0	10	0	0	0	0	0	0	0	0	0	6	22	2
Lib2	L11-R03	Plate13	L11	R03	single cell	CHIR	1	24h	0	2000	1000	500	0	2	3	0	3	1	7	2	1	26	4	10	1	12	0	28	0	0	15	444	52	10
Lib2	L11-R04	Plate13	L11	R04	single cell	CHIR	1	24h	0	2000	1000	500	0	0	6	0	20	0	0	0	0	12	2	0	2	0	0	0	0	3	35	165	88	10
Lib2	L11-R05	Plate13	L11	R05	single cell	CHIR	1	24h	0	2000	1000	500	0	10	0	38	176	0	3	0	0	998	0	0	0	15	0	0	0	0	1	578	272	19
Lib2	L11-R06	Plate13	L11	R06	single cell	CHIR	1	24h	0	2000	1000	500	0	4	11	68	9	0	0	1	0	76	9	4	45	46	0	34	0	0	40	294	361	7
Lib2	L11-R07	Plate13	L11	R07	single cell	CHIR	1	24h	0	2000	1000	500	0	5	0	1	1	0	2	0	0	21	0	19	0	0	0	18	0	0	1	430	393	55
Lib2	L11-R08	Plate13	L11	R08	single cell	CHIR	1	24h	0	2000	1000	500	0	0	0	8	5	0	0	2	2	14	36	8	2	26	0	34	0	0	1	260	245	8
Lib2	L11-R09	Plate13	L11	R09	single cell	CHIR	1	24h	0	2000	1000	500	0	5	0	3	26	1	0	0	0	157	0	1	3	3	0	5	0	0	55	243	151	14
Lib2	L11-R10	Plate13	L11	R10	single cell	CHIR	1	24h	0	2000	1000	500	0	0	0	42	43	0	0	4	0	825	0	0	0	0	0	38	0	0	0	103	139	13
Lib2	L11-R11	Plate13	L11	R11	single cell	CHIR	1	24h	0	2000	1000	500	0	0	12	33	13	5	0	0	0	25	6	22	1	41	0	39	0	9	0	170	132	2
Lib2	L11-R13	Plate13	L11	R13	single cell	CHIR	1	24h	0	2000	1000	500	0	0	0	26	23	0	15	22	4	43	0	20	15	21	0	41	0	0	0	482	313	25
Lib2	L11-R14	Plate13	L11	R14	single cell	CHIR	1	24h	0	2000	1000	500	0	0	0	1	20	0	0	0	0	81	0	0	1	0	0	0	0	0	1	146	58	5
Lib2	L11-R16	Plate13	L11	R16	single cell	CHIR	1	24h	0	2000	1000	500	0	0	1	0	14	0	20	4	0	43	7	1	2	28	0	30	0	0	0	454	73	3
Lib2	L11-R17	Plate13	L11	R17	single cell	CHIR	1	24h	0	2000	1000	500	0	1	13	4	74	25	46	20	0	105	48	12	45	34	0	37	0	0	3	479	179	32
Lib2	L11-R18	Plate13	L11	R18	single cell	CHIR	1	24h	0	2000	1000	500	0	2	8	6	50	0	0	0	0	69	22	15	0	1	0	0	0	0	0	576	274	21
Lib2	L11-R19	Plate13	L11	R19	single cell	CHIR	1	24h	0	2000	1000	500	0	9	0	0	35	6	13	64	0	663	4	8	10	22	0	28	0	0	8	600	119	42
Lib2	L11-R21	Plate13	L11	R21	single cell	CHIR	1	24h	0	2000	1000	500	0	0	5	0	72	10	0	1	0	1763	6	5	0	2	0	1	0	1	2	333	152	49
Lib2	L11-R22	Plate13	L11	R22	single cell	CHIR	1	24h	0	2000	1000	500	0	0	0	0	70	0	2	2	0	168	0	1	8	1	0	1	0	1	0	424	331	15
Lib2	L11-R23	Plate13	L11	R23	single cell	CHIR	1	24h	0	2000	1000	500	0	34	34	27	3	15	11	15	21	90	23	24	43	57	0	54	0	0	101	307	94	21
Lib2	L11-R26	Plate13	L11	R26	single cell	CHIR	1	24h	0	2000	1000	500	0	0	43	12	5	4	82	56	11	24	20	11	26	16	0	15	0	11	60	218	122	2
Lib2	L11-R27	Plate13	L11	R27	single cell	CHIR	1	24h	0	2000	1000	500	0	0	24	1	14	0	6	0	4	56	0	0	0	0	0	39	0	0	0	136	193	10
Lib2	L11-R28	Plate13	L11	R28	single cell	CHIR	1	24h	0	2000	1000	500	0	2	0	0	81	0	4	0	0	1426	0	0	1	2	0	0	7	0	0	215	46	12
Lib2	L11-R29	Plate13	L11	R29	single cell	CHIR	1	24h	0	2000	1000	500	0	0	0	8	9	0	2	0	0	25	0	1	2	11	0	14	0	1	0	343	28	0
Lib2	L11-R30	Plate13	L11	R30	single cell	CHIR	1	24h	0	2000	1000	500	0	0	0	0	3	0	3	0	0	10	0	0	0	0	0	0	0	0	1	8	21	2
Lib2	L11-R31	Plate16	L11	R31	single cell	Wnt	1	72h	0	2000	1000	500	0	1	0	22	3	0	7	2	0	28	2	3	1	11	0	0	0	0	24	404	39	4
Lib2	L11-R32	Plate16	L11	R32	single cell	Wnt	1	72h	0	2000	1000	500	0	3	6	32	63	18	401	18	1	128	4	15	71	10	0	41	0	13	149	872	559	61
Lib2	L11-R34	Plate16	L11	R34	single cell	Wnt	1	72h	0	2000	1000	500	0	26	19	37	2	13	29	22	3	55	24	26	24	9	0	72	0	0	51	608	864	77
Lib2	L11-R35	Plate16	L11	R35	single cell	Wnt	1	72h	0	2000	1000	500	0	0	2	21	422	0	1252	0	19	116	0	219	2	4	0	0	0	3	50	1284	529	112
Lib2	L11-R36	Plate16	L11	R36	single cell	Wnt	1	72h	0	2000	1000	500	0	0	0	0	1	0	2	0	0	3	0	0	0	0	0	34	0	0	54	1066	367	47
Lib2	L11-R37	Plate16	L11	R37	single cell	Wnt	1	72h	0	2000	1000	500	0	0	0	0	0	0	2	0	0	0	0	1	0	0	0	0	0	0	0	943	860	111
Lib2	L11-R38	Plate16	L11	R38	single cell	Wnt	1	72h	0	2000	1000	500	0	0	0	0	461	0	595	0	20	62	0	142	0	0	0	0	0	0	0	1196	802	84
Lib2	L11-R39	Plate16	L11	R39	single cell	Wnt	1	72h	0	2000	1000	500	0	0	3	0	126	0	414	0	8	141	0	154	0	0	0	0	0	0	0	284	435	61
Lib2	L11-R40	Plate16	L11	R40	single cell	Wnt	1	72h	0	2000	1000	500	0	15	21	0	328	0	1487	0	0	649	0	455	2	0	0	0	0	0	2	1224	772	33
Lib2	L11-R41	Plate16	L11	R41	single cell	Wnt	1	72h	0	2000	1000	500	0	0	0	0	1	0	1	0	0	2	0	0	0	1	0	0	0	0	0	663	229	42
Lib2	L11-R42	Plate16	L11	R42	single cell	Wnt	1	72h	0	2000	1000	500	0	7	4	0	383	0	1330	0	8	88	0	163	7	0	0	0	0	0	0	1153	832	99
Lib2	L11-R43	Plate16	L11	R43	single cell	Wnt	1	72h	0	2000	1000	500	0	18	23	0	411	0	1062	0	29	174	1	103	0	0	0	1	0	0	2	895	363	44
Lib2	L11-R44	Plate16	L11	R44	single cell	Wnt	1	72h	0	2000	1000	500	0	0	0	0	0	0	1	0	0	15	0	0	0	0	0	0	0	0	0	975	438	29
Lib2	L11-R45	Plate16	L11	R45	single cell	Wnt	1	72h	0	2000	1000	500	0	2	4	30	27	35	91	29	20	97	11	22	50	25	0	82	0	39	116	927	372	54
Lib2	L11-R46	Plate16	L11	R46	single cell	Wnt	1	72h	0	2000	1000	500	0	0	0	0	0	0	6	0	0	3	0	0	0	0	0	1	0	0	0	1011	536	60
Lib2	L11-R47	Plate16	L11	R47	single cell	Wnt	1	72h	0	2000	1000	500	0	32	26	0	45	0	38	27	0	10	4	13	14	24	0	26	0	3	71	1178	521	62
Lib2	L11-R48	Plate16	L11	R48	single cell	Wnt	1	72h	0	2000	1000	500	0	13	14	0	240	0	652	0	0	132	0	133	0	53	0	30	0	0	0	778	578	92
Lib2	L11-R49	Plate16	L11	R49	single cell	Wnt	1	72h	0	2000	1000	500	0	0	7	0	478	0	703	0	9	569	2	162	0	0	0	24	0	0	0	561	461	64
Lib2	L11-R50	Plate16	L11	R50	single cell	Wnt	1	72h	0	2000	1000	500	0	0	0	0	0	0	1	0	0	0	0	0	0	0	0	0	0	0	0	641	662	82
Lib2	L11-R51	Plate16	L11	R51	single cell	Wnt	1	72h	0	2000	1000	500	0	0	0	0	0	0	0	0	0	0	0	0	0	1	0	0	0	0	0	622	703	111
Lib2	L11-R52	Plate16	L11	R52	single cell	Wnt	1	72h	0	2000	1000	500	0	0	0	0	0	0	3	0	0	0	0	0	0	0	0	0	0	0	0	475	351	83
Lib2	L11-R53	Plate16	L11	R53	single cell	Wnt	1	72h	0	2000	1000	500	0	0	20	10	22	35	0	2	13	59	52	37	15	61	0	0	0	36	34	628	289	72
Lib2	L11-R54	Plate16	L11	R54	single cell	Wnt	1	72h	0	2000	1000	500	0	0	0	0	2	0	0	0	0	2	0	0	0	0	0	0	0	0	0	893	903	64
Lib2	L11-R55	Plate16	L11	R55	single cell	Wnt	1	72h	0	2000	1000	500	0	0	0	0	1	0	0	0	0	0	0	0	0	0	0	0	0	0	0	131	73	6
Lib2	L13-R01	Plate13	L13	R01	single cell	CHIR	1	24h	0	2000	1000	500	0	1	6	0	70	0	1	0	0	1510	0	0	8	38	0	0	13	0	2	192	168	8
Lib2	L13-R03	Plate13	L13	R03	single cell	CHIR	1	24h	0	2000	1000	500	0	0	13	26	206	0	0	0	0	282	0	0	18	23	0	1	0	0	0	153	126	11
Lib2	L13-R04	Plate13	L13	R04	single cell	CHIR	1	24h	0	2000	1000	500	0	0	0	10	8	0	0	0	0	17	10	0	2	0	0	33	0	14	0	98	128	7
Lib2	L13-R05	Plate13	L13	R05	single cell	CHIR	1	24h	0	2000	1000	500	0	46	3	3	916	0	0	0	3	2077	13	4	47	34	0	12	0	0	38	879	1072	123
Lib2	L13-R06	Plate13	L13	R06	single cell	CHIR	1	24h	0	2000	1000	500	0	0	0	27	4	0	28	0	8	192	17	8	0	11	0	10	0	0	0	173	82	1
Lib2	L13-R07	Plate13	L13	R07	single cell	CHIR	1	24h	0	2000	1000	500	0	1	0	61	6	0	1	0	0	311	0	0	0	1	0	4	0	0	0	94	89	5
Lib2	L13-R08	Plate13	L13	R08	single cell	CHIR	1	24h	0	2000	1000	500	0	0	0	0	52	0	10	2	0	297	10	0	18	10	0	67	0	17	187	419	817	81
Lib2	L13-R09	Plate13	L13	R09	single cell	CHIR	1	24h	0	2000	1000	500	0	1	4	2	39	6	0	0	0	172	0	0	0	4	0	1	0	0	0	97	117	18
Lib2	L13-R10	Plate13	L13	R10	single cell	CHIR	1	24h	0	2000	1000	500	0	0	0	12	39	0	1	1	0	580	8	0	9	3	0	0	0	0	0	122	94	8
Lib2	L13-R11	Plate13	L13	R11	single cell	CHIR	1	24h	0	2000	1000	500	0	11	0	0	160	0	0	0	0	1152	0	0	11	0	0	1	0	0	6	557	417	22
Lib2	L13-R13	Plate13	L13	R13	single cell	CHIR	1	24h	0	2000	1000	500	0	0	2	0	7	6	67	2	0	28	0	3	1	0	0	0	0	0	0	145	67	4
Lib2	L13-R14	Plate13	L13	R14	single cell	CHIR	1	24h	0	2000	1000	500	0	0	0	1	3	0	1	0	0	44	0	0	1	0	0	0	0	0	0	12	72	3
Lib2	L13-R16	Plate13	L13	R16	single cell	CHIR	1	24h	0	2000	1000	500	0	12	7	27	3	0	6	10	0	150	0	0	9	14	0	3	0	0	116	349	156	13
Lib2	L13-R17	Plate13	L13	R17	single cell	CHIR	1	24h	0	2000	1000	500	0	0	6	7	44	22	1	20	0	120	35	0	9	2	0	0	0	23	57	1045	1381	149
Lib2	L13-R18	Plate13	L13	R18	single cell	CHIR	1	24h	0	2000	1000	500	0	21	2	1	782	0	20	1	0	1053	0	12	39	36	0	27	0	0	0	1219	1372	140
Lib2	L13-R19	Plate13	L13	R19	single cell	CHIR	1	24h	0	2000	1000	500	0	2	0	5	29	1	1	1	1	131	0	6	21	12	0	0	0	0	0	323	261	12
Lib2	L13-R21	Plate13	L13	R21	single cell	CHIR	1	24h	0	2000	1000	500	0	13	1	0	27	8	27	0	7	12	19	2	10	8	0	0	0	1	43	80	78	13
Lib2	L13-R22	Plate13	L13	R22	single cell	CHIR	1	24h	0	2000	1000	500	0	0	0	6	38	0	2	0	0	1666	0	2	3	35	0	19	0	0	7	60	122	3
Lib2	L13-R23	Plate13	L13	R23	single cell	CHIR	1	24h	0	2000	1000	500	0	1	14	53	33	10	57	6	6	110	15	34	14	39	0	6	0	2	116	596	707	53
Lib2	L13-R26	Plate13	L13	R26	single cell	CHIR	1	24h	0	2000	1000	500	0	19	0	5	6	0	29	0	0	48	1	0	1	3	0	45	0	0	57	330	240	23
Lib2	L13-R27	Plate13	L13	R27	single cell	CHIR	1	24h	0	2000	1000	500	0	0	0	1	33	0	2	0	0	1211	1	1	0	13	0	0	0	0	2	102	95	2
Lib2	L13-R28	Plate13	L13	R28	single cell	CHIR	1	24h	0	2000	1000	500	0	1	0	1	25	0	1	0	0	16	12	16	2	0	0	1	0	0	0	94	37	16
Lib2	L13-R29	Plate13	L13	R29	single cell	CHIR	1	24h	0	2000	1000	500	0	12	0	0	215	0	2	0	0	3742	31	0	1	0	0	0	0	0	0	382	651	37
Lib2	L13-R30	Plate13	L13	R30	single cell	CHIR	1	24h	0	2000	1000	500	0	17	4	28	133	0	0	0	2	675	0	2	0	14	0	0	0	0	0	83	131	15
Lib2	L13-R31	Plate16	L13	R31	single cell	Wnt	1	72h	0	2000	1000	500	0	0	0	0	0	0	5	0	0	4	0	0	0	0	0	0	0	0	0	1036	876	203
Lib2	L13-R32	Plate16	L13	R32	single cell	Wnt	1	72h	0	2000	1000	500	0	0	0	0	3	0	4	0	0	0	0	1	0	0	0	0	0	0	0	314	240	28
Lib2	L13-R34	Plate16	L13	R34	single cell	Wnt	1	72h	0	2000	1000	500	0	0	0	17	6	0	0	0	0	1	1	0	0	0	0	3	0	0	29	166	306	40
Lib2	L13-R35	Plate16	L13	R35	single cell	Wnt	1	72h	0	2000	1000	500	0	0	0	0	1	0	1	0	0	0	0	0	0	0	0	0	0	0	1	286	457	37
Lib2	L13-R36	Plate16	L13	R36	single cell	Wnt	1	72h	0	2000	1000	500	0	1	3	9	94	10	626	3	8	136	0	44	17	27	0	8	0	0	83	365	443	63
Lib2	L13-R37	Plate16	L13	R37	single cell	Wnt	1	72h	0	2000	1000	500	0	48	22	6	51	31	241	3	3	85	25	24	40	45	0	145	0	12	54	302	187	24
Lib2	L13-R38	Plate16	L13	R38	single cell	Wnt	1	72h	0	2000	1000	500	0	0	1	0	0	0	1	0	0	2	27	1	0	0	0	0	0	0	1	764	435	66
Lib2	L13-R39	Plate16	L13	R39	single cell	Wnt	1	72h	0	2000	1000	500	0	0	0	2	143	0	491	0	14	223	0	77	8	10	0	10	0	0	39	551	373	24
Lib2	L13-R40	Plate16	L13	R40	single cell	Wnt	1	72h	0	2000	1000	500	0	16	5	31	50	11	308	51	1	127	0	16	68	39	0	121	0	14	74	440	173	37
Lib2	L13-R41	Plate16	L13	R41	single cell	Wnt	1	72h	0	2000	1000	500	0	0	0	0	26	0	3	0	0	0	19	2	30	0	0	35	0	0	0	295	335	50
Lib2	L13-R42	Plate16	L13	R42	single cell	Wnt	1	72h	0	2000	1000	500	0	0	0	0	2	0	2	0	0	2	0	1	0	0	0	1	0	0	0	340	362	25
Lib2	L13-R43	Plate16	L13	R43	single cell	Wnt	1	72h	0	2000	1000	500	0	23	51	45	36	26	21	49	8	90	42	36	36	41	0	125	0	6	77	560	364	69
Lib2	L13-R44	Plate16	L13	R44	single cell	Wnt	1	72h	0	2000	1000	500	0	0	0	0	1	0	54	0	0	2	0	1	0	0	0	1	0	0	1	370	321	17
Lib2	L13-R45	Plate16	L13	R45	single cell	Wnt	1	72h	0	2000	1000	500	0	0	0	0	0	0	2	0	0	2	0	0	0	0	0	1	0	0	0	547	280	48
Lib2	L13-R46	Plate16	L13	R46	single cell	Wnt	1	72h	0	2000	1000	500	0	9	16	18	361	0	2832	0	0	26	6	38	11	20	0	338	0	3	114	641	512	54
Lib2	L13-R47	Plate16	L13	R47	single cell	Wnt	1	72h	0	2000	1000	500	0	38	19	26	65	40	53	18	13	132	29	21	35	35	0	33	0	30	74	281	705	70
Lib2	L13-R48	Plate16	L13	R48	single cell	Wnt	1	72h	0	2000	1000	500	0	19	4	34	6	11	40	65	3	53	28	5	29	61	0	33	0	22	101	269	356	38
Lib2	L13-R49	Plate16	L13	R49	single cell	Wnt	1	72h	0	2000	1000	500	0	49	0	24	61	1	51	44	6	131	72	15	32	44	0	115	0	25	128	519	458	54
Lib2	L13-R50	Plate16	L13	R50	single cell	Wnt	1	72h	0	2000	1000	500	0	40	20	55	23	0	37	32	1	140	19	28	56	43	0	87	0	16	97	408	236	46
Lib2	L13-R51	Plate16	L13	R51	single cell	Wnt	1	72h	0	2000	1000	500	0	0	0	0	0	0	2	0	0	15	0	0	0	0	0	0	0	0	0	549	264	26
Lib2	L13-R52	Plate16	L13	R52	single cell	Wnt	1	72h	0	2000	1000	500	0	1	3	24	251	0	706	3	0	74	0	104	5	18	0	9	0	0	14	295	541	74
Lib2	L13-R53	Plate16	L13	R53	single cell	Wnt	1	72h	0	2000	1000	500	0	18	11	293	99	0	3	0	0	458	0	35	4	5	0	1005	0	0	22	276	309	37
Lib2	L13-R54	Plate16	L13	R54	single cell	Wnt	1	72h	0	2000	1000	500	0	9	0	9	392	0	459	17	46	2393	0	129	0	1	0	37	9	0	7	327	230	25
Lib2	L13-R55	Plate16	L13	R55	single cell	Wnt	1	72h	0	2000	1000	500	0	0	0	0	0	0	1	0	0	1	0	0	0	0	0	1	0	0	0	166	353	41
Lib2	L14-R01	Plate13	L14	R01	single cell	CHIR	1	24h	0	2000	1000	500	0	1	0	1	5	3	4	7	0	3	33	3	13	12	0	0	0	1	80	1205	1565	222
Lib2	L14-R03	Plate13	L14	R03	single cell	CHIR	1	24h	0	2000	1000	500	0	0	0	1	43	0	1	0	0	625	0	11	11	0	0	0	0	0	0	500	98	29
Lib2	L14-R04	Plate13	L14	R04	single cell	CHIR	1	24h	0	2000	1000	500	0	0	0	0	1	0	0	0	0	8	0	0	0	0	0	0	0	0	0	184	60	8
Lib2	L14-R05	Plate13	L14	R05	single cell	CHIR	1	24h	0	2000	1000	500	0	16	0	83	16	12	28	7	0	82	15	10	0	0	0	10	0	1	79	462	163	33
Lib2	L14-R06	Plate13	L14	R06	single cell	CHIR	1	24h	0	2000	1000	500	0	0	9	0	48	0	34	1	0	118	5	14	12	37	0	14	0	0	38	1501	1342	117
Lib2	L14-R07	Plate13	L14	R07	single cell	CHIR	1	24h	0	2000	1000	500	0	84	61	72	89	71	135	28	15	213	111	50	158	10	0	116	0	96	333	216	108	15
Lib2	L14-R08	Plate13	L14	R08	single cell	CHIR	1	24h	0	2000	1000	500	0	15	0	38	9	0	35	1	7	139	39	6	21	33	0	0	0	2	79	219	341	23
Lib2	L14-R09	Plate13	L14	R09	single cell	CHIR	1	24h	0	2000	1000	500	0	0	2	0	21	9	13	0	0	47	2	1	5	6	0	0	0	16	28	228	82	10
Lib2	L14-R10	Plate13	L14	R10	single cell	CHIR	1	24h	0	2000	1000	500	0	7	0	0	16	0	4	0	0	86	88	8	18	11	0	39	0	0	5	96	44	2
Lib2	L14-R11	Plate13	L14	R11	single cell	CHIR	1	24h	0	2000	1000	500	0	17	17	90	78	6	90	32	7	203	79	38	28	43	0	0	0	8	25	455	648	65
Lib2	L14-R13	Plate13	L14	R13	single cell	CHIR	1	24h	0	2000	1000	500	0	0	0	0	24	0	0	0	0	13	0	0	19	0	0	45	0	12	9	395	601	40
Lib2	L14-R14	Plate13	L14	R14	single cell	CHIR	1	24h	0	2000	1000	500	0	22	11	0	35	0	0	12	0	211	17	5	32	1	0	12	0	7	0	212	140	14
Lib2	L14-R16	Plate13	L14	R16	single cell	CHIR	1	24h	0	2000	1000	500	0	47	0	0	1873	0	134	0	1	2987	26	2	35	36	0	1	15	0	2	1495	1554	205
Lib2	L14-R17	Plate13	L14	R17	single cell	CHIR	1	24h	0	2000	1000	500	0	1	0	7	21	0	3	0	0	81	48	7	7	45	0	47	0	0	75	1696	1140	154
Lib2	L14-R18	Plate13	L14	R18	single cell	CHIR	1	24h	0	2000	1000	500	0	3	0	1	11	0	0	0	0	62	0	0	4	8	0	12	0	0	1	397	121	23
Lib2	L14-R19	Plate13	L14	R19	single cell	CHIR	1	24h	0	2000	1000	500	0	1	0	0	37	0	2	0	0	761	1	0	0	14	0	0	0	0	0	985	307	44
Lib2	L14-R21	Plate13	L14	R21	single cell	CHIR	1	24h	0	2000	1000	500	0	5	22	38	38	21	39	12	0	214	41	15	7	34	0	29	0	21	118	285	101	0
Lib2	L14-R22	Plate13	L14	R22	single cell	CHIR	1	24h	0	2000	1000	500	0	23	0	27	34	0	57	2	21	308	0	0	0	24	0	0	0	0	1	272	162	9
Lib2	L14-R23	Plate13	L14	R23	single cell	CHIR	1	24h	0	2000	1000	500	0	0	1	0	19	0	0	0	0	11	0	8	0	0	0	0	0	1	99	418	149	18
Lib2	L14-R26	Plate13	L14	R26	single cell	CHIR	1	24h	0	2000	1000	500	0	1	2	0	54	0	4	0	0	757	14	7	20	1	0	1	0	1	1	171	97	14
Lib2	L14-R27	Plate13	L14	R27	single cell	CHIR	1	24h	0	2000	1000	500	0	15	33	75	27	16	52	16	23	59	20	55	66	147	0	127	0	57	0	353	462	35
Lib2	L14-R28	Plate13	L14	R28	single cell	CHIR	1	24h	0	2000	1000	500	0	2	21	84	38	11	2	5	0	64	1	0	11	28	0	27	0	0	4	66	19	0
Lib2	L14-R29	Plate13	L14	R29	single cell	CHIR	1	24h	0	2000	1000	500	0	21	5	1	21	16	38	11	0	152	12	3	19	30	0	67	0	0	66	719	592	46
Lib2	L14-R30	Plate13	L14	R30	single cell	CHIR	1	24h	0	2000	1000	500	0	1	2	19	18	1	0	0	0	20	0	1	2	1	0	47	0	7	1	110	83	1
Lib2	L14-R31	Plate16	L14	R31	single cell	Wnt	1	72h	0	2000	1000	500	0	0	0	0	0	0	1	0	0	0	0	0	0	0	0	1	0	0	0	1707	1925	111
Lib2	L14-R32	Plate16	L14	R32	single cell	Wnt	1	72h	0	2000	1000	500	0	25	35	19	39	12	111	17	1	92	36	39	47	53	0	144	0	39	99	809	208	51
Lib2	L14-R34	Plate16	L14	R34	single cell	Wnt	1	72h	0	2000	1000	500	0	0	0	0	10	0	2	0	0	0	0	0	0	0	0	0	0	0	0	766	512	39
Lib2	L14-R35	Plate16	L14	R35	single cell	Wnt	1	72h	0	2000	1000	500	0	1	0	0	65	0	2	3	0	0	17	15	0	0	0	40	0	0	0	714	360	116
Lib2	L14-R36	Plate16	L14	R36	single cell	Wnt	1	72h	0	2000	1000	500	0	0	0	0	0	0	3	0	0	1	0	0	17	0	0	0	0	0	0	1323	337	83
Lib2	L14-R37	Plate16	L14	R37	single cell	Wnt	1	72h	0	2000	1000	500	0	3	5	0	767	0	2349	0	28	81	0	75	0	0	0	0	0	0	33	811	528	52
Lib2	L14-R38	Plate16	L14	R38	single cell	Wnt	1	72h	0	2000	1000	500	0	0	0	0	2	0	3	0	0	1	0	0	0	1	0	0	0	0	0	987	352	47
Lib2	L14-R39	Plate16	L14	R39	single cell	Wnt	1	72h	0	2000	1000	500	0	0	0	0	1	0	5	0	0	1	0	0	0	0	0	0	0	0	0	516	268	50
Lib2	L14-R40	Plate16	L14	R40	single cell	Wnt	1	72h	0	2000	1000	500	0	0	0	0	0	0	1	0	0	0	0	0	0	0	0	0	0	0	0	490	348	44
Lib2	L14-R41	Plate16	L14	R41	single cell	Wnt	1	72h	0	2000	1000	500	0	1	1	0	0	0	2	1	0	2	0	0	0	0	0	0	0	0	0	311	344	52
Lib2	L14-R42	Plate16	L14	R42	single cell	Wnt	1	72h	0	2000	1000	500	0	0	0	0	0	0	2	0	0	0	0	1	0	0	0	0	0	0	0	643	509	53
Lib2	L14-R43	Plate16	L14	R43	single cell	Wnt	1	72h	0	2000	1000	500	0	0	0	0	3	0	1	0	0	0	0	1	0	0	0	0	0	0	0	431	321	39
Lib2	L14-R44	Plate16	L14	R44	single cell	Wnt	1	72h	0	2000	1000	500	0	0	0	0	1	0	1	0	0	0	22	0	0	29	0	0	0	0	0	316	568	13
Lib2	L14-R45	Plate16	L14	R45	single cell	Wnt	1	72h	0	2000	1000	500	0	0	0	0	0	0	1	0	0	1	0	0	0	0	0	0	0	0	1	541	330	63
Lib2	L14-R46	Plate16	L14	R46	single cell	Wnt	1	72h	0	2000	1000	500	0	0	0	0	296	12	1611	0	0	63	12	329	1	0	0	0	0	0	20	912	574	75
Lib2	L14-R47	Plate16	L14	R47	single cell	Wnt	1	72h	0	2000	1000	500	0	0	0	0	2	0	1	0	0	0	0	0	0	0	0	0	0	0	0	666	799	113
Lib2	L14-R48	Plate16	L14	R48	single cell	Wnt	1	72h	0	2000	1000	500	0	31	26	16	16	7	377	8	0	146	44	31	16	26	0	61	0	38	91	535	577	51
Lib2	L14-R49	Plate16	L14	R49	single cell	Wnt	1	72h	0	2000	1000	500	0	40	21	127	18	0	43	10	15	97	91	24	17	94	0	158	0	25	109	1042	540	109
Lib2	L14-R50	Plate16	L14	R50	single cell	Wnt	1	72h	0	2000	1000	500	0	0	0	0	1	0	7	0	0	0	0	0	0	0	0	0	0	0	0	778	384	87
Lib2	L14-R51	Plate16	L14	R51	single cell	Wnt	1	72h	0	2000	1000	500	0	0	0	0	4	0	5	0	0	0	0	0	1	0	0	0	0	0	1	1207	1104	157
Lib2	L14-R52	Plate16	L14	R52	single cell	Wnt	1	72h	0	2000	1000	500	0	0	0	0	2	0	4	0	0	1	0	0	0	0	0	0	0	0	0	574	416	66
Lib2	L14-R53	Plate16	L14	R53	single cell	Wnt	1	72h	0	2000	1000	500	0	0	0	0	74	1	351	2	5	358	1	7	0	0	0	29	0	0	15	538	239	38
Lib2	L14-R54	Plate16	L14	R54	single cell	Wnt	1	72h	0	2000	1000	500	0	1	0	0	1	0	4	0	0	0	0	0	0	0	0	0	0	0	0	658	743	124
Lib2	L14-R55	Plate16	L14	R55	single cell	Wnt	1	72h	0	2000	1000	500	0	0	0	0	1	0	1	0	0	0	0	0	0	0	0	0	0	0	0	460	380	46
Lib2	L16-R01	Plate13	L16	R01	single cell	CHIR	1	24h	0	2000	1000	500	0	7	0	39	55	13	0	0	0	163	12	6	20	38	0	0	0	8	64	451	166	35
Lib2	L16-R03	Plate13	L16	R03	single cell	CHIR	1	24h	0	2000	1000	500	0	21	1	125	314	3	31	45	3	1824	27	37	79	52	0	44	0	32	2	635	142	37
Lib2	L16-R04	Plate13	L16	R04	single cell	CHIR	1	24h	0	2000	1000	500	0	1	12	59	142	5	1	3	0	1648	0	2	4	0	0	33	0	2	52	299	190	38
Lib2	L16-R05	Plate13	L16	R05	single cell	CHIR	1	24h	0	2000	1000	500	0	10	0	70	826	0	0	0	0	869	0	41	37	12	0	0	19	0	0	2149	1897	249
Lib2	L16-R06	Plate13	L16	R06	single cell	CHIR	1	24h	0	2000	1000	500	0	54	17	57	4	0	92	41	1	83	6	1	5	44	0	82	0	22	82	303	134	12
Lib2	L16-R07	Plate13	L16	R07	no cells	none	0	no cells	0	2000	1000	500	0	0	0	1	6	0	0	0	0	18	0	0	1	0	0	0	0	0	1	1131	1194	75
Lib2	L16-R08	Plate13	L16	R08	no cells	none	0	no cells	0	2000	1000	500	0	0	0	0	3	0	0	1	0	32	0	0	0	0	0	0	0	0	0	574	174	19
Lib2	L16-R09	Plate13	L16	R09	single cell	CHIR	1	24h	0	2000	1000	500	0	25	0	0	381	15	0	0	0	4322	0	24	52	20	0	0	21	0	1	1154	1198	90
Lib2	L16-R10	Plate13	L16	R10	single cell	CHIR	1	24h	0	2000	1000	500	0	8	2	1	122	2	11	0	0	1210	3	1	2	10	0	1	0	0	23	167	117	18
Lib2	L16-R11	Plate13	L16	R11	single cell	CHIR	1	24h	0	2000	1000	500	0	0	0	0	19	0	0	0	0	54	0	0	0	0	0	0	0	0	0	337	171	8
Lib2	L16-R13	Plate13	L16	R13	single cell	CHIR	1	24h	0	2000	1000	500	0	5	0	25	10	0	0	0	0	81	1	0	21	18	0	0	0	35	0	337	660	22
Lib2	L16-R14	Plate13	L16	R14	single cell	CHIR	1	24h	0	2000	1000	500	0	1	2	0	43	15	16	2	0	304	0	22	0	2	0	0	0	6	7	529	669	70
Lib2	L16-R16	Plate13	L16	R16	single cell	CHIR	1	24h	0	2000	1000	500	0	0	0	3	489	1	1	0	9	1825	1	0	12	46	0	0	5	0	1	618	349	47
Lib2	L16-R17	Plate13	L16	R17	single cell	CHIR	1	24h	0	2000	1000	500	0	0	11	194	1272	0	0	0	0	10404	0	245	18	0	0	0	0	25	77	1690	1537	254
Lib2	L16-R18	Plate13	L16	R18	single cell	CHIR	1	24h	0	2000	1000	500	0	0	0	0	7	0	0	0	5	79	4	0	0	9	0	3	0	0	0	1486	1263	124
Lib2	L16-R19	Plate13	L16	R19	single cell	CHIR	1	24h	0	2000	1000	500	0	7	14	100	299	0	14	0	0	2201	0	14	12	0	0	1	0	0	1	1018	420	61
Lib2	L16-R21	Plate13	L16	R21	single cell	CHIR	1	24h	0	2000	1000	500	0	18	0	0	273	0	0	0	1	2610	0	0	23	16	0	0	0	0	2	601	296	40
Lib2	L16-R22	Plate13	L16	R22	no cells	none	0	no cells	0	2000	1000	500	0	0	0	1	4	0	0	0	0	21	0	0	0	0	0	1	0	0	1	172	121	25
Lib2	L16-R23	Plate13	L16	R23	no cells	none	0	no cells	0	2000	1000	500	0	0	0	0	3	0	0	0	0	11	0	0	0	0	0	0	0	0	0	183	65	4
Lib2	L16-R26	Plate13	L16	R26	single cell	CHIR	1	24h	0	2000	1000	500	0	0	0	0	12	1	24	0	0	25	0	0	0	0	0	56	0	0	0	747	960	74
Lib2	L16-R27	Plate13	L16	R27	single cell	CHIR	1	24h	0	2000	1000	500	0	0	0	0	46	0	0	23	0	22	2	4	31	0	0	127	0	1	30	452	679	65
Lib2	L16-R28	Plate13	L16	R28	single cell	CHIR	1	24h	0	2000	1000	500	0	0	0	47	40	6	7	0	0	1987	0	0	14	50	0	0	0	0	2	148	28	11
Lib2	L16-R29	Plate13	L16	R29	single cell	CHIR	1	24h	0	2000	1000	500	0	0	1	0	6	8	0	9	0	80	35	0	2	1	0	0	0	0	30	103	27	1
Lib2	L16-R30	Plate13	L16	R30	single cell	CHIR	1	24h	0	2000	1000	500	0	0	3	0	61	0	4	0	0	474	0	1	10	4	0	14	0	0	0	642	680	29
Lib2	L16-R31	Plate16	L16	R31	single cell	Wnt	1	72h	0	2000	1000	500	0	0	0	1	0	0	0	0	0	0	0	0	0	0	0	46	0	0	0	1719	1044	164
Lib2	L16-R32	Plate16	L16	R32	single cell	Wnt	1	72h	0	2000	1000	500	0	0	0	0	2	0	0	0	0	2	0	0	0	0	0	0	0	0	0	423	191	35
Lib2	L16-R34	Plate16	L16	R34	single cell	Wnt	1	72h	0	2000	1000	500	0	0	0	0	0	0	3	0	0	4	0	0	0	0	0	0	0	0	1	408	210	13
Lib2	L16-R35	Plate16	L16	R35	single cell	Wnt	1	72h	0	2000	1000	500	0	0	0	0	3	0	0	0	0	0	0	1	0	0	0	0	0	0	0	775	437	74
Lib2	L16-R36	Plate16	L16	R36	single cell	Wnt	1	72h	0	2000	1000	500	0	0	0	0	0	0	0	0	0	1	0	0	0	0	0	0	0	0	0	951	814	135
Lib2	L16-R37	Plate16	L16	R37	no cells	none	0	no cells	0	2000	1000	500	0	0	0	1	2	0	1	0	0	1	0	2	0	0	0	0	0	0	0	753	339	78
Lib2	L16-R38	Plate16	L16	R38	no cells	none	0	no cells	0	2000	1000	500	0	0	0	0	0	0	0	0	0	0	0	0	0	0	0	0	0	0	0	1295	626	133
Lib2	L16-R39	Plate16	L16	R39	single cell	Wnt	1	72h	0	2000	1000	500	0	0	0	0	1	0	1	0	0	0	0	0	0	0	0	0	0	0	0	775	386	40
Lib2	L16-R40	Plate16	L16	R40	single cell	Wnt	1	72h	0	2000	1000	500	0	0	0	0	0	0	0	0	0	4	0	0	0	0	0	0	0	0	0	666	416	73
Lib2	L16-R41	Plate16	L16	R41	single cell	Wnt	1	72h	0	2000	1000	500	0	0	0	0	0	0	1	0	0	0	0	0	0	0	0	0	0	0	0	645	634	55
Lib2	L16-R42	Plate16	L16	R42	single cell	Wnt	1	72h	0	2000	1000	500	0	19	1	11	489	0	804	7	6	919	13	11	6	2	0	11	0	13	9	575	721	74
Lib2	L16-R43	Plate16	L16	R43	single cell	Wnt	1	72h	0	2000	1000	500	0	0	0	0	1	0	3	0	0	8	0	0	0	0	0	0	0	0	0	486	445	54
Lib2	L16-R44	Plate16	L16	R44	single cell	Wnt	1	72h	0	2000	1000	500	0	0	0	0	0	0	0	0	0	1	0	0	0	0	0	0	0	0	0	512	321	13
Lib2	L16-R45	Plate16	L16	R45	single cell	Wnt	1	72h	0	2000	1000	500	0	48	16	121	226	15	123	84	8	193	77	54	76	70	0	114	0	19	63	710	582	47
Lib2	L16-R46	Plate16	L16	R46	single cell	Wnt	1	72h	0	2000	1000	500	0	0	0	0	3	0	1	0	0	0	0	0	0	0	0	0	0	0	0	711	806	77
Lib2	L16-R47	Plate16	L16	R47	single cell	Wnt	1	72h	0	2000	1000	500	0	0	0	0	1	0	1	0	0	1	0	0	0	0	0	2	0	0	0	575	291	61
Lib2	L16-R48	Plate16	L16	R48	single cell	Wnt	1	72h	0	2000	1000	500	0	0	0	0	2	0	2	0	0	1	1	0	0	0	0	0	0	0	1	522	561	57
Lib2	L16-R49	Plate16	L16	R49	no cells	none	0	no cells	0	2000	1000	500	0	0	0	0	2	0	0	0	0	0	0	0	0	0	0	0	0	0	0	698	523	90
Lib2	L16-R50	Plate16	L16	R50	no cells	none	0	no cells	0	2000	1000	500	0	0	0	0	0	0	0	0	0	1	0	0	1	0	0	0	0	0	1	886	1299	146
Lib2	L16-R51	Plate16	L16	R51	single cell	Wnt	1	72h	0	2000	1000	500	0	0	0	0	1	0	0	0	0	0	0	0	0	0	0	0	0	0	0	1388	891	128
Lib2	L16-R52	Plate16	L16	R52	single cell	Wnt	1	72h	0	2000	1000	500	0	0	0	1	0	0	0	0	0	1	0	0	0	0	0	0	0	0	0	265	417	84
Lib2	L16-R53	Plate16	L16	R53	single cell	Wnt	1	72h	0	2000	1000	500	0	0	0	0	0	0	0	0	0	0	1	0	0	0	0	0	0	0	0	503	177	64
Lib2	L16-R54	Plate16	L16	R54	single cell	Wnt	1	72h	0	2000	1000	500	0	1	0	0	1	0	0	1	0	1	0	0	0	0	0	0	0	0	0	598	664	49
Lib2	L16-R55	Plate16	L16	R55	single cell	Wnt	1	72h	0	2000	1000	500	0	0	0	0	0	0	2	0	0	0	0	0	0	0	0	0	0	0	0	363	388	42
Lib2	L17-R01	Plate13	L17	R01	single cell	CHIR	1	24h	0	2000	1000	500	0	6	5	4	16	0	0	0	0	20	12	0	0	12	0	1	0	0	2	457	299	35
Lib2	L17-R03	Plate13	L17	R03	single cell	CHIR	1	24h	0	2000	1000	500	0	8	4	18	11	1	27	11	6	107	0	31	0	43	0	39	0	5	49	369	260	15
Lib2	L17-R04	Plate13	L17	R04	single cell	CHIR	1	24h	0	2000	1000	500	0	1	0	0	18	0	1	8	0	18	1	0	9	1	0	0	0	0	13	185	134	18
Lib2	L17-R05	Plate13	L17	R05	single cell	CHIR	1	24h	0	2000	1000	500	0	0	0	0	110	0	0	0	0	131	15	33	0	15	0	0	1	23	12	502	315	45
Lib2	L17-R06	Plate13	L17	R06	single cell	CHIR	1	24h	0	2000	1000	500	0	17	0	27	928	0	9	0	0	271	1	2	31	28	0	22	0	21	28	999	1144	98
Lib2	L17-R07	Plate13	L17	R07	single cell	CHIR	1	24h	0	2000	1000	500	0	5	5	21	1140	7	1	13	0	4357	0	0	44	2	0	41	17	0	52	1071	733	87
Lib2	L17-R08	Plate13	L17	R08	single cell	CHIR	1	24h	0	2000	1000	500	0	0	0	4	41	0	6	1	0	920	0	5	1	3	0	0	0	0	0	277	166	37
Lib2	L17-R09	Plate13	L17	R09	single cell	CHIR	1	24h	0	2000	1000	500	0	0	0	52	32	1	1	0	0	435	0	4	0	14	0	11	0	0	7	172	88	17
Lib2	L17-R10	Plate13	L17	R10	single cell	CHIR	1	24h	0	2000	1000	500	0	26	0	5	5	1	14	8	0	92	48	0	20	57	0	44	0	4	112	315	354	8
Lib2	L17-R11	Plate13	L17	R11	single cell	CHIR	1	24h	0	2000	1000	500	0	1	0	1	4	10	0	0	0	13	0	0	0	1	0	0	0	0	0	235	60	24
Lib2	L17-R13	Plate13	L17	R13	single cell	CHIR	1	24h	0	2000	1000	500	0	26	0	15	313	0	6	5	0	708	20	0	29	30	0	0	14	0	9	734	565	41
Lib2	L17-R14	Plate13	L17	R14	single cell	CHIR	1	24h	0	2000	1000	500	0	4	5	0	18	9	55	12	0	43	17	5	22	8	0	50	0	0	7	310	327	10
Lib2	L17-R16	Plate13	L17	R16	single cell	CHIR	1	24h	0	2000	1000	500	0	16	0	65	32	0	8	25	1	67	15	19	32	47	0	85	0	31	132	886	1297	126
Lib2	L17-R17	Plate13	L17	R17	single cell	CHIR	1	24h	0	2000	1000	500	0	0	0	10	10	0	0	1	0	72	2	1	5	21	0	0	0	0	17	2047	1289	131
Lib2	L17-R18	Plate13	L17	R18	single cell	CHIR	1	24h	0	2000	1000	500	0	0	0	0	39	3	0	0	0	45	22	25	0	0	0	0	0	8	67	1394	843	121
Lib2	L17-R19	Plate13	L17	R19	single cell	CHIR	1	24h	0	2000	1000	500	0	3	1	79	75	0	1	1	2	724	0	0	8	0	0	0	0	0	34	778	279	71
Lib2	L17-R21	Plate13	L17	R21	single cell	CHIR	1	24h	0	2000	1000	500	0	19	0	17	117	1	4	0	0	1214	0	5	11	5	0	17	0	11	20	204	305	26
Lib2	L17-R22	Plate13	L17	R22	single cell	CHIR	1	24h	0	2000	1000	500	0	27	0	14	154	13	0	2	0	820	0	5	41	32	0	3	0	0	24	314	202	20
Lib2	L17-R23	Plate13	L17	R23	single cell	CHIR	1	24h	0	2000	1000	500	0	2	8	76	350	16	0	0	0	4078	0	1	37	10	0	2	21	0	1	410	202	55
Lib2	L17-R26	Plate13	L17	R26	single cell	CHIR	1	24h	0	2000	1000	500	0	2	0	16	31	0	12	0	0	603	0	0	2	11	0	0	0	0	0	108	70	3
Lib2	L17-R27	Plate13	L17	R27	single cell	CHIR	1	24h	0	2000	1000	500	0	0	0	0	3	0	0	0	0	91	0	0	0	1	0	0	0	0	15	29	46	3
Lib2	L17-R28	Plate13	L17	R28	single cell	CHIR	1	24h	0	2000	1000	500	0	0	0	0	33	0	1	0	0	957	0	0	2	1	0	0	0	0	0	220	30	9
Lib2	L17-R29	Plate13	L17	R29	single cell	CHIR	1	24h	0	2000	1000	500	0	17	7	53	27	23	76	48	0	63	16	23	36	33	0	46	0	23	90	455	538	34
Lib2	L17-R30	Plate13	L17	R30	single cell	CHIR	1	24h	0	2000	1000	500	0	12	5	56	149	0	9	5	2	871	1	1	0	8	0	7	0	4	70	401	559	25
Lib2	L17-R31	Plate16	L17	R31	single cell	Wnt	1	72h	0	2000	1000	500	0	0	0	0	0	0	0	0	0	1	0	1	0	0	0	0	0	0	0	1055	689	169
Lib2	L17-R32	Plate16	L17	R32	single cell	Wnt	1	72h	0	2000	1000	500	0	0	0	0	0	0	0	0	0	2	0	1	0	0	0	0	0	0	1	662	299	30
Lib2	L17-R34	Plate16	L17	R34	single cell	Wnt	1	72h	0	2000	1000	500	0	8	0	0	1	8	1	30	0	27	0	10	0	1	0	0	0	0	0	146	227	48
Lib2	L17-R35	Plate16	L17	R35	single cell	Wnt	1	72h	0	2000	1000	500	0	0	0	0	1	0	4	0	0	2	0	1	0	0	0	0	0	0	0	631	369	58
Lib2	L17-R36	Plate16	L17	R36	single cell	Wnt	1	72h	0	2000	1000	500	0	0	0	0	2	0	1	0	0	0	0	0	0	0	0	0	0	0	0	311	201	34
Lib2	L17-R37	Plate16	L17	R37	single cell	Wnt	1	72h	0	2000	1000	500	0	0	0	0	1	0	0	0	0	0	0	0	0	0	0	0	0	0	0	664	350	79
Lib2	L17-R38	Plate16	L17	R38	single cell	Wnt	1	72h	0	2000	1000	500	0	0	0	0	1	0	1	0	0	0	0	0	0	0	0	0	0	0	0	883	584	140
Lib2	L17-R39	Plate16	L17	R39	single cell	Wnt	1	72h	0	2000	1000	500	0	0	0	0	1	0	1	0	0	0	0	0	0	0	0	29	0	0	0	373	299	41
Lib2	L17-R40	Plate16	L17	R40	single cell	Wnt	1	72h	0	2000	1000	500	0	6	0	1	86	0	387	0	0	56	19	89	6	38	0	3	0	1	78	751	249	55
Lib2	L17-R41	Plate16	L17	R41	single cell	Wnt	1	72h	0	2000	1000	500	0	3	3	1	44	11	10	0	0	293	20	41	0	16	0	17	0	14	0	600	284	46
Lib2	L17-R42	Plate16	L17	R42	single cell	Wnt	1	72h	0	2000	1000	500	0	7	2	43	29	0	37	25	0	47	44	15	16	24	0	49	0	18	46	705	370	66
Lib2	L17-R43	Plate16	L17	R43	single cell	Wnt	1	72h	0	2000	1000	500	0	0	0	1	0	0	3	0	0	4	0	2	0	0	0	0	0	0	0	498	471	63
Lib2	L17-R44	Plate16	L17	R44	single cell	Wnt	1	72h	0	2000	1000	500	0	0	0	0	0	0	1	0	0	0	15	0	0	0	0	0	0	0	0	452	581	17
Lib2	L17-R45	Plate16	L17	R45	single cell	Wnt	1	72h	0	2000	1000	500	0	0	0	0	12	0	1	0	0	0	0	0	0	0	0	0	0	0	0	320	189	21
Lib2	L17-R46	Plate16	L17	R46	single cell	Wnt	1	72h	0	2000	1000	500	0	3	11	0	186	0	472	1	0	1437	0	168	0	0	0	0	0	0	2	639	394	78
Lib2	L17-R47	Plate16	L17	R47	single cell	Wnt	1	72h	0	2000	1000	500	0	0	0	0	0	0	1	0	0	0	0	0	0	0	0	0	0	0	0	542	276	68
Lib2	L17-R48	Plate16	L17	R48	single cell	Wnt	1	72h	0	2000	1000	500	0	0	0	0	3	0	2	0	0	1	0	0	0	0	0	0	0	0	0	247	224	23
Lib2	L17-R49	Plate16	L17	R49	single cell	Wnt	1	72h	0	2000	1000	500	0	0	0	0	1	1	1	0	0	3	0	0	0	3	0	0	0	0	0	627	658	96
Lib2	L17-R50	Plate16	L17	R50	single cell	Wnt	1	72h	0	2000	1000	500	0	0	0	0	0	0	0	0	0	1	0	0	0	0	0	30	0	0	0	542	428	95
Lib2	L17-R51	Plate16	L17	R51	single cell	Wnt	1	72h	0	2000	1000	500	0	4	0	0	16	5	78	24	0	69	18	0	50	13	0	4	0	10	9	623	665	90
Lib2	L17-R52	Plate16	L17	R52	single cell	Wnt	1	72h	0	2000	1000	500	0	16	0	19	35	3	143	9	0	100	21	9	13	0	0	56	0	0	31	524	287	36
Lib2	L17-R53	Plate16	L17	R53	single cell	Wnt	1	72h	0	2000	1000	500	0	20	7	37	19	0	19	9	6	25	7	8	10	16	0	72	0	7	51	302	161	29
Lib2	L17-R54	Plate16	L17	R54	single cell	Wnt	1	72h	0	2000	1000	500	0	21	23	121	60	0	106	40	11	108	42	33	9	75	0	89	0	34	51	399	311	54
Lib2	L17-R55	Plate16	L17	R55	single cell	Wnt	1	72h	0	2000	1000	500	0	3	2	18	5	5	76	15	0	98	34	14	15	36	0	99	0	2	55	282	213	32
Lib2	L18-R01	Plate13	L18	R01	single cell	CHIR	1	24h	0	2000	1000	500	0	0	0	66	18	30	18	28	0	57	0	12	0	12	0	10	0	0	0	1120	1401	152
Lib2	L18-R03	Plate13	L18	R03	single cell	CHIR	1	24h	0	2000	1000	500	0	11	0	211	758	8	4	3	0	5323	0	0	65	88	0	0	0	0	0	379	455	66
Lib2	L18-R04	Plate13	L18	R04	single cell	CHIR	1	24h	0	2000	1000	500	0	8	3	0	310	0	1	0	0	999	0	20	9	17	0	0	0	0	0	546	635	32
Lib2	L18-R05	Plate13	L18	R05	single cell	CHIR	1	24h	0	2000	1000	500	0	2	13	21	381	0	1	9	0	1798	0	8	19	36	0	0	0	0	8	335	293	33
Lib2	L18-R06	Plate13	L18	R06	single cell	CHIR	1	24h	0	2000	1000	500	0	27	0	28	222	0	0	0	0	1153	0	0	38	21	0	0	9	1	5	289	357	19
Lib2	L18-R07	Plate13	L18	R07	single cell	CHIR	1	24h	0	2000	1000	500	0	0	0	0	7	0	0	0	0	27	0	0	0	0	0	0	0	0	0	155	142	22
Lib2	L18-R08	Plate13	L18	R08	single cell	CHIR	1	24h	0	2000	1000	500	0	0	0	0	7	0	12	0	0	98	0	1	2	1	0	0	0	4	0	211	119	11
Lib2	L18-R09	Plate13	L18	R09	single cell	CHIR	1	24h	0	2000	1000	500	0	7	21	48	4	0	40	21	9	80	0	25	8	1	0	84	0	11	75	440	663	46
Lib2	L18-R10	Plate13	L18	R10	single cell	CHIR	1	24h	0	2000	1000	500	0	15	0	0	23	0	1	0	0	39	0	0	15	83	0	0	0	26	0	512	460	22
Lib2	L18-R11	Plate13	L18	R11	single cell	CHIR	1	24h	0	2000	1000	500	0	14	0	0	84	20	50	30	0	102	1	3	54	1	0	0	0	28	10	490	704	72
Lib2	L18-R13	Plate13	L18	R13	single cell	CHIR	1	24h	0	2000	1000	500	0	0	0	0	59	0	3	0	0	1042	0	3	1	0	0	29	2	0	0	419	515	23
Lib2	L18-R14	Plate13	L18	R14	single cell	CHIR	1	24h	0	2000	1000	500	0	0	0	0	458	12	2	0	0	4237	0	0	30	11	0	1	0	0	0	564	508	18
Lib2	L18-R16	Plate13	L18	R16	single cell	CHIR	1	24h	0	2000	1000	500	0	0	9	16	258	2	1	1	0	4108	1	0	13	100	0	0	0	0	0	361	292	36
Lib2	L18-R17	Plate13	L18	R17	single cell	CHIR	1	24h	0	2000	1000	500	0	21	12	14	564	8	1	0	0	4453	1	0	22	4	0	0	0	0	0	466	218	60
Lib2	L18-R18	Plate13	L18	R18	single cell	CHIR	1	24h	0	2000	1000	500	0	71	15	51	1265	21	23	32	5	2238	10	20	24	28	0	3	0	0	0	936	1142	102
Lib2	L18-R19	Plate13	L18	R19	single cell	CHIR	1	24h	0	2000	1000	500	0	26	18	84	540	0	11	0	0	10522	0	0	96	80	0	0	13	0	5	1237	956	131
Lib2	L18-R21	Plate13	L18	R21	single cell	CHIR	1	24h	0	2000	1000	500	0	7	2	0	69	0	0	0	0	257	1	0	0	0	0	0	0	0	8	185	96	2
Lib2	L18-R22	Plate13	L18	R22	single cell	CHIR	1	24h	0	2000	1000	500	0	0	0	46	125	0	10	0	0	971	0	0	3	10	0	0	0	1	0	386	233	22
Lib2	L18-R23	Plate13	L18	R23	single cell	CHIR	1	24h	0	2000	1000	500	0	0	0	0	45	0	0	0	0	587	0	29	0	0	0	0	0	0	182	191	114	23
Lib2	L18-R26	Plate13	L18	R26	single cell	CHIR	1	24h	0	2000	1000	500	0	0	0	0	27	0	58	0	3	56	24	1	25	13	0	11	0	6	17	349	405	34
Lib2	L18-R27	Plate13	L18	R27	single cell	CHIR	1	24h	0	2000	1000	500	0	0	0	0	42	0	3	0	0	400	1	0	12	0	0	0	0	0	0	124	180	5
Lib2	L18-R28	Plate13	L18	R28	single cell	CHIR	1	24h	0	2000	1000	500	0	0	0	0	20	0	0	0	0	1023	0	0	3	19	0	0	0	0	0	241	39	6
Lib2	L18-R29	Plate13	L18	R29	single cell	CHIR	1	24h	0	2000	1000	500	0	15	4	29	839	0	5	43	0	3398	6	8	6	40	0	96	14	20	27	761	1037	66
Lib2	L18-R30	Plate13	L18	R30	single cell	CHIR	1	24h	0	2000	1000	500	0	14	0	44	7	24	0	0	4	284	6	0	1	52	0	2	0	24	70	549	484	20
Lib2	L18-R31	Plate16	L18	R31	single cell	Wnt	1	72h	0	2000	1000	500	0	0	0	0	0	0	0	0	0	3	0	0	0	0	0	0	0	0	0	942	817	114
Lib2	L18-R32	Plate16	L18	R32	single cell	Wnt	1	72h	0	2000	1000	500	0	0	0	0	1	0	0	0	0	1	0	0	0	0	0	0	0	0	0	437	223	44
Lib2	L18-R34	Plate16	L18	R34	single cell	Wnt	1	72h	0	2000	1000	500	0	0	1	0	1	0	0	0	0	1	0	0	0	0	0	0	0	0	0	201	521	33
Lib2	L18-R35	Plate16	L18	R35	single cell	Wnt	1	72h	0	2000	1000	500	0	0	0	0	0	0	6	0	0	0	0	0	0	0	0	0	0	0	0	507	479	32
Lib2	L18-R36	Plate16	L18	R36	single cell	Wnt	1	72h	0	2000	1000	500	0	0	0	0	0	0	1	0	0	2	0	0	0	0	0	0	0	0	0	273	365	34
Lib2	L18-R37	Plate16	L18	R37	single cell	Wnt	1	72h	0	2000	1000	500	0	0	0	0	0	0	0	0	0	2	0	0	0	0	0	0	0	0	0	539	370	36
Lib2	L18-R38	Plate16	L18	R38	single cell	Wnt	1	72h	0	2000	1000	500	0	0	0	0	0	0	2	0	0	3	0	0	0	0	0	0	0	0	0	518	538	101
Lib2	L18-R39	Plate16	L18	R39	single cell	Wnt	1	72h	0	2000	1000	500	0	0	0	0	1	0	0	0	0	1	0	0	0	0	0	0	0	0	0	517	555	98
Lib2	L18-R40	Plate16	L18	R40	single cell	Wnt	1	72h	0	2000	1000	500	0	0	0	35	0	0	2	0	0	7	0	0	0	0	0	0	0	0	0	568	278	57
Lib2	L18-R41	Plate16	L18	R41	single cell	Wnt	1	72h	0	2000	1000	500	0	0	0	2	0	0	0	0	0	3	0	1	0	0	0	0	0	0	0	400	277	56
Lib2	L18-R42	Plate16	L18	R42	single cell	Wnt	1	72h	0	2000	1000	500	0	0	0	0	4	0	3	0	0	2	0	0	0	0	0	0	0	0	0	332	613	34
Lib2	L18-R43	Plate16	L18	R43	single cell	Wnt	1	72h	0	2000	1000	500	0	0	7	3	950	9	2998	24	13	1011	0	138	2	3	0	1	0	12	0	677	604	111
Lib2	L18-R44	Plate16	L18	R44	single cell	Wnt	1	72h	0	2000	1000	500	0	0	0	0	0	0	0	0	0	0	0	0	0	0	0	0	0	0	0	570	509	15
Lib2	L18-R45	Plate16	L18	R45	single cell	Wnt	1	72h	0	2000	1000	500	0	1	0	0	2	0	0	0	0	2	0	0	1	0	0	0	0	0	0	290	541	48
Lib2	L18-R46	Plate16	L18	R46	single cell	Wnt	1	72h	0	2000	1000	500	0	0	0	0	1	0	2	0	0	4	0	1	0	0	0	0	0	37	29	740	879	122
Lib2	L18-R47	Plate16	L18	R47	single cell	Wnt	1	72h	0	2000	1000	500	0	0	0	0	1	0	1	0	0	1	0	0	0	0	0	0	0	0	0	199	512	52
Lib2	L18-R48	Plate16	L18	R48	single cell	Wnt	1	72h	0	2000	1000	500	0	0	0	0	1	0	0	0	0	2	0	0	0	1	0	0	0	0	1	366	214	64
Lib2	L18-R49	Plate16	L18	R49	single cell	Wnt	1	72h	0	2000	1000	500	0	0	0	0	1	0	1	0	0	4	0	0	0	0	0	0	0	0	0	456	409	99
Lib2	L18-R50	Plate16	L18	R50	single cell	Wnt	1	72h	0	2000	1000	500	0	0	0	0	1	0	1	0	0	5	0	0	0	0	0	0	0	0	0	571	311	107
Lib2	L18-R51	Plate16	L18	R51	single cell	Wnt	1	72h	0	2000	1000	500	0	0	0	0	0	0	0	0	0	10	0	0	0	0	0	0	0	0	0	631	505	38
Lib2	L18-R52	Plate16	L18	R52	single cell	Wnt	1	72h	0	2000	1000	500	0	0	0	0	0	0	0	0	0	2	0	0	0	0	0	0	0	0	0	345	244	53
Lib2	L18-R53	Plate16	L18	R53	single cell	Wnt	1	72h	0	2000	1000	500	0	0	0	0	1	0	1	0	0	0	0	1	0	0	0	0	0	0	0	470	181	65
Lib2	L18-R54	Plate16	L18	R54	single cell	Wnt	1	72h	0	2000	1000	500	0	0	0	0	0	0	1	0	0	6	0	0	0	1	0	0	0	0	0	908	637	127
Lib2	L18-R55	Plate16	L18	R55	single cell	Wnt	1	72h	0	2000	1000	500	0	0	0	0	28	0	5	0	0	1	0	8	0	0	0	0	0	0	0	267	612	61
Lib2	L19-R01	Plate13	L19	R01	single cell	CHIR	1	24h	0	2000	1000	500	0	1	0	49	17	7	8	10	0	74	7	2	1	0	0	57	0	10	29	281	148	29
Lib2	L19-R03	Plate13	L19	R03	single cell	CHIR	1	24h	0	2000	1000	500	0	28	0	38	269	0	38	18	0	1075	29	17	20	31	0	31	0	19	30	311	90	40
Lib2	L19-R04	Plate13	L19	R04	single cell	CHIR	1	24h	0	2000	1000	500	0	3	0	0	26	15	10	2	0	116	14	5	35	3	0	21	0	12	12	629	518	37
Lib2	L19-R05	Plate13	L19	R05	single cell	CHIR	1	24h	0	2000	1000	500	0	0	0	0	32	0	0	0	0	51	0	0	0	0	0	0	0	0	3	472	224	41
Lib2	L19-R06	Plate13	L19	R06	single cell	CHIR	1	24h	0	2000	1000	500	0	0	0	0	23	0	0	0	0	1222	0	0	0	66	0	0	0	2	1	287	156	25
Lib2	L19-R07	Plate13	L19	R07	single cell	CHIR	1	24h	0	2000	1000	500	0	2	0	4	28	2	0	34	0	128	28	6	22	0	0	10	0	0	2	377	228	29
Lib2	L19-R08	Plate13	L19	R08	single cell	CHIR	1	24h	0	2000	1000	500	0	0	0	0	20	0	0	0	0	136	0	0	0	0	0	0	0	0	25	247	125	14
Lib2	L19-R09	Plate13	L19	R09	single cell	CHIR	1	24h	0	2000	1000	500	0	0	0	0	1	0	12	0	0	41	0	0	0	0	0	1	0	0	17	80	53	5
Lib2	L19-R10	Plate13	L19	R10	single cell	CHIR	1	24h	0	2000	1000	500	0	7	0	0	5	0	0	0	0	46	24	0	1	32	0	40	0	0	87	1165	972	83
Lib2	L19-R11	Plate13	L19	R11	single cell	CHIR	1	24h	0	2000	1000	500	0	0	2	24	29	0	0	0	0	274	0	17	10	18	0	0	0	2	0	181	62	1
Lib2	L19-R13	Plate13	L19	R13	single cell	CHIR	1	24h	0	2000	1000	500	0	12	4	46	10	6	0	1	1	103	8	6	23	64	0	37	0	0	0	307	293	11
Lib2	L19-R14	Plate13	L19	R14	single cell	CHIR	1	24h	0	2000	1000	500	0	28	0	0	5	0	0	0	0	7	0	0	1	15	0	9	0	0	1	134	85	1
Lib2	L19-R16	Plate13	L19	R16	single cell	CHIR	1	24h	0	2000	1000	500	0	0	7	21	594	0	0	0	0	970	0	0	33	46	0	1	15	0	1	253	202	48
Lib2	L19-R17	Plate13	L19	R17	single cell	CHIR	1	24h	0	2000	1000	500	0	0	0	23	14	0	54	12	10	22	24	9	0	1	0	94	0	0	36	256	121	17
Lib2	L19-R18	Plate13	L19	R18	single cell	CHIR	1	24h	0	2000	1000	500	0	11	0	26	249	0	1	0	0	969	0	0	0	20	0	0	0	0	1	1088	1011	119
Lib2	L19-R19	Plate13	L19	R19	single cell	CHIR	1	24h	0	2000	1000	500	0	9	0	19	0	0	1	0	0	28	12	1	1	1	0	0	0	0	0	710	149	39
Lib2	L19-R21	Plate13	L19	R21	single cell	CHIR	1	24h	0	2000	1000	500	0	0	0	26	13	2	62	0	11	253	14	8	29	26	0	1	0	0	74	209	110	9
Lib2	L19-R22	Plate13	L19	R22	single cell	CHIR	1	24h	0	2000	1000	500	0	5	0	11	46	9	101	48	0	338	38	26	44	23	0	9	0	21	52	56	65	4
Lib2	L19-R23	Plate13	L19	R23	single cell	CHIR	1	24h	0	2000	1000	500	0	0	11	32	114	27	106	48	0	413	23	20	7	50	0	71	0	0	1	1305	1567	141
Lib2	L19-R26	Plate13	L19	R26	single cell	CHIR	1	24h	0	2000	1000	500	0	0	16	11	17	0	65	38	2	24	15	3	16	21	0	59	0	0	38	607	627	73
Lib2	L19-R27	Plate13	L19	R27	single cell	CHIR	1	24h	0	2000	1000	500	0	26	9	25	8	0	6	12	1	12	16	4	31	64	0	1	0	0	27	283	140	5
Lib2	L19-R28	Plate13	L19	R28	single cell	CHIR	1	24h	0	2000	1000	500	0	28	6	26	506	9	1	0	0	3178	0	1	41	24	0	6	0	0	0	981	212	155
Lib2	L19-R29	Plate13	L19	R29	single cell	CHIR	1	24h	0	2000	1000	500	0	6	0	1	87	0	0	0	0	235	0	0	0	4	0	0	0	0	0	340	333	25
Lib2	L19-R30	Plate13	L19	R30	single cell	CHIR	1	24h	0	2000	1000	500	0	18	0	0	21	0	30	0	8	11	12	0	18	4	0	56	0	0	66	93	218	9
Lib2	L19-R31	Plate16	L19	R31	single cell	Wnt	1	72h	0	2000	1000	500	0	0	0	0	0	0	0	0	0	1	0	0	0	0	0	0	0	0	0	757	909	78
Lib2	L19-R32	Plate16	L19	R32	single cell	Wnt	1	72h	0	2000	1000	500	0	0	1	25	432	0	1396	0	3	146	0	46	0	15	0	23	0	0	2	583	292	79
Lib2	L19-R34	Plate16	L19	R34	single cell	Wnt	1	72h	0	2000	1000	500	0	0	0	0	0	0	0	0	0	0	0	0	0	0	0	0	0	0	0	370	459	135
Lib2	L19-R35	Plate16	L19	R35	single cell	Wnt	1	72h	0	2000	1000	500	0	0	0	0	2	0	2	0	0	1	0	2	0	0	0	0	0	0	0	518	368	10
Lib2	L19-R36	Plate16	L19	R36	single cell	Wnt	1	72h	0	2000	1000	500	0	0	0	0	1	0	0	0	0	1	0	0	0	0	0	0	0	0	0	570	297	45
Lib2	L19-R37	Plate16	L19	R37	single cell	Wnt	1	72h	0	2000	1000	500	0	0	0	0	0	0	0	0	0	0	0	0	0	0	0	0	0	0	0	589	250	44
Lib2	L19-R38	Plate16	L19	R38	single cell	Wnt	1	72h	0	2000	1000	500	0	0	0	0	0	0	0	0	0	0	9	1	0	0	0	0	0	0	0	362	317	36
Lib2	L19-R39	Plate16	L19	R39	single cell	Wnt	1	72h	0	2000	1000	500	0	0	0	0	1	0	0	0	0	2	0	0	0	0	0	0	0	0	0	484	298	57
Lib2	L19-R40	Plate16	L19	R40	single cell	Wnt	1	72h	0	2000	1000	500	0	0	0	0	0	0	2	0	0	3	0	0	0	0	0	0	0	0	0	1291	855	133
Lib2	L19-R41	Plate16	L19	R41	single cell	Wnt	1	72h	0	2000	1000	500	0	0	0	0	1	0	1	0	0	0	0	0	0	0	0	0	0	0	0	384	231	48
Lib2	L19-R42	Plate16	L19	R42	single cell	Wnt	1	72h	0	2000	1000	500	0	0	0	0	1	0	0	0	0	0	0	0	0	0	0	0	0	0	0	433	537	54
Lib2	L19-R43	Plate16	L19	R43	single cell	Wnt	1	72h	0	2000	1000	500	0	0	15	47	454	0	504	6	5	768	9	251	24	0	0	11	18	10	2	434	417	50
Lib2	L19-R44	Plate16	L19	R44	single cell	Wnt	1	72h	0	2000	1000	500	0	0	0	0	0	0	0	0	0	0	0	0	0	0	0	0	0	0	0	489	539	38
Lib2	L19-R45	Plate16	L19	R45	single cell	Wnt	1	72h	0	2000	1000	500	0	11	0	0	0	1	1	0	0	1	0	1	0	0	0	0	0	0	0	795	564	114
Lib2	L19-R46	Plate16	L19	R46	single cell	Wnt	1	72h	0	2000	1000	500	0	0	0	0	0	0	2	0	0	3	0	0	0	0	0	0	0	0	0	1057	480	77
Lib2	L19-R47	Plate16	L19	R47	single cell	Wnt	1	72h	0	2000	1000	500	0	0	0	0	0	0	1	0	0	0	0	0	0	0	0	0	0	0	0	251	353	30
Lib2	L19-R48	Plate16	L19	R48	single cell	Wnt	1	72h	0	2000	1000	500	0	0	0	0	1	0	0	0	0	0	0	0	0	0	0	0	0	0	0	255	117	4
Lib2	L19-R49	Plate16	L19	R49	single cell	Wnt	1	72h	0	2000	1000	500	0	31	13	2	36	0	5	0	0	23	16	7	1	37	0	45	0	0	207	233	183	14
Lib2	L19-R50	Plate16	L19	R50	single cell	Wnt	1	72h	0	2000	1000	500	0	0	0	0	0	0	0	0	0	1	0	9	0	0	0	0	0	0	0	833	454	78
Lib2	L19-R51	Plate16	L19	R51	single cell	Wnt	1	72h	0	2000	1000	500	0	0	0	0	1	0	0	0	0	0	0	0	0	0	0	0	0	5	0	1045	765	82
Lib2	L19-R52	Plate16	L19	R52	single cell	Wnt	1	72h	0	2000	1000	500	0	0	0	0	0	0	0	0	0	0	0	0	0	0	0	0	0	0	0	409	437	53
Lib2	L19-R53	Plate16	L19	R53	single cell	Wnt	1	72h	0	2000	1000	500	0	0	0	0	2	0	2	0	0	0	0	0	0	0	0	0	0	0	0	789	261	85
Lib2	L19-R54	Plate16	L19	R54	single cell	Wnt	1	72h	0	2000	1000	500	0	0	0	0	0	0	2	0	0	1	0	2	0	0	0	35	0	0	0	418	210	45
Lib2	L19-R55	Plate16	L19	R55	single cell	Wnt	1	72h	0	2000	1000	500	0	0	0	0	0	0	0	0	0	0	0	0	0	0	0	0	0	0	0	312	272	59
Lib2	L21-R01	Plate13	L21	R01	single cell	CHIR	1	24h	0	2000	1000	500	0	10	0	108	84	0	5	0	0	2422	0	0	9	54	0	0	0	0	6	258	197	1
Lib2	L21-R03	Plate13	L21	R03	single cell	CHIR	1	24h	0	2000	1000	500	0	9	0	46	13	22	0	0	10	113	25	10	35	12	0	0	0	4	21	144	66	5
Lib2	L21-R04	Plate13	L21	R04	single cell	CHIR	1	24h	0	2000	1000	500	0	9	2	37	26	0	9	9	0	1441	0	6	14	8	0	1	0	0	0	182	90	8
Lib2	L21-R05	Plate13	L21	R05	single cell	CHIR	1	24h	0	2000	1000	500	0	5	1	0	26	0	10	2	0	1230	0	0	1	20	0	0	0	0	11	344	137	13
Lib2	L21-R06	Plate13	L21	R06	single cell	CHIR	1	24h	0	2000	1000	500	0	0	12	3	70	0	0	2	0	78	1	0	9	3	0	1	0	0	11	287	124	1
Lib2	L21-R07	Plate13	L21	R07	single cell	CHIR	1	24h	0	2000	1000	500	0	1	0	0	6	1	1	0	0	167	0	1	0	0	0	0	0	0	10	186	53	13
Lib2	L21-R08	Plate13	L21	R08	single cell	CHIR	1	24h	0	2000	1000	500	0	8	1	2	60	1	0	0	0	1615	0	1	0	13	0	0	0	0	0	72	128	12
Lib2	L21-R09	Plate13	L21	R09	single cell	CHIR	1	24h	0	2000	1000	500	0	24	4	66	0	3	25	21	0	39	19	8	32	11	0	64	0	0	98	128	187	4
Lib2	L21-R10	Plate13	L21	R10	single cell	CHIR	1	24h	0	2000	1000	500	0	0	0	0	2	0	0	0	0	17	0	0	10	1	0	22	0	2	0	100	57	4
Lib2	L21-R11	Plate13	L21	R11	single cell	CHIR	1	24h	0	2000	1000	500	0	0	0	0	9	0	1	0	0	889	0	7	0	15	0	0	0	0	2	46	42	8
Lib2	L21-R13	Plate13	L21	R13	single cell	CHIR	1	24h	0	2000	1000	500	0	19	1	57	16	5	82	12	4	122	40	6	34	25	0	135	0	13	82	73	59	5
Lib2	L21-R14	Plate13	L21	R14	single cell	CHIR	1	24h	0	2000	1000	500	0	0	1	23	13	1	0	0	0	534	4	2	0	0	0	13	0	0	6	163	65	1
Lib2	L21-R16	Plate13	L21	R16	single cell	CHIR	1	24h	0	2000	1000	500	0	0	7	35	153	0	1	0	0	2432	0	0	0	19	0	2	0	0	22	242	254	16
Lib2	L21-R17	Plate13	L21	R17	single cell	CHIR	1	24h	0	2000	1000	500	0	2	43	91	68	0	105	4	7	744	3	18	26	16	0	49	0	15	25	1310	965	96
Lib2	L21-R18	Plate13	L21	R18	single cell	CHIR	1	24h	0	2000	1000	500	0	3	0	45	122	0	2	1	0	1251	0	6	29	21	0	15	0	0	0	371	90	19
Lib2	L21-R19	Plate13	L21	R19	single cell	CHIR	1	24h	0	2000	1000	500	0	0	0	0	17	0	12	0	0	14	0	12	0	0	0	0	0	0	125	407	147	11
Lib2	L21-R21	Plate13	L21	R21	single cell	CHIR	1	24h	0	2000	1000	500	0	19	0	1	127	0	0	0	0	179	0	0	6	0	0	5	0	0	5	843	613	45
Lib2	L21-R22	Plate13	L21	R22	single cell	CHIR	1	24h	0	2000	1000	500	0	13	0	2	57	0	1	1	0	1421	0	0	17	4	0	1	0	0	0	124	98	21
Lib2	L21-R23	Plate13	L21	R23	single cell	CHIR	1	24h	0	2000	1000	500	0	0	0	50	13	13	1	17	0	427	0	2	0	0	0	0	0	0	16	333	180	13
Lib2	L21-R26	Plate13	L21	R26	single cell	CHIR	1	24h	0	2000	1000	500	0	0	0	2	26	0	3	0	0	553	1	0	1	0	0	0	0	0	0	6	36	2
Lib2	L21-R27	Plate13	L21	R27	single cell	CHIR	1	24h	0	2000	1000	500	0	57	16	36	124	8	61	21	1	1003	47	13	57	85	0	3	0	13	5	1084	733	36
Lib2	L21-R28	Plate13	L21	R28	single cell	CHIR	1	24h	0	2000	1000	500	0	0	9	11	14	0	0	0	0	1063	0	4	17	1	0	17	0	0	1	114	8	1
Lib2	L21-R29	Plate13	L21	R29	single cell	CHIR	1	24h	0	2000	1000	500	0	6	4	20	3	0	0	0	0	22	17	0	3	0	0	31	0	12	0	3	19	1
Lib2	L21-R30	Plate13	L21	R30	single cell	CHIR	1	24h	0	2000	1000	500	0	0	0	0	4	0	0	0	0	130	0	0	1	0	0	0	0	1	0	90	17	0
Lib2	L21-R31	Plate16	L21	R31	single cell	Wnt	1	72h	0	2000	1000	500	0	0	0	0	0	0	0	0	0	1	0	0	0	0	0	0	0	0	0	887	680	60
Lib2	L21-R32	Plate16	L21	R32	single cell	Wnt	1	72h	0	2000	1000	500	0	28	6	69	206	0	1237	0	38	2796	13	253	0	0	0	6	0	0	0	678	254	57
Lib2	L21-R34	Plate16	L21	R34	single cell	Wnt	1	72h	0	2000	1000	500	0	0	0	0	0	0	1	0	0	0	0	0	0	0	0	0	0	0	0	258	201	45
Lib2	L21-R35	Plate16	L21	R35	single cell	Wnt	1	72h	0	2000	1000	500	0	40	8	73	2	0	79	22	2	101	38	15	27	19	0	18	0	0	99	520	191	22
Lib2	L21-R36	Plate16	L21	R36	single cell	Wnt	1	72h	0	2000	1000	500	0	0	0	0	0	0	1	1	0	4	0	1	0	1	0	0	0	0	1	474	381	9
Lib2	L21-R37	Plate16	L21	R37	single cell	Wnt	1	72h	0	2000	1000	500	0	0	0	0	1	0	2	0	0	0	0	2	1	0	0	0	0	0	0	451	443	35
Lib2	L21-R38	Plate16	L21	R38	single cell	Wnt	1	72h	0	2000	1000	500	0	0	0	0	0	0	47	0	0	22	0	0	0	0	0	0	0	0	0	633	354	49
Lib2	L21-R39	Plate16	L21	R39	single cell	Wnt	1	72h	0	2000	1000	500	0	7	0	0	3	0	15	0	0	92	14	0	2	5	0	0	0	0	5	181	162	8
Lib2	L21-R40	Plate16	L21	R40	single cell	Wnt	1	72h	0	2000	1000	500	0	4	6	31	24	15	83	13	4	62	37	9	33	23	0	31	0	12	63	601	289	19
Lib2	L21-R41	Plate16	L21	R41	single cell	Wnt	1	72h	0	2000	1000	500	0	46	30	105	13	34	96	86	23	142	43	50	70	51	0	162	0	34	159	551	754	18
Lib2	L21-R42	Plate16	L21	R42	single cell	Wnt	1	72h	0	2000	1000	500	0	0	0	0	0	0	2	0	0	1	0	1	1	0	0	1	0	0	0	623	276	15
Lib2	L21-R43	Plate16	L21	R43	single cell	Wnt	1	72h	0	2000	1000	500	0	2	1	28	84	0	859	12	0	63	0	89	1	27	0	0	0	12	21	672	797	38
Lib2	L21-R44	Plate16	L21	R44	single cell	Wnt	1	72h	0	2000	1000	500	0	31	12	38	14	11	119	25	8	82	34	71	41	43	0	51	0	13	121	732	481	14
Lib2	L21-R45	Plate16	L21	R45	single cell	Wnt	1	72h	0	2000	1000	500	0	0	0	0	0	0	1	0	0	0	0	0	0	0	0	0	0	0	0	551	476	43
Lib2	L21-R46	Plate16	L21	R46	single cell	Wnt	1	72h	0	2000	1000	500	0	0	0	0	0	0	1	0	0	0	0	0	0	0	0	0	0	0	0	385	240	26
Lib2	L21-R47	Plate16	L21	R47	single cell	Wnt	1	72h	0	2000	1000	500	0	0	0	0	0	0	1	0	0	1	0	0	0	0	0	0	0	0	0	320	226	20
Lib2	L21-R48	Plate16	L21	R48	single cell	Wnt	1	72h	0	2000	1000	500	0	0	0	0	0	0	1	0	0	0	0	0	0	0	0	0	0	0	1	257	70	3
Lib2	L21-R49	Plate16	L21	R49	single cell	Wnt	1	72h	0	2000	1000	500	0	18	5	39	12	11	20	3	0	72	21	15	51	56	0	64	0	18	46	516	591	49
Lib2	L21-R50	Plate16	L21	R50	single cell	Wnt	1	72h	0	2000	1000	500	0	0	0	16	66	0	488	0	0	52	5	30	1	16	0	0	0	0	136	526	184	21
Lib2	L21-R51	Plate16	L21	R51	single cell	Wnt	1	72h	0	2000	1000	500	0	4	20	49	22	13	102	39	7	144	43	0	55	18	0	63	0	1	76	690	408	23
Lib2	L21-R52	Plate16	L21	R52	single cell	Wnt	1	72h	0	2000	1000	500	0	0	0	0	0	0	1	0	0	2	0	0	0	0	0	0	0	0	0	395	328	29
Lib2	L21-R53	Plate16	L21	R53	single cell	Wnt	1	72h	0	2000	1000	500	0	6	2	31	3	4	35	7	6	80	30	3	21	25	0	48	0	14	13	320	173	27
Lib2	L21-R54	Plate16	L21	R54	single cell	Wnt	1	72h	0	2000	1000	500	0	0	0	0	2	0	0	0	4	3	0	0	0	0	0	0	0	0	0	462	277	20
Lib2	L21-R55	Plate16	L21	R55	single cell	Wnt	1	72h	0	2000	1000	500	0	0	0	0	0	0	0	0	0	0	0	0	0	1	0	0	0	0	0	141	210	30
Lib2	L22-R01	Plate14	L22	R01	single cell	bCat	1	24h	0	2000	1000	500	0	3	1	14	20	0	0	0	0	1139	0	0	4	41	0	0	0	0	6	214	36	1
Lib2	L22-R03	Plate14	L22	R03	single cell	bCat	1	24h	0	2000	1000	500	0	209	58	182	757	51	0	0	0	18719	0	7	28	278	0	0	25	0	4	278	157	5
Lib2	L22-R04	Plate14	L22	R04	single cell	bCat	1	24h	0	2000	1000	500	0	40	0	35	98	0	0	0	0	1641	0	0	14	136	0	0	0	0	2	217	88	23
Lib2	L22-R05	Plate14	L22	R05	single cell	bCat	1	24h	0	2000	1000	500	0	53	30	1	72	10	88	56	0	240	49	22	30	14	0	55	0	22	72	1739	1238	88
Lib2	L22-R06	Plate14	L22	R06	single cell	bCat	1	24h	0	2000	1000	500	0	21	9	39	200	13	0	0	0	7650	0	1	38	79	0	2	23	0	2	371	190	5
Lib2	L22-R07	Plate14	L22	R07	single cell	bCat	1	24h	0	2000	1000	500	0	50	1	77	344	7	0	0	0	5237	0	6	4	3	0	1	0	0	0	545	127	16
Lib2	L22-R08	Plate14	L22	R08	single cell	bCat	1	24h	0	2000	1000	500	0	83	17	50	304	14	0	0	0	9987	0	0	33	66	0	2	0	0	0	445	107	11
Lib2	L22-R09	Plate14	L22	R09	single cell	bCat	1	24h	0	2000	1000	500	0	80	2	19	181	7	2	1	0	2947	0	0	141	196	0	0	10	0	0	945	907	62
Lib2	L22-R10	Plate14	L22	R10	single cell	bCat	1	24h	0	2000	1000	500	0	426	19	375	1840	6	0	0	0	14109	0	0	324	255	0	9	26	0	1	1340	968	73
Lib2	L22-R11	Plate14	L22	R11	single cell	bCat	1	24h	0	2000	1000	500	0	67	6	67	289	7	0	0	0	5602	0	0	4	118	0	2	0	0	0	472	162	9
Lib2	L22-R13	Plate14	L22	R13	single cell	bCat	1	24h	0	2000	1000	500	0	0	0	230	256	0	0	0	0	4341	0	0	41	41	0	1	0	0	0	356	123	16
Lib2	L22-R14	Plate14	L22	R14	single cell	bCat	1	24h	0	2000	1000	500	0	66	41	261	359	11	36	72	0	7690	0	25	50	148	0	120	0	0	123	300	227	10
Lib2	L22-R16	Plate14	L22	R16	single cell	bCat	1	24h	0	2000	1000	500	0	23	3	49	126	20	147	65	17	775	26	12	63	39	0	37	0	45	210	444	114	20
Lib2	L22-R17	Plate14	L22	R17	single cell	bCat	1	24h	0	2000	1000	500	0	0	0	0	8	0	0	0	0	92	0	0	3	0	0	0	0	0	0	1877	1131	96
Lib2	L22-R18	Plate14	L22	R18	single cell	bCat	1	24h	0	2000	1000	500	0	159	54	34	1018	2	0	0	2	8435	0	0	91	309	0	14	22	6	1	1893	1151	74
Lib2	L22-R19	Plate14	L22	R19	single cell	bCat	1	24h	0	2000	1000	500	0	189	102	181	281	17	0	0	0	10921	0	0	133	476	0	1	0	0	0	1433	1416	129
Lib2	L22-R21	Plate14	L22	R21	single cell	bCat	1	24h	0	2000	1000	500	27	46	0	0	186	0	0	0	0	3171	0	0	47	40	0	0	0	0	0	212	164	20
Lib2	L22-R22	Plate14	L22	R22	single cell	bCat	1	24h	0	2000	1000	500	0	0	15	40	13	8	19	19	8	209	14	25	18	4	0	54	0	23	186	1174	1352	193
Lib2	L22-R23	Plate14	L22	R23	single cell	bCat	1	24h	0	2000	1000	500	0	25	30	497	294	19	0	0	0	10105	4	13	28	122	0	0	0	0	0	247	46	16
Lib2	L22-R26	Plate14	L22	R26	single cell	bCat	1	24h	0	2000	1000	500	0	24	8	85	209	0	1	0	0	3746	0	0	25	98	0	0	0	0	10	318	172	8
Lib2	L22-R27	Plate14	L22	R27	single cell	bCat	1	24h	0	2000	1000	500	0	0	0	0	5	0	0	0	0	63	0	0	0	0	0	0	0	0	0	548	200	2
Lib2	L22-R28	Plate14	L22	R28	single cell	bCat	1	24h	0	2000	1000	500	0	52	19	19	431	0	0	0	0	3895	0	0	40	12	0	0	0	0	0	696	183	34
Lib2	L22-R29	Plate14	L22	R29	single cell	bCat	1	24h	0	2000	1000	500	0	99	21	91	291	21	1	0	0	12105	0	5	34	132	0	0	0	0	0	429	106	7
Lib2	L22-R30	Plate14	L22	R30	single cell	bCat	1	24h	0	2000	1000	500	0	0	0	8	12	0	13	3	1	129	3	0	2	6	0	7	0	0	5	378	37	1
Lib2	L23-R01	Plate14	L23	R01	single cell	bCat	1	24h	0	2000	1000	500	0	24	45	77	490	3	13	29	0	684	0	2	68	78	0	0	0	0	5	491	279	51
Lib2	L23-R03	Plate14	L23	R03	single cell	bCat	1	24h	0	2000	1000	500	0	48	10	84	165	12	0	5	3	9152	0	4	23	119	0	11	0	3	22	343	123	14
Lib2	L23-R04	Plate14	L23	R04	single cell	bCat	1	24h	0	2000	1000	500	0	26	16	36	75	0	0	0	0	6214	0	0	9	12	0	0	0	0	6	180	52	2
Lib2	L23-R05	Plate14	L23	R05	single cell	bCat	1	24h	0	2000	1000	500	0	47	41	38	540	4	0	0	0	5377	0	0	127	191	0	0	13	0	6	866	305	37
Lib2	L23-R06	Plate14	L23	R06	single cell	bCat	1	24h	0	2000	1000	500	0	26	34	34	240	0	13	0	0	7470	0	0	61	123	0	10	0	12	0	388	131	22
Lib2	L23-R07	Plate14	L23	R07	single cell	bCat	1	24h	0	2000	1000	500	0	9	21	23	30	16	51	19	0	169	49	15	15	3	0	108	0	3	58	292	103	26
Lib2	L23-R08	Plate14	L23	R08	single cell	bCat	1	24h	0	2000	1000	500	0	223	3	11	793	20	0	0	0	11811	1	0	110	434	0	0	0	0	22	963	1214	189
Lib2	L23-R09	Plate14	L23	R09	single cell	bCat	1	24h	0	2000	1000	500	0	170	96	300	795	44	0	26	5	25832	0	0	22	133	0	0	12	0	8	988	615	129
Lib2	L23-R10	Plate14	L23	R10	single cell	bCat	1	24h	0	2000	1000	500	0	0	0	0	4	0	0	0	0	71	0	0	0	1	0	0	0	0	0	1526	1139	154
Lib2	L23-R11	Plate14	L23	R11	single cell	bCat	1	24h	0	2000	1000	500	0	1	9	21	75	4	0	0	0	1743	0	10	53	83	0	9	0	0	1	597	99	28
Lib2	L23-R13	Plate14	L23	R13	single cell	bCat	1	24h	0	2000	1000	500	0	8	0	0	12	0	0	0	0	531	0	0	1	0	0	0	0	0	0	318	47	14
Lib2	L23-R14	Plate14	L23	R14	single cell	bCat	1	24h	0	2000	1000	500	0	60	1	215	110	0	0	0	0	10707	0	1	10	65	0	1	0	0	0	163	56	5
Lib2	L23-R16	Plate14	L23	R16	single cell	bCat	1	24h	0	2000	1000	500	0	21	0	51	37	0	62	9	3	128	8	7	1	20	0	61	0	16	71	392	281	31
Lib2	L23-R17	Plate14	L23	R17	single cell	bCat	1	24h	0	2000	1000	500	0	45	22	181	730	8	0	0	0	10929	0	0	12	163	0	0	60	4	0	427	190	35
Lib2	L23-R18	Plate14	L23	R18	single cell	bCat	1	24h	0	2000	1000	500	0	42	6	0	251	0	15	0	0	9178	0	13	32	108	0	0	0	0	0	479	211	22
Lib2	L23-R19	Plate14	L23	R19	single cell	bCat	1	24h	0	2000	1000	500	0	0	0	33	198	0	0	0	0	107	0	0	50	78	0	4	0	0	0	732	208	17
Lib2	L23-R21	Plate14	L23	R21	single cell	bCat	1	24h	0	2000	1000	500	0	45	0	18	120	16	1	6	0	3553	0	1	24	49	0	13	0	0	0	359	108	10
Lib2	L23-R22	Plate14	L23	R22	single cell	bCat	1	24h	0	2000	1000	500	0	1	0	0	4	0	1	0	0	92	0	0	0	0	0	0	0	0	0	1773	1418	340
Lib2	L23-R23	Plate14	L23	R23	single cell	bCat	1	24h	0	2000	1000	500	0	0	0	0	3	0	0	0	0	65	0	0	0	1	0	1	0	0	0	164	17	0
Lib2	L23-R26	Plate14	L23	R26	single cell	bCat	1	24h	0	2000	1000	500	0	93	24	129	203	3	0	1	0	3766	0	0	21	122	0	16	21	0	0	453	166	30
Lib2	L23-R27	Plate14	L23	R27	single cell	bCat	1	24h	0	2000	1000	500	0	41	0	66	173	0	53	0	0	2969	0	1	1	43	0	0	0	0	2	425	128	36
Lib2	L23-R28	Plate14	L23	R28	single cell	bCat	1	24h	0	2000	1000	500	0	48	0	57	185	12	0	0	0	5955	0	1	17	18	0	2	0	0	11	346	14	15
Lib2	L23-R29	Plate14	L23	R29	single cell	bCat	1	24h	0	2000	1000	500	0	14	0	29	250	20	26	8	0	5172	0	0	5	73	0	0	0	0	1	276	131	5
Lib2	L23-R30	Plate14	L23	R30	single cell	bCat	1	24h	0	2000	1000	500	0	4	0	38	91	0	0	0	0	3557	0	0	7	93	0	0	0	0	0	189	73	10
Lib2	L25-R01	Plate14	L25	R01	single cell	bCat	1	24h	0	2000	1000	500	0	44	9	176	209	21	9	0	0	10009	0	4	7	117	0	0	4	6	8	289	196	25
Lib2	L25-R03	Plate14	L25	R03	single cell	bCat	1	24h	0	2000	1000	500	0	68	3	137	84	6	3	0	0	6616	0	0	41	95	0	0	0	0	40	222	53	5
Lib2	L25-R04	Plate14	L25	R04	single cell	bCat	1	24h	0	2000	1000	500	0	27	8	47	86	4	0	0	0	3009	0	0	16	86	0	16	11	0	0	276	72	16
Lib2	L25-R05	Plate14	L25	R05	single cell	bCat	1	24h	0	2000	1000	500	0	121	19	135	208	0	0	5	11	10103	0	0	58	176	0	9	20	0	12	375	199	29
Lib2	L25-R06	Plate14	L25	R06	single cell	bCat	1	24h	0	2000	1000	500	0	183	1	200	301	11	0	0	0	7068	0	14	5	180	0	0	24	0	0	333	164	18
Lib2	L25-R07	Plate14	L25	R07	single cell	bCat	1	24h	0	2000	1000	500	0	54	28	58	201	10	0	0	0	6873	0	0	0	12	0	0	0	0	1	667	205	54
Lib2	L25-R08	Plate14	L25	R08	single cell	bCat	1	24h	0	2000	1000	500	0	178	88	24	1008	0	0	0	0	5997	7	0	169	424	0	0	20	0	0	973	839	232
Lib2	L25-R09	Plate14	L25	R09	single cell	bCat	1	24h	0	2000	1000	500	0	346	199	313	1279	100	0	0	0	27972	0	0	49	428	0	0	28	0	18	1006	920	106
Lib2	L25-R10	Plate14	L25	R10	single cell	bCat	1	24h	0	2000	1000	500	0	7	50	0	241	0	0	0	0	1601	0	0	8	44	0	0	0	0	0	372	73	34
Lib2	L25-R11	Plate14	L25	R11	single cell	bCat	1	24h	0	2000	1000	500	0	24	32	216	139	2	0	0	1	10474	0	0	0	79	0	0	0	0	0	377	165	22
Lib2	L25-R13	Plate14	L25	R13	single cell	bCat	1	24h	0	2000	1000	500	0	2	0	0	18	0	0	0	0	119	0	0	0	3	0	0	0	0	0	348	79	21
Lib2	L25-R14	Plate14	L25	R14	single cell	bCat	1	24h	0	2000	1000	500	0	0	5	86	290	0	2	0	0	167	0	0	14	65	0	0	0	0	0	346	89	11
Lib2	L25-R16	Plate14	L25	R16	single cell	bCat	1	24h	0	2000	1000	500	0	1	0	1	11	0	31	0	0	130	0	0	8	0	0	0	0	0	0	343	101	16
Lib2	L25-R17	Plate14	L25	R17	single cell	bCat	1	24h	0	2000	1000	500	0	0	0	0	13	0	0	0	0	114	0	0	0	0	0	0	0	1	0	401	130	31
Lib2	L25-R18	Plate14	L25	R18	single cell	bCat	1	24h	0	2000	1000	500	0	64	14	6	391	1	1	19	10	4499	11	0	4	83	0	0	18	3	5	297	276	15
Lib2	L25-R19	Plate14	L25	R19	single cell	bCat	1	24h	0	2000	1000	500	0	111	32	227	127	7	11	0	0	8476	55	10	12	110	0	1	32	0	13	691	387	28
Lib2	L25-R21	Plate14	L25	R21	single cell	bCat	1	24h	0	2000	1000	500	0	8	11	68	39	0	63	1	10	100	16	30	18	15	0	8	0	26	63	1329	1061	155
Lib2	L25-R22	Plate14	L25	R22	single cell	bCat	1	24h	0	2000	1000	500	0	38	0	0	97	1	44	4	4	1455	1	21	70	25	0	15	0	26	25	417	174	25
Lib2	L25-R23	Plate14	L25	R23	single cell	bCat	1	24h	0	2000	1000	500	0	50	23	1	188	0	0	11	0	482	0	0	22	29	0	32	0	0	11	338	114	6
Lib2	L25-R26	Plate14	L25	R26	single cell	bCat	1	24h	0	2000	1000	500	0	982	255	255	4525	217	16	3	7	23703	0	3	325	689	0	2	92	0	30	1416	1160	151
Lib2	L25-R27	Plate14	L25	R27	single cell	bCat	1	24h	0	2000	1000	500	0	50	0	0	103	0	0	0	0	4559	0	0	5	73	0	30	0	0	0	471	141	24
Lib2	L25-R28	Plate14	L25	R28	single cell	bCat	1	24h	0	2000	1000	500	0	102	0	24	194	0	0	39	0	5610	18	0	41	22	0	0	13	9	0	504	23	9
Lib2	L25-R29	Plate14	L25	R29	single cell	bCat	1	24h	0	2000	1000	500	0	76	5	61	287	12	0	1	1	7090	8	0	24	30	0	1	0	18	0	379	86	19
Lib2	L25-R30	Plate14	L25	R30	single cell	bCat	1	24h	0	2000	1000	500	0	73	5	95	636	0	0	9	0	4219	0	0	22	58	0	3	0	22	39	435	175	32
Lib2	L26-R01	Plate14	L26	R01	single cell	bCat	1	24h	0	2000	1000	500	0	35	21	76	191	0	2	0	0	3165	0	0	4	46	0	1	0	0	0	497	186	36
Lib2	L26-R03	Plate14	L26	R03	single cell	bCat	1	24h	0	2000	1000	500	0	80	29	8	374	1	0	0	0	4173	0	0	70	39	0	0	0	0	1	382	246	21
Lib2	L26-R04	Plate14	L26	R04	single cell	bCat	1	24h	0	2000	1000	500	0	93	6	66	306	32	4	12	0	10138	1	8	38	35	0	33	0	0	25	172	187	41
Lib2	L26-R05	Plate14	L26	R05	single cell	bCat	1	24h	0	2000	1000	500	0	85	20	89	145	19	18	4	0	5472	3	0	38	174	0	37	0	0	53	604	187	30
Lib2	L26-R06	Plate14	L26	R06	single cell	bCat	1	24h	0	2000	1000	500	0	1	0	0	22	0	0	0	0	65	0	0	0	1	0	1	0	0	0	56	19	1
Lib2	L26-R07	Plate14	L26	R07	no cells	none	0	no cells	0	2000	1000	500	0	0	0	0	13	2	0	0	0	67	0	0	0	0	0	0	0	0	0	537	131	11
Lib2	L26-R08	Plate14	L26	R08	no cells	none	0	no cells	0	2000	1000	500	0	15	0	0	20	0	0	0	0	86	0	0	0	2	0	0	0	0	0	250	157	35
Lib2	L26-R09	Plate14	L26	R09	single cell	bCat	1	24h	0	2000	1000	500	0	688	2	547	3525	68	2	0	0	14552	0	0	245	672	0	1	33	0	2	1310	841	169
Lib2	L26-R10	Plate14	L26	R10	single cell	bCat	1	24h	0	2000	1000	500	0	633	107	286	3026	37	0	40	0	6658	0	0	401	674	0	18	0	0	0	1944	1745	290
Lib2	L26-R11	Plate14	L26	R11	single cell	bCat	1	24h	0	2000	1000	500	0	118	3	86	445	0	0	3	0	5237	0	0	49	45	0	11	0	0	41	581	187	25
Lib2	L26-R13	Plate14	L26	R13	single cell	bCat	1	24h	0	2000	1000	500	0	472	84	422	2858	68	0	0	0	24354	5	0	257	707	0	36	51	0	33	1337	1745	145
Lib2	L26-R14	Plate14	L26	R14	single cell	bCat	1	24h	0	2000	1000	500	0	15	2	79	130	0	1	0	0	3100	0	4	36	115	0	43	0	0	0	245	95	2
Lib2	L26-R16	Plate14	L26	R16	single cell	bCat	1	24h	0	2000	1000	500	0	298	54	70	2394	58	0	0	0	4870	0	0	306	487	0	6	0	0	14	1905	1387	246
Lib2	L26-R17	Plate14	L26	R17	single cell	bCat	1	24h	0	2000	1000	500	0	57	23	31	120	104	266	111	63	420	137	55	147	71	0	3	1	85	317	378	195	43
Lib2	L26-R18	Plate14	L26	R18	single cell	bCat	1	24h	0	2000	1000	500	0	245	39	221	398	2	0	0	0	8407	0	0	48	418	0	0	0	0	22	642	297	36
Lib2	L26-R19	Plate14	L26	R19	single cell	bCat	1	24h	0	2000	1000	500	0	23	38	36	202	8	6	0	0	2149	0	0	97	30	0	0	0	0	0	637	347	52
Lib2	L26-R21	Plate14	L26	R21	single cell	bCat	1	24h	0	2000	1000	500	0	573	5	483	2176	122	0	0	0	13802	0	0	215	729	0	0	37	0	0	2005	1239	182
Lib2	L26-R22	Plate14	L26	R22	no cells	none	0	no cells	0	2000	1000	500	0	0	0	2	12	0	0	1	0	101	0	0	1	2	0	0	0	0	1	255	224	21
Lib2	L26-R23	Plate14	L26	R23	no cells	none	0	no cells	0	2000	1000	500	0	0	0	1	10	0	0	0	0	69	0	0	0	4	0	0	0	0	0	335	106	6
Lib2	L26-R26	Plate14	L26	R26	single cell	bCat	1	24h	0	2000	1000	500	0	33	11	118	252	11	5	0	1	3351	0	0	25	46	0	1	0	0	0	330	190	21
Lib2	L26-R27	Plate14	L26	R27	single cell	bCat	1	24h	0	2000	1000	500	0	94	5	43	282	0	1	0	0	1631	0	0	12	108	0	0	0	0	0	516	150	14
Lib2	L26-R28	Plate14	L26	R28	single cell	bCat	1	24h	0	2000	1000	500	0	25	40	0	226	0	0	0	0	2017	0	0	23	36	0	0	0	0	6	309	62	36
Lib2	L26-R29	Plate14	L26	R29	single cell	bCat	1	24h	0	2000	1000	500	0	22	2	156	168	6	2	0	1	2772	0	0	5	18	0	8	0	0	0	153	64	8
Lib2	L26-R30	Plate14	L26	R30	single cell	bCat	1	24h	0	2000	1000	500	0	119	37	23	1585	2	12	0	0	3189	0	3	215	517	0	0	0	0	0	1473	1228	196
Lib2	L27-R01	Plate14	L27	R01	single cell	bCat	1	24h	0	2000	1000	500	0	4	32	105	312	0	0	0	0	788	2	30	8	46	0	10	0	0	0	182	108	19
Lib2	L27-R03	Plate14	L27	R03	single cell	bCat	1	24h	0	2000	1000	500	0	34	0	0	56	0	1	0	0	3092	0	0	0	35	0	0	0	0	0	66	24	4
Lib2	L27-R04	Plate14	L27	R04	single cell	bCat	1	24h	0	2000	1000	500	0	75	15	74	179	13	0	0	0	5743	6	0	6	101	0	3	0	0	0	243	74	16
Lib2	L27-R05	Plate14	L27	R05	single cell	bCat	1	24h	0	2000	1000	500	0	107	107	197	1594	56	0	25	0	10709	1	0	340	306	0	2	30	0	19	1821	1353	170
Lib2	L27-R06	Plate14	L27	R06	single cell	bCat	1	24h	0	2000	1000	500	0	25	0	0	124	0	0	0	0	366	0	0	0	30	0	0	0	0	1	159	99	5
Lib2	L27-R07	Plate14	L27	R07	single cell	bCat	1	24h	0	2000	1000	500	0	106	6	152	586	0	16	1	0	4707	0	0	86	10	0	24	14	0	0	619	104	55
Lib2	L27-R08	Plate14	L27	R08	single cell	bCat	1	24h	0	2000	1000	500	0	345	44	13	1922	11	0	0	0	12739	0	0	381	391	0	11	15	2	30	952	772	135
Lib2	L27-R09	Plate14	L27	R09	single cell	bCat	1	24h	0	2000	1000	500	0	0	0	1	11	0	0	1	0	97	0	0	1	2	0	0	0	0	0	251	46	0
Lib2	L27-R10	Plate14	L27	R10	single cell	bCat	1	24h	0	2000	1000	500	0	47	34	1	468	13	16	0	2	3492	0	0	70	103	0	0	0	0	0	480	223	33
Lib2	L27-R11	Plate14	L27	R11	single cell	bCat	1	24h	0	2000	1000	500	0	7	0	0	179	0	6	1	0	81	1	1	51	0	0	4	0	0	28	380	33	16
Lib2	L27-R13	Plate14	L27	R13	single cell	bCat	1	24h	0	2000	1000	500	0	680	57	400	1974	58	0	18	0	27919	0	6	152	665	0	0	18	0	60	869	1144	184
Lib2	L27-R14	Plate14	L27	R14	single cell	bCat	1	24h	0	2000	1000	500	0	51	21	156	323	0	0	5	0	3905	0	0	7	61	0	25	24	0	2	476	105	36
Lib2	L27-R16	Plate14	L27	R16	single cell	bCat	1	24h	0	2000	1000	500	0	0	7	0	331	0	0	0	0	897	0	0	9	97	0	0	0	0	3	240	241	4
Lib2	L27-R17	Plate14	L27	R17	single cell	bCat	1	24h	0	2000	1000	500	25	79	250	16	2935	0	0	85	4	7592	0	17	209	433	0	0	58	0	1	1648	1406	242
Lib2	L27-R18	Plate14	L27	R18	single cell	bCat	1	24h	0	2000	1000	500	0	40	0	0	88	0	0	0	0	974	0	2	46	69	0	0	0	0	0	423	152	21
Lib2	L27-R19	Plate14	L27	R19	single cell	bCat	1	24h	0	2000	1000	500	0	0	0	0	1	0	0	0	0	64	0	1	0	2	0	0	1	0	1	192	109	13
Lib2	L27-R21	Plate14	L27	R21	single cell	bCat	1	24h	0	2000	1000	500	0	31	0	28	101	23	20	0	0	3872	0	31	1	79	0	0	0	0	0	94	19	18
Lib2	L27-R22	Plate14	L27	R22	single cell	bCat	1	24h	0	2000	1000	500	0	3	8	2	15	0	0	8	0	54	0	0	0	0	0	44	0	0	68	549	527	59
Lib2	L27-R23	Plate14	L27	R23	single cell	bCat	1	24h	0	2000	1000	500	0	97	23	190	480	23	0	0	0	6341	0	0	56	262	0	0	24	0	1	523	152	25
Lib2	L27-R26	Plate14	L27	R26	single cell	bCat	1	24h	0	2000	1000	500	0	24	0	287	292	0	5	0	0	302	0	1	80	12	0	9	0	0	0	317	125	8
Lib2	L27-R27	Plate14	L27	R27	single cell	bCat	1	24h	0	2000	1000	500	0	0	0	0	12	0	0	0	0	45	0	0	0	1	0	0	0	0	0	1405	1157	105
Lib2	L27-R28	Plate14	L27	R28	single cell	bCat	1	24h	0	2000	1000	500	0	57	23	8	317	0	0	15	0	5945	0	0	43	112	0	1	8	0	0	278	40	19
Lib2	L27-R29	Plate14	L27	R29	single cell	bCat	1	24h	0	2000	1000	500	0	5	0	73	132	0	0	0	0	853	0	0	44	56	0	0	0	0	0	401	143	14
Lib2	L27-R30	Plate14	L27	R30	single cell	bCat	1	24h	0	2000	1000	500	0	28	0	91	178	4	0	0	0	3598	0	0	1	47	0	0	0	0	0	576	146	26
Lib2	L28-R01	Plate14	L28	R01	single cell	bCat	1	24h	0	2000	1000	500	0	25	1	136	105	5	0	0	1	5112	0	0	12	43	0	0	0	0	4	202	31	4
Lib2	L28-R03	Plate14	L28	R03	single cell	bCat	1	24h	0	2000	1000	500	0	5	0	151	144	1	3	0	0	93	0	0	4	10	0	13	0	0	5	201	48	1
Lib2	L28-R04	Plate14	L28	R04	single cell	bCat	1	24h	0	2000	1000	500	0	23	24	59	494	0	0	0	0	1170	0	8	30	31	0	0	10	0	0	617	479	51
Lib2	L28-R05	Plate14	L28	R05	single cell	bCat	1	24h	0	2000	1000	500	0	0	0	57	185	0	0	0	0	299	0	0	7	55	0	0	0	0	0	690	230	19
Lib2	L28-R06	Plate14	L28	R06	single cell	bCat	1	24h	0	2000	1000	500	0	30	22	35	118	0	0	0	0	1408	0	0	2	41	0	1	0	0	0	331	57	15
Lib2	L28-R07	Plate14	L28	R07	single cell	bCat	1	24h	0	2000	1000	500	0	275	142	187	569	57	2	0	0	15547	0	0	76	26	0	0	43	0	12	967	444	38
Lib2	L28-R08	Plate14	L28	R08	single cell	bCat	1	24h	0	2000	1000	500	0	43	8	204	349	0	2	8	2	2824	0	0	43	23	0	0	0	0	0	415	171	27
Lib2	L28-R09	Plate14	L28	R09	single cell	bCat	1	24h	0	2000	1000	500	0	12	0	22	27	0	0	0	0	1329	0	0	10	15	0	0	0	0	0	213	27	3
Lib2	L28-R10	Plate14	L28	R10	single cell	bCat	1	24h	0	2000	1000	500	0	44	16	196	208	3	0	0	0	2991	0	0	40	47	0	0	0	0	0	295	81	6
Lib2	L28-R11	Plate14	L28	R11	single cell	bCat	1	24h	0	2000	1000	500	0	6	0	91	101	0	0	18	0	3220	5	0	9	35	0	16	0	0	0	221	58	12
Lib2	L28-R13	Plate14	L28	R13	single cell	bCat	1	24h	0	2000	1000	500	0	108	26	147	1720	0	0	11	0	5019	0	3	103	66	0	0	0	5	14	1214	968	40
Lib2	L28-R14	Plate14	L28	R14	single cell	bCat	1	24h	0	2000	1000	500	0	29	0	27	112	0	28	0	0	2423	0	0	1	59	0	0	0	0	0	386	112	7
Lib2	L28-R16	Plate14	L28	R16	single cell	bCat	1	24h	0	2000	1000	500	0	602	67	217	2476	33	0	0	0	19725	0	0	141	464	0	0	11	0	0	1293	1276	48
Lib2	L28-R17	Plate14	L28	R17	single cell	bCat	1	24h	0	2000	1000	500	12	332	262	157	1790	0	0	1	0	5712	0	15	165	301	0	0	19	0	159	1921	981	134
Lib2	L28-R18	Plate14	L28	R18	single cell	bCat	1	24h	0	2000	1000	500	0	4	10	55	238	0	0	0	0	3348	0	15	38	119	0	0	15	0	0	284	90	11
Lib2	L28-R19	Plate14	L28	R19	single cell	bCat	1	24h	0	2000	1000	500	0	0	0	0	3	0	0	24	0	74	0	0	0	0	0	0	0	0	0	1459	987	87
Lib2	L28-R21	Plate14	L28	R21	single cell	bCat	1	24h	0	2000	1000	500	0	11	3	1	63	0	10	6	0	818	0	0	26	31	0	5	0	0	0	156	62	5
Lib2	L28-R22	Plate14	L28	R22	single cell	bCat	1	24h	0	2000	1000	500	0	10	26	11	193	0	0	0	0	2232	0	0	30	89	0	0	0	0	5	252	165	19
Lib2	L28-R23	Plate14	L28	R23	single cell	bCat	1	24h	0	2000	1000	500	0	38	0	1	185	0	0	0	0	643	18	13	14	14	0	21	11	0	68	462	157	25
Lib2	L28-R26	Plate14	L28	R26	single cell	bCat	1	24h	0	2000	1000	500	0	319	105	43	1268	42	5	0	3	11681	3	0	154	320	0	0	17	0	2	1264	759	70
Lib2	L28-R27	Plate14	L28	R27	single cell	bCat	1	24h	0	2000	1000	500	0	28	13	55	41	4	0	0	0	2853	1	2	2	36	0	4	11	0	22	85	55	0
Lib2	L28-R28	Plate14	L28	R28	single cell	bCat	1	24h	0	2000	1000	500	0	5	8	36	157	0	26	0	0	2758	0	0	24	7	0	48	0	0	47	270	23	6
Lib2	L28-R29	Plate14	L28	R29	single cell	bCat	1	24h	0	2000	1000	500	0	367	128	111	3141	13	2	0	0	16577	0	0	332	284	0	1	4	0	0	1070	627	75
Lib2	L28-R30	Plate14	L28	R30	single cell	bCat	1	24h	0	2000	1000	500	0	89	46	463	102	41	2	0	0	8234	3	0	7	129	0	42	0	0	0	670	451	16
Lib2	L29-R01	Plate14	L29	R01	single cell	bCat	1	24h	0	2000	1000	500	0	44	18	34	220	0	0	0	0	4200	1	0	29	87	0	11	0	0	7	319	150	17
Lib2	L29-R03	Plate14	L29	R03	single cell	bCat	1	24h	0	2000	1000	500	0	3	15	49	92	0	1	4	0	423	0	0	5	63	0	0	1	1	0	122	96	3
Lib2	L29-R04	Plate14	L29	R04	single cell	bCat	1	24h	0	2000	1000	500	0	18	0	51	56	1	53	14	1	718	13	0	10	0	0	29	0	0	0	194	60	11
Lib2	L29-R05	Plate14	L29	R05	single cell	bCat	1	24h	0	2000	1000	500	0	54	32	0	461	12	5	0	0	8282	0	9	70	65	0	1	0	1	16	405	252	15
Lib2	L29-R06	Plate14	L29	R06	single cell	bCat	1	24h	0	2000	1000	500	0	0	0	0	12	0	0	0	0	59	0	0	0	0	0	0	0	0	0	195	61	20
Lib2	L29-R07	Plate14	L29	R07	single cell	bCat	1	24h	0	2000	1000	500	0	120	33	151	253	0	26	0	0	3549	0	0	64	1	0	2	0	0	0	495	279	23
Lib2	L29-R08	Plate14	L29	R08	single cell	bCat	1	24h	0	2000	1000	500	0	38	0	51	126	0	0	0	0	6599	0	0	13	26	0	0	0	1	0	176	171	14
Lib2	L29-R09	Plate14	L29	R09	single cell	bCat	1	24h	0	2000	1000	500	0	38	5	97	48	0	0	0	0	4123	0	0	21	20	0	3	0	0	0	242	156	22
Lib2	L29-R10	Plate14	L29	R10	single cell	bCat	1	24h	0	2000	1000	500	0	14	1	52	321	6	13	13	0	8111	3	0	31	145	0	1	0	0	3	268	74	16
Lib2	L29-R11	Plate14	L29	R11	single cell	bCat	1	24h	0	2000	1000	500	0	30	2	33	177	0	0	0	0	2682	0	1	23	143	0	0	16	0	0	190	145	22
Lib2	L29-R13	Plate14	L29	R13	single cell	bCat	1	24h	0	2000	1000	500	0	0	0	0	11	0	0	0	0	99	0	1	0	0	0	0	0	0	1	114	26	5
Lib2	L29-R14	Plate14	L29	R14	single cell	bCat	1	24h	0	2000	1000	500	0	26	0	152	72	0	0	0	0	5653	0	0	17	10	0	0	0	0	0	136	79	6
Lib2	L29-R16	Plate14	L29	R16	single cell	bCat	1	24h	0	2000	1000	500	0	359	91	235	1014	38	0	0	0	25203	0	2	73	192	0	1	46	4	25	1047	1139	145
Lib2	L29-R17	Plate14	L29	R17	single cell	bCat	1	24h	0	2000	1000	500	0	245	207	220	2630	24	0	50	0	9863	0	7	97	235	0	0	116	0	0	1558	1274	258
Lib2	L29-R18	Plate14	L29	R18	single cell	bCat	1	24h	0	2000	1000	500	0	188	7	201	372	33	0	0	0	12374	0	15	66	247	0	0	0	19	1	524	194	45
Lib2	L29-R19	Plate14	L29	R19	single cell	bCat	1	24h	0	2000	1000	500	0	1	0	0	4	0	0	0	0	52	0	0	1	1	0	1	0	0	0	483	140	13
Lib2	L29-R21	Plate14	L29	R21	single cell	bCat	1	24h	0	2000	1000	500	0	72	25	67	859	0	12	0	0	3177	0	0	118	75	0	0	9	0	6	1172	1302	180
Lib2	L29-R22	Plate14	L29	R22	single cell	bCat	1	24h	0	2000	1000	500	0	132	48	99	372	21	13	0	0	16079	0	0	0	238	0	1	14	0	13	410	251	33
Lib2	L29-R23	Plate14	L29	R23	single cell	bCat	1	24h	0	2000	1000	500	0	33	30	308	362	2	0	0	0	3885	0	2	63	123	0	0	0	0	0	407	254	22
Lib2	L29-R26	Plate14	L29	R26	single cell	bCat	1	24h	0	2000	1000	500	0	110	31	218	242	29	0	0	0	8685	2	0	34	202	0	0	0	0	0	345	41	35
Lib2	L29-R27	Plate14	L29	R27	single cell	bCat	1	24h	0	2000	1000	500	0	27	0	201	414	0	0	0	0	4886	0	0	16	155	0	0	0	0	0	380	231	24
Lib2	L29-R28	Plate14	L29	R28	single cell	bCat	1	24h	0	2000	1000	500	0	43	17	50	142	25	0	0	0	5931	0	0	24	49	0	0	0	0	0	221	47	14
Lib2	L29-R29	Plate14	L29	R29	single cell	bCat	1	24h	0	2000	1000	500	0	95	10	19	183	1	0	1	0	2857	5	0	58	62	0	21	0	0	11	471	270	35
Lib2	L29-R30	Plate14	L29	R30	single cell	bCat	1	24h	0	2000	1000	500	0	21	0	24	420	1	0	12	0	304	0	11	44	110	0	0	0	0	0	881	802	65
Lib2	L30-R01	Plate14	L30	R01	single cell	bCat	1	24h	0	2000	1000	500	0	5	6	0	49	1	1	0	0	599	0	7	15	14	0	0	0	0	30	436	74	6
Lib2	L30-R03	Plate14	L30	R03	single cell	bCat	1	24h	0	2000	1000	500	0	603	83	312	779	52	0	0	0	23546	0	1	19	406	0	9	30	0	1	735	545	97
Lib2	L30-R04	Plate14	L30	R04	single cell	bCat	1	24h	0	2000	1000	500	0	9	0	0	39	0	0	0	0	4052	0	0	1	44	0	2	0	0	0	102	34	6
Lib2	L30-R05	Plate14	L30	R05	single cell	bCat	1	24h	0	2000	1000	500	0	10	0	0	52	0	3	1	0	981	3	4	13	0	0	7	0	0	70	226	94	10
Lib2	L30-R06	Plate14	L30	R06	single cell	bCat	1	24h	0	2000	1000	500	0	85	0	210	323	7	0	0	0	6813	0	0	10	94	0	2	3	0	0	436	99	31
Lib2	L30-R07	Plate14	L30	R07	single cell	bCat	1	24h	0	2000	1000	500	0	0	0	0	4	0	0	0	0	69	0	0	0	0	0	0	0	0	0	280	40	8
Lib2	L30-R08	Plate14	L30	R08	single cell	bCat	1	24h	0	2000	1000	500	0	22	5	0	101	0	0	0	0	2281	0	0	13	73	0	0	0	0	8	215	75	43
Lib2	L30-R09	Plate14	L30	R09	single cell	bCat	1	24h	0	2000	1000	500	0	1	0	0	9	0	0	0	0	129	0	0	0	3	0	0	0	0	0	116	20	5
Lib2	L30-R10	Plate14	L30	R10	single cell	bCat	1	24h	0	2000	1000	500	0	19	0	0	150	0	0	0	0	1968	0	0	1	21	0	0	0	0	0	205	43	5
Lib2	L30-R11	Plate14	L30	R11	single cell	bCat	1	24h	0	2000	1000	500	0	176	18	57	926	3	0	0	0	6728	0	11	168	259	0	0	19	0	0	1307	434	103
Lib2	L30-R13	Plate14	L30	R13	single cell	bCat	1	24h	0	2000	1000	500	0	0	0	22	26	0	0	1	0	328	0	0	0	5	0	6	0	0	1	252	56	3
Lib2	L30-R14	Plate14	L30	R14	single cell	bCat	1	24h	0	2000	1000	500	0	0	0	0	4	0	0	0	0	74	0	0	0	0	0	0	0	0	25	322	53	21
Lib2	L30-R16	Plate14	L30	R16	single cell	bCat	1	24h	0	2000	1000	500	0	69	12	0	156	5	0	0	0	4770	0	0	0	38	0	7	0	0	1	127	81	18
Lib2	L30-R17	Plate14	L30	R17	single cell	bCat	1	24h	0	2000	1000	500	0	0	0	0	3	0	0	0	0	105	0	0	0	0	0	0	0	0	0	1330	520	138
Lib2	L30-R18	Plate14	L30	R18	single cell	bCat	1	24h	0	2000	1000	500	0	34	0	61	94	0	1	0	0	1402	0	0	29	16	0	0	0	0	1	239	48	9
Lib2	L30-R19	Plate14	L30	R19	single cell	bCat	1	24h	0	2000	1000	500	0	0	3	42	34	0	0	0	0	4453	0	18	13	32	0	3	0	0	0	227	84	5
Lib2	L30-R21	Plate14	L30	R21	single cell	bCat	1	24h	0	2000	1000	500	0	29	19	144	71	0	0	0	0	5890	0	4	0	69	0	53	0	0	13	248	57	14
Lib2	L30-R22	Plate14	L30	R22	single cell	bCat	1	24h	0	2000	1000	500	0	576	38	454	2178	85	0	0	0	31027	0	0	195	1017	0	0	18	4	0	1368	1100	125
Lib2	L30-R23	Plate14	L30	R23	single cell	bCat	1	24h	0	2000	1000	500	0	61	19	35	47	0	30	0	0	9970	8	8	13	63	0	0	10	0	10	269	58	13
Lib2	L30-R26	Plate14	L30	R26	single cell	bCat	1	24h	0	2000	1000	500	0	19	14	6	180	0	19	3	11	581	0	0	6	13	0	0	0	9	36	296	44	8
Lib2	L30-R27	Plate14	L30	R27	single cell	bCat	1	24h	0	2000	1000	500	0	71	8	93	215	0	0	0	0	11767	0	0	15	64	0	10	0	0	3	431	106	15
Lib2	L30-R28	Plate14	L30	R28	single cell	bCat	1	24h	0	2000	1000	500	0	0	0	0	5	0	0	0	0	67	0	0	0	14	0	0	0	0	0	156	5	6
Lib2	L30-R29	Plate14	L30	R29	single cell	bCat	1	24h	0	2000	1000	500	0	30	0	32	239	0	3	0	0	6353	0	0	22	46	0	0	0	0	0	330	91	12
Lib2	L30-R30	Plate14	L30	R30	single cell	bCat	1	24h	0	2000	1000	500	0	10	7	116	68	0	2	0	0	6391	0	0	4	134	0	0	0	0	0	568	82	4
Lib2	L31-R01	Plate10	L31	R01	single cell	H9	1	0h	0	2000	1000	500	0	1	0	1	9	0	0	0	0	3	0	0	0	0	0	0	0	0	1	2	11	0
Lib2	L31-R03	Plate10	L31	R03	single cell	H9	1	0h	0	2000	1000	500	0	23	18	32	42	9	36	21	9	72	4	27	16	10	0	61	0	3	28	350	212	6
Lib2	L31-R04	Plate10	L31	R04	single cell	H9	1	0h	0	2000	1000	500	0	10	4	20	55	0	18	11	0	60	5	17	23	7	0	10	0	6	50	66	90	15
Lib2	L31-R05	Plate10	L31	R05	single cell	H9	1	0h	0	2000	1000	500	0	1	43	88	223	1	53	0	0	57	12	22	48	1	0	0	0	30	38	387	161	6
Lib2	L31-R06	Plate10	L31	R06	single cell	H9	1	0h	0	2000	1000	500	0	20	7	76	119	2	68	26	12	77	21	12	51	11	0	85	0	40	71	261	37	17
Lib2	L31-R07	Plate10	L31	R07	single cell	H9	1	0h	0	2000	1000	500	0	30	23	38	410	13	69	51	25	85	29	26	55	1	0	113	0	31	90	2142	1843	154
Lib2	L31-R08	Plate10	L31	R08	single cell	H9	1	0h	0	2000	1000	500	0	0	0	0	152	0	0	0	0	30	0	0	31	2	0	0	0	6	20	329	279	24
Lib2	L31-R09	Plate10	L31	R09	single cell	H9	1	0h	0	2000	1000	500	0	0	1	0	141	0	0	0	0	79	0	13	12	0	0	0	0	1	1	465	185	32
Lib2	L31-R10	Plate10	L31	R10	single cell	H9	1	0h	0	2000	1000	500	0	0	0	55	883	0	0	0	0	34	1	0	178	47	0	0	0	3	1	1312	1253	155
Lib2	L31-R11	Plate10	L31	R11	single cell	H9	1	0h	0	2000	1000	500	0	0	0	0	536	0	0	0	0	82	0	0	89	21	0	0	0	0	0	768	328	44
Lib2	L31-R13	Plate10	L31	R13	single cell	H9	1	0h	0	2000	1000	500	0	10	7	0	623	0	36	2	0	57	11	5	221	4	0	13	0	7	34	1284	694	126
Lib2	L31-R14	Plate10	L31	R14	single cell	H9	1	0h	0	2000	1000	500	0	0	5	0	223	0	1	1	0	53	0	0	50	45	0	0	0	0	0	380	139	15
Lib2	L31-R16	Plate10	L31	R16	single cell	H9	1	0h	0	2000	1000	500	0	5	15	0	203	22	21	18	2	18	41	12	92	31	0	2	0	17	85	1069	935	139
Lib2	L31-R17	Plate10	L31	R17	single cell	H9	1	0h	0	2000	1000	500	0	17	31	45	45	20	115	49	23	183	41	38	65	29	0	214	0	17	168	360	116	23
Lib2	L31-R18	Plate10	L31	R18	single cell	H9	1	0h	0	2000	1000	500	0	1	4	30	26	0	0	1	11	28	32	13	13	5	0	2	0	14	0	164	128	4
Lib2	L31-R19	Plate10	L31	R19	single cell	H9	1	0h	0	2000	1000	500	0	31	34	42	53	6	121	90	28	157	58	68	29	51	0	40	0	28	160	564	214	46
Lib2	L31-R21	Plate10	L31	R21	single cell	H9	1	0h	0	2000	1000	500	0	0	0	0	340	0	1	0	0	8	0	0	19	16	0	13	0	0	20	665	372	74
Lib2	L31-R22	Plate10	L31	R22	single cell	H9	1	0h	0	2000	1000	500	0	0	0	0	1563	0	0	0	0	10	0	2	165	11	0	1	0	0	0	1333	1129	109
Lib2	L31-R23	Plate10	L31	R23	single cell	H9	1	0h	0	2000	1000	500	0	0	0	60	1299	0	0	0	0	95	3	5	254	24	0	0	0	1	0	1313	898	132
Lib2	L31-R26	Plate10	L31	R26	single cell	H9	1	0h	0	2000	1000	500	0	2	0	26	2196	0	1	0	0	19	0	0	177	1	0	1	0	1	4	1831	1261	173
Lib2	L31-R27	Plate10	L31	R27	single cell	H9	1	0h	0	2000	1000	500	0	2	1	0	1014	0	9	0	0	30	0	1	176	1	0	0	0	0	0	1604	658	126
Lib2	L31-R28	Plate10	L31	R28	single cell	H9	1	0h	0	2000	1000	500	0	0	0	1	1317	0	0	0	4	37	0	0	141	16	0	0	0	0	0	1485	267	88
Lib2	L31-R29	Plate10	L31	R29	single cell	H9	1	0h	0	2000	1000	500	0	1	0	6	982	0	10	0	0	24	0	0	112	3	0	1	0	0	0	966	377	54
Lib2	L31-R30	Plate10	L31	R30	single cell	H9	1	0h	0	2000	1000	500	0	0	0	0	11	0	0	0	0	17	0	0	0	1	0	0	0	0	0	7	6	2
Lib2	L32-R01	Plate10	L32	R01	single cell	H9	1	0h	0	2000	1000	500	0	0	6	44	43	6	26	14	0	49	19	8	8	16	0	38	0	1	50	809	371	18
Lib2	L32-R03	Plate10	L32	R03	single cell	H9	1	0h	0	2000	1000	500	0	18	5	22	34	18	57	21	6	94	37	36	12	21	0	83	0	4	79	205	54	9
Lib2	L32-R04	Plate10	L32	R04	single cell	H9	1	0h	0	2000	1000	500	0	20	5	8	36	6	52	9	6	23	35	10	27	34	0	27	0	8	38	129	54	9
Lib2	L32-R05	Plate10	L32	R05	single cell	H9	1	0h	0	2000	1000	500	0	41	9	78	17	30	1	36	0	76	34	20	25	8	0	27	0	8	122	114	91	16
Lib2	L32-R06	Plate10	L32	R06	single cell	H9	1	0h	0	2000	1000	500	0	25	1	11	93	3	51	34	0	57	32	3	20	14	0	0	0	0	48	571	211	19
Lib2	L32-R07	Plate10	L32	R07	single cell	H9	1	0h	0	2000	1000	500	0	0	0	0	1503	0	0	0	0	3	0	0	311	3	0	0	0	0	0	1530	668	72
Lib2	L32-R08	Plate10	L32	R08	single cell	H9	1	0h	0	2000	1000	500	0	0	0	0	72	0	0	0	0	2	0	0	35	0	0	0	0	0	1	190	208	11
Lib2	L32-R09	Plate10	L32	R09	single cell	H9	1	0h	0	2000	1000	500	0	0	0	0	487	4	0	0	0	5	0	0	85	0	0	0	0	0	0	1267	933	126
Lib2	L32-R10	Plate10	L32	R10	single cell	H9	1	0h	0	2000	1000	500	0	9	14	86	423	15	67	31	2	120	26	11	82	43	0	55	0	4	134	526	141	37
Lib2	L32-R11	Plate10	L32	R11	single cell	H9	1	0h	0	2000	1000	500	0	0	0	0	219	0	0	0	0	3	0	0	62	1	0	0	0	1	1	294	256	33
Lib2	L32-R13	Plate10	L32	R13	single cell	H9	1	0h	0	2000	1000	500	0	6	1	24	911	4	48	12	0	56	18	0	129	14	0	103	0	0	51	1371	1088	131
Lib2	L32-R14	Plate10	L32	R14	single cell	H9	1	0h	0	2000	1000	500	0	0	0	1	211	0	0	0	0	0	0	6	53	0	0	0	0	0	6	358	120	10
Lib2	L32-R16	Plate10	L32	R16	single cell	H9	1	0h	0	2000	1000	500	0	12	13	50	216	16	13	32	4	49	15	2	37	32	0	72	0	20	60	1658	1137	137
Lib2	L32-R17	Plate10	L32	R17	single cell	H9	1	0h	0	2000	1000	500	0	10	21	26	284	10	33	20	14	147	59	23	56	17	0	101	0	14	55	1504	1283	154
Lib2	L32-R18	Plate10	L32	R18	single cell	H9	1	0h	0	2000	1000	500	0	6	3	0	15	17	73	13	0	88	3	44	14	0	0	0	0	7	69	539	282	26
Lib2	L32-R19	Plate10	L32	R19	single cell	H9	1	0h	0	2000	1000	500	0	7	16	28	5	12	49	18	3	69	26	7	8	23	0	20	0	13	63	692	109	13
Lib2	L32-R21	Plate10	L32	R21	single cell	H9	1	0h	0	2000	1000	500	0	0	0	0	134	0	0	0	0	3	0	0	62	0	0	0	0	0	0	740	575	63
Lib2	L32-R22	Plate10	L32	R22	single cell	H9	1	0h	0	2000	1000	500	0	68	13	89	399	18	197	40	8	193	62	46	74	74	0	144	0	48	141	1803	1403	157
Lib2	L32-R23	Plate10	L32	R23	single cell	H9	1	0h	0	2000	1000	500	0	0	1	2	465	0	11	0	0	28	0	1	32	0	0	0	0	1	1	603	183	18
Lib2	L32-R26	Plate10	L32	R26	single cell	H9	1	0h	0	2000	1000	500	0	0	0	26	125	0	1	0	0	11	0	3	23	4	0	2	0	0	0	480	303	57
Lib2	L32-R27	Plate10	L32	R27	single cell	H9	1	0h	0	2000	1000	500	0	0	0	0	223	1	0	0	0	2	0	0	47	7	0	0	0	0	0	230	273	43
Lib2	L32-R28	Plate10	L32	R28	single cell	H9	1	0h	0	2000	1000	500	0	0	2	41	131	10	26	1	0	4	32	17	45	15	0	56	0	11	19	600	48	24
Lib2	L32-R29	Plate10	L32	R29	single cell	H9	1	0h	0	2000	1000	500	0	0	0	0	296	0	0	0	0	4	0	0	69	0	0	0	0	0	0	899	631	50
Lib2	L32-R30	Plate10	L32	R30	single cell	H9	1	0h	0	2000	1000	500	0	0	0	0	639	0	0	0	0	6	0	0	112	0	0	0	0	0	0	1127	954	79
Lib2	L33-R01	Plate10	L33	R01	single cell	H9	1	0h	0	2000	1000	500	0	0	0	0	3	0	0	0	0	5	0	1	0	0	0	0	0	0	0	1294	1287	187
Lib2	L33-R03	Plate10	L33	R03	single cell	H9	1	0h	0	2000	1000	500	0	0	0	0	619	0	1	0	0	7	1	0	203	11	0	0	0	0	9	1918	1361	144
Lib2	L33-R04	Plate10	L33	R04	single cell	H9	1	0h	0	2000	1000	500	0	10	1	0	460	0	1	0	0	19	0	1	83	23	0	24	0	4	0	1315	713	94
Lib2	L33-R05	Plate10	L33	R05	single cell	H9	1	0h	0	2000	1000	500	0	20	0	81	255	34	69	28	5	42	2	36	92	21	0	51	0	19	37	1991	1651	179
Lib2	L33-R06	Plate10	L33	R06	single cell	H9	1	0h	0	2000	1000	500	0	0	0	0	1332	0	0	0	0	7	13	0	206	1	0	0	0	0	0	1519	1214	146
Lib2	L33-R07	Plate10	L33	R07	single cell	H9	1	0h	0	2000	1000	500	0	0	0	49	82	0	0	0	0	14	0	0	44	0	0	0	0	0	2	487	91	9
Lib2	L33-R08	Plate10	L33	R08	single cell	H9	1	0h	0	2000	1000	500	0	4	0	0	309	0	0	0	0	58	1	1	179	6	0	0	0	0	1	1101	1068	115
Lib2	L33-R09	Plate10	L33	R09	single cell	H9	1	0h	0	2000	1000	500	0	7	5	42	82	0	38	0	10	158	26	36	102	25	0	34	0	22	38	348	205	22
Lib2	L33-R10	Plate10	L33	R10	single cell	H9	1	0h	0	2000	1000	500	0	0	5	15	321	2	2	0	0	2	0	0	80	0	0	1	0	0	12	763	236	44
Lib2	L33-R11	Plate10	L33	R11	single cell	H9	1	0h	0	2000	1000	500	0	0	0	0	225	0	1	0	1	31	0	0	0	0	0	0	0	7	0	768	165	52
Lib2	L33-R13	Plate10	L33	R13	single cell	H9	1	0h	0	2000	1000	500	0	0	0	10	157	0	0	0	0	14	0	1	95	0	0	0	0	0	36	220	71	18
Lib2	L33-R14	Plate10	L33	R14	single cell	H9	1	0h	0	2000	1000	500	0	10	0	10	640	0	0	0	0	7	0	8	228	24	0	3	0	0	8	901	662	87
Lib2	L33-R16	Plate10	L33	R16	single cell	H9	1	0h	0	2000	1000	500	0	0	0	0	12	0	0	0	0	1	0	0	2	1	0	0	0	0	0	1814	1173	170
Lib2	L33-R17	Plate10	L33	R17	single cell	H9	1	0h	0	2000	1000	500	0	4	27	3	31	28	18	0	7	61	15	56	10	12	0	98	0	19	78	264	301	34
Lib2	L33-R18	Plate10	L33	R18	single cell	H9	1	0h	0	2000	1000	500	0	0	0	18	460	0	18	5	0	15	0	0	162	9	0	7	0	0	0	431	297	22
Lib2	L33-R19	Plate10	L33	R19	single cell	H9	1	0h	0	2000	1000	500	0	1	7	0	43	0	42	0	0	45	0	7	71	0	0	0	0	0	0	416	201	44
Lib2	L33-R21	Plate10	L33	R21	single cell	H9	1	0h	0	2000	1000	500	0	0	0	44	261	0	0	0	0	53	0	7	129	2	0	0	0	0	0	1397	1025	104
Lib2	L33-R22	Plate10	L33	R22	single cell	H9	1	0h	0	2000	1000	500	0	5	0	0	67	0	8	0	0	4	1	0	14	0	0	0	0	8	0	361	252	27
Lib2	L33-R23	Plate10	L33	R23	single cell	H9	1	0h	0	2000	1000	500	0	0	0	0	445	0	0	0	0	28	0	0	153	0	0	0	0	0	0	1646	1293	205
Lib2	L33-R26	Plate10	L33	R26	single cell	H9	1	0h	0	2000	1000	500	0	4	0	59	315	0	0	0	0	19	0	0	62	4	0	0	0	0	0	436	335	52
Lib2	L33-R27	Plate10	L33	R27	single cell	H9	1	0h	0	2000	1000	500	0	0	0	91	772	0	0	0	0	30	0	1	29	14	0	0	0	0	6	501	449	98
Lib2	L33-R28	Plate10	L33	R28	single cell	H9	1	0h	0	2000	1000	500	0	4	0	0	130	1	7	0	6	36	0	0	59	19	0	0	0	0	0	523	23	49
Lib2	L33-R29	Plate10	L33	R29	single cell	H9	1	0h	0	2000	1000	500	0	0	0	0	1534	0	0	0	0	14	0	0	198	0	0	0	0	0	0	2080	1272	185
Lib2	L33-R30	Plate10	L33	R30	single cell	H9	1	0h	0	2000	1000	500	0	5	0	1	55	0	1	0	0	6	0	0	63	8	0	0	0	0	0	526	165	14
Lib2	L34-R01	Plate10	L34	R01	single cell	H9	1	0h	0	2000	1000	500	0	38	46	103	86	0	100	31	6	109	47	28	24	77	0	82	0	64	123	356	39	7
Lib2	L34-R03	Plate10	L34	R03	single cell	H9	1	0h	0	2000	1000	500	0	32	19	0	88	22	41	20	10	74	23	24	56	19	0	42	0	19	24	1536	1385	205
Lib2	L34-R04	Plate10	L34	R04	single cell	H9	1	0h	0	2000	1000	500	0	30	11	16	259	11	98	47	0	150	47	21	126	59	0	75	0	29	116	774	853	144
Lib2	L34-R05	Plate10	L34	R05	single cell	H9	1	0h	0	2000	1000	500	0	0	0	0	371	0	1	0	0	14	0	0	104	16	0	32	0	0	2	469	361	65
Lib2	L34-R06	Plate10	L34	R06	single cell	H9	1	0h	0	2000	1000	500	0	14	0	35	512	2	7	0	0	13	59	0	56	0	0	6	0	8	39	561	178	38
Lib2	L34-R07	Plate10	L34	R07	no cells	none	0	no cells	0	2000	1000	500	0	0	0	0	11	0	0	0	0	4	0	0	0	0	0	0	0	0	0	2424	1307	175
Lib2	L34-R08	Plate10	L34	R08	no cells	none	0	no cells	0	2000	1000	500	0	0	0	0	9	0	0	0	0	5	0	0	2	1	0	1	0	0	0	1008	1346	191
Lib2	L34-R09	Plate10	L34	R09	single cell	H9	1	0h	0	2000	1000	500	0	0	0	91	873	0	0	0	0	20	0	0	374	20	0	0	0	0	0	1680	1147	253
Lib2	L34-R10	Plate10	L34	R10	single cell	H9	1	0h	0	2000	1000	500	0	0	2	0	156	0	0	0	0	10	0	2	32	2	0	10	0	0	18	425	261	46
Lib2	L34-R11	Plate10	L34	R11	single cell	H9	1	0h	0	2000	1000	500	0	0	2	0	557	0	0	0	0	24	0	1	246	0	0	0	0	0	1	1565	1401	263
Lib2	L34-R13	Plate10	L34	R13	single cell	H9	1	0h	0	2000	1000	500	0	11	18	136	465	30	85	0	11	98	34	6	173	23	0	97	0	11	157	437	228	67
Lib2	L34-R14	Plate10	L34	R14	single cell	H9	1	0h	0	2000	1000	500	0	6	0	0	1517	0	10	0	0	74	25	4	567	112	0	48	0	0	1	1620	1253	224
Lib2	L34-R16	Plate10	L34	R16	single cell	H9	1	0h	0	2000	1000	500	0	0	7	31	281	14	50	52	0	80	14	0	47	39	0	55	0	1	113	943	488	81
Lib2	L34-R17	Plate10	L34	R17	single cell	H9	1	0h	0	2000	1000	500	0	43	28	0	1025	0	144	43	11	117	130	46	130	45	0	134	0	80	341	1439	1345	237
Lib2	L34-R18	Plate10	L34	R18	single cell	H9	1	0h	0	2000	1000	500	0	0	9	54	549	6	34	21	6	134	20	12	25	33	0	0	0	14	135	477	325	38
Lib2	L34-R19	Plate10	L34	R19	single cell	H9	1	0h	0	2000	1000	500	0	35	8	60	41	13	60	1	12	61	13	14	47	44	0	87	0	2	172	2047	1267	378
Lib2	L34-R21	Plate10	L34	R21	single cell	H9	1	0h	0	2000	1000	500	0	0	0	66	108	0	44	52	8	82	19	19	46	20	0	55	0	0	71	267	213	40
Lib2	L34-R22	Plate10	L34	R22	no cells	none	0	no cells	0	2000	1000	500	0	0	0	0	18	0	0	0	0	6	0	0	0	0	0	0	0	0	1	2200	1886	307
Lib2	L34-R23	Plate10	L34	R23	no cells	none	0	no cells	0	2000	1000	500	0	0	0	0	7	0	0	0	0	30	0	0	0	0	0	0	0	0	1	1699	1271	210
Lib2	L34-R26	Plate10	L34	R26	single cell	H9	1	0h	0	2000	1000	500	0	0	0	0	267	0	0	1	0	7	0	0	45	0	0	1	0	0	6	491	312	62
Lib2	L34-R27	Plate10	L34	R27	single cell	H9	1	0h	0	2000	1000	500	0	1	0	1	1748	0	0	0	0	23	0	0	317	19	0	0	0	0	0	2391	1892	347
Lib2	L34-R28	Plate10	L34	R28	single cell	H9	1	0h	0	2000	1000	500	0	8	0	113	1331	0	1	0	0	83	0	0	352	28	0	0	0	0	0	1360	275	306
Lib2	L34-R29	Plate10	L34	R29	single cell	H9	1	0h	0	2000	1000	500	0	0	0	0	565	0	3	0	0	26	0	2	71	9	0	24	0	0	3	470	282	53
Lib2	L34-R30	Plate10	L34	R30	single cell	H9	1	0h	0	2000	1000	500	0	3	0	0	2432	12	46	21	0	71	47	0	577	168	0	24	0	12	15	1184	1290	179
Lib2	L35-R01	Plate10	L35	R01	single cell	H9	1	0h	0	2000	1000	500	0	77	24	95	51	46	224	70	21	224	61	56	97	46	0	203	0	41	202	1255	1106	140
Lib2	L35-R03	Plate10	L35	R03	single cell	H9	1	0h	0	2000	1000	500	0	15	7	3	213	15	38	10	0	91	0	0	26	21	0	3	0	5	82	366	245	25
Lib2	L35-R04	Plate10	L35	R04	single cell	H9	1	0h	0	2000	1000	500	0	0	0	0	692	0	0	1	0	68	1	0	175	15	0	0	0	0	0	995	870	130
Lib2	L35-R05	Plate10	L35	R05	single cell	H9	1	0h	0	2000	1000	500	0	24	0	0	57	4	65	15	8	61	10	16	14	8	0	98	0	12	103	503	192	15
Lib2	L35-R06	Plate10	L35	R06	single cell	H9	1	0h	0	2000	1000	500	0	0	1	0	1579	0	0	7	0	7	0	4	316	1	0	14	0	0	0	1415	1623	178
Lib2	L35-R07	Plate10	L35	R07	single cell	H9	1	0h	0	2000	1000	500	0	15	14	21	127	8	105	49	42	111	35	6	46	5	0	72	0	45	139	269	103	19
Lib2	L35-R08	Plate10	L35	R08	single cell	H9	1	0h	0	2000	1000	500	0	3	0	18	306	0	5	0	0	37	0	0	162	3	0	0	0	0	1	1239	1371	190
Lib2	L35-R09	Plate10	L35	R09	single cell	H9	1	0h	0	2000	1000	500	0	20	1	7	1006	9	0	0	0	62	4	1	109	2	0	8	0	25	0	878	882	161
Lib2	L35-R10	Plate10	L35	R10	single cell	H9	1	0h	0	2000	1000	500	0	0	0	2	235	0	6	0	0	21	0	0	30	4	0	0	0	0	7	354	162	18
Lib2	L35-R11	Plate10	L35	R11	single cell	H9	1	0h	0	2000	1000	500	0	0	1	0	1917	0	2	0	7	4	0	0	292	11	0	4	0	0	1	2182	1362	194
Lib2	L35-R13	Plate10	L35	R13	single cell	H9	1	0h	0	2000	1000	500	0	1	1	0	174	0	0	1	0	60	0	0	0	5	0	0	0	0	0	513	141	21
Lib2	L35-R14	Plate10	L35	R14	single cell	H9	1	0h	0	2000	1000	500	0	0	2	0	353	0	2	0	0	6	0	0	118	28	0	0	0	0	0	467	279	21
Lib2	L35-R16	Plate10	L35	R16	single cell	H9	1	0h	0	2000	1000	500	0	0	4	0	871	7	0	5	0	43	6	2	53	8	0	39	0	0	5	1445	1524	205
Lib2	L35-R17	Plate10	L35	R17	single cell	H9	1	0h	0	2000	1000	500	0	0	0	0	258	1	3	0	0	8	0	1	95	13	0	17	0	0	0	640	265	50
Lib2	L35-R18	Plate10	L35	R18	single cell	H9	1	0h	0	2000	1000	500	0	48	12	48	323	8	29	80	25	137	37	15	29	29	0	140	0	11	89	1879	1108	142
Lib2	L35-R19	Plate10	L35	R19	single cell	H9	1	0h	0	2000	1000	500	0	1	1	2	88	0	0	10	0	13	0	0	92	24	0	1	0	0	2	433	164	34
Lib2	L35-R21	Plate10	L35	R21	single cell	H9	1	0h	0	2000	1000	500	0	1	0	1	756	0	0	0	0	8	0	0	223	37	0	0	0	0	2	1935	946	265
Lib2	L35-R22	Plate10	L35	R22	single cell	H9	1	0h	0	2000	1000	500	0	0	0	103	107	0	0	0	0	2	0	5	23	1	0	23	0	0	0	184	110	28
Lib2	L35-R23	Plate10	L35	R23	single cell	H9	1	0h	0	2000	1000	500	0	0	0	0	1587	0	0	0	0	14	0	3	239	15	0	1	0	0	0	1406	1215	158
Lib2	L35-R26	Plate10	L35	R26	single cell	H9	1	0h	0	2000	1000	500	0	0	0	18	484	0	7	0	0	10	0	0	46	0	0	0	0	0	0	470	258	49
Lib2	L35-R27	Plate10	L35	R27	single cell	H9	1	0h	0	2000	1000	500	0	20	14	0	312	24	28	56	3	123	11	35	84	17	0	98	0	11	105	1646	1576	307
Lib2	L35-R28	Plate10	L35	R28	single cell	H9	1	0h	0	2000	1000	500	0	0	0	46	1198	0	0	0	0	67	0	0	330	53	0	0	0	0	0	1911	225	182
Lib2	L35-R29	Plate10	L35	R29	single cell	H9	1	0h	0	2000	1000	500	0	0	0	1	259	0	4	0	0	7	0	2	46	0	0	0	0	0	6	378	179	30
Lib2	L35-R30	Plate10	L35	R30	single cell	H9	1	0h	0	2000	1000	500	0	0	0	1	1556	0	0	1	0	61	0	0	233	6	0	0	0	0	0	1483	1277	145
Lib2	L36-R01	Plate10	L36	R01	single cell	H9	1	0h	0	2000	1000	500	0	0	13	84	64	20	63	78	19	98	40	3	50	20	0	114	0	15	104	139	38	2
Lib2	L36-R03	Plate10	L36	R03	single cell	H9	1	0h	0	2000	1000	500	0	0	0	0	346	0	0	0	0	4	0	1	81	0	0	0	0	0	1	713	228	51
Lib2	L36-R04	Plate10	L36	R04	single cell	H9	1	0h	0	2000	1000	500	0	22	2	77	101	6	43	23	8	120	14	12	44	44	0	69	0	30	72	1157	853	168
Lib2	L36-R05	Plate10	L36	R05	single cell	H9	1	0h	0	2000	1000	500	0	40	28	45	78	23	54	46	11	114	39	9	50	44	0	75	0	47	133	1372	852	159
Lib2	L36-R06	Plate10	L36	R06	single cell	H9	1	0h	0	2000	1000	500	0	13	13	19	147	14	85	2	0	19	11	28	42	27	0	87	0	23	84	534	262	70
Lib2	L36-R07	Plate10	L36	R07	single cell	H9	1	0h	0	2000	1000	500	0	57	16	106	53	52	170	0	1	189	81	33	50	17	0	117	0	33	128	607	162	17
Lib2	L36-R08	Plate10	L36	R08	single cell	H9	1	0h	0	2000	1000	500	0	32	8	10	29	12	5	61	1	98	32	4	27	13	0	74	0	13	96	195	135	34
Lib2	L36-R09	Plate10	L36	R09	single cell	H9	1	0h	0	2000	1000	500	0	0	0	0	131	0	8	0	0	8	0	0	28	1	0	1	0	0	4	391	293	16
Lib2	L36-R10	Plate10	L36	R10	single cell	H9	1	0h	0	2000	1000	500	0	0	0	46	881	0	0	0	0	43	0	8	230	1	0	0	0	0	21	1843	1792	253
Lib2	L36-R11	Plate10	L36	R11	single cell	H9	1	0h	0	2000	1000	500	0	0	0	0	111	0	0	0	0	33	0	1	4	0	0	10	0	0	1	237	94	16
Lib2	L36-R13	Plate10	L36	R13	single cell	H9	1	0h	0	2000	1000	500	0	38	0	13	231	0	7	2	0	17	26	13	9	18	0	0	0	21	49	332	149	42
Lib2	L36-R14	Plate10	L36	R14	single cell	H9	1	0h	0	2000	1000	500	0	10	0	0	382	0	16	0	0	31	0	6	29	0	0	0	0	0	0	1858	1380	221
Lib2	L36-R16	Plate10	L36	R16	single cell	H9	1	0h	0	2000	1000	500	0	19	0	10	803	0	35	0	1	26	1	0	70	6	0	0	0	0	104	530	407	47
Lib2	L36-R17	Plate10	L36	R17	single cell	H9	1	0h	0	2000	1000	500	0	1	0	33	303	0	53	26	6	158	20	0	90	25	0	0	0	37	50	457	64	16
Lib2	L36-R18	Plate10	L36	R18	single cell	H9	1	0h	0	2000	1000	500	0	1	0	12	1088	0	46	0	0	29	0	0	147	0	0	42	0	0	62	1954	1277	246
Lib2	L36-R19	Plate10	L36	R19	single cell	H9	1	0h	0	2000	1000	500	0	0	1	114	314	0	42	17	0	22	0	0	155	18	0	9	0	5	88	1775	1487	128
Lib2	L36-R21	Plate10	L36	R21	single cell	H9	1	0h	0	2000	1000	500	0	0	0	26	1193	0	0	0	0	32	0	0	377	0	0	3	0	0	0	1808	1680	173
Lib2	L36-R22	Plate10	L36	R22	single cell	H9	1	0h	0	2000	1000	500	0	1	0	2	1150	0	3	0	0	5	13	0	325	0	0	0	0	0	0	2365	1146	270
Lib2	L36-R23	Plate10	L36	R23	single cell	H9	1	0h	0	2000	1000	500	0	0	0	0	1066	0	0	0	0	11	0	0	421	0	0	0	0	0	1	1964	1514	233
Lib2	L36-R26	Plate10	L36	R26	single cell	H9	1	0h	0	2000	1000	500	0	0	0	0	847	0	1	0	0	42	0	0	198	0	0	0	0	0	1	1360	1890	230
Lib2	L36-R27	Plate10	L36	R27	single cell	H9	1	0h	0	2000	1000	500	0	7	14	0	1466	16	17	0	0	3	29	14	141	18	0	0	0	6	50	1950	1684	265
Lib2	L36-R28	Plate10	L36	R28	single cell	H9	1	0h	0	2000	1000	500	0	0	0	0	52	0	0	0	0	4	0	1	65	0	0	1	0	0	0	328	15	3
Lib2	L36-R29	Plate10	L36	R29	single cell	H9	1	0h	0	2000	1000	500	0	0	0	0	173	0	0	0	0	62	0	0	86	0	0	4	0	0	0	415	211	22
Lib2	L36-R30	Plate10	L36	R30	single cell	H9	1	0h	0	2000	1000	500	0	0	0	103	235	0	37	0	0	46	0	0	48	1	0	0	0	0	0	398	454	44
Lib2	L37-R01	Plate10	L37	R01	single cell	H9	1	0h	0	2000	1000	500	0	23	12	0	41	6	19	75	0	35	4	0	7	0	0	23	0	0	54	122	93	2
Lib2	L37-R03	Plate10	L37	R03	single cell	H9	1	0h	0	2000	1000	500	0	48	26	62	956	17	134	101	18	101	17	52	103	61	0	54	0	28	76	1531	1203	128
Lib2	L37-R04	Plate10	L37	R04	single cell	H9	1	0h	0	2000	1000	500	0	49	14	19	17	14	75	51	17	30	7	16	30	34	0	111	0	0	176	136	32	5
Lib2	L37-R05	Plate10	L37	R05	single cell	H9	1	0h	0	2000	1000	500	0	18	6	0	1012	9	55	38	0	77	20	15	255	15	0	166	0	7	120	2017	1684	84
Lib2	L37-R06	Plate10	L37	R06	single cell	H9	1	0h	0	2000	1000	500	0	23	23	94	32	9	105	50	3	101	65	24	38	50	0	97	0	0	184	172	86	18
Lib2	L37-R07	Plate10	L37	R07	single cell	H9	1	0h	0	2000	1000	500	0	48	6	72	187	58	151	4	0	119	19	13	55	7	0	114	0	4	168	255	92	5
Lib2	L37-R08	Plate10	L37	R08	single cell	H9	1	0h	0	2000	1000	500	0	9	0	78	1252	6	43	29	0	31	0	2	140	22	0	50	0	27	79	839	892	92
Lib2	L37-R09	Plate10	L37	R09	single cell	H9	1	0h	0	2000	1000	500	0	0	3	0	11	17	27	49	2	83	35	0	13	50	0	68	0	11	62	225	60	10
Lib2	L37-R10	Plate10	L37	R10	single cell	H9	1	0h	0	2000	1000	500	0	0	2	44	150	1	0	63	10	32	46	17	35	63	0	36	0	15	114	304	206	57
Lib2	L37-R11	Plate10	L37	R11	single cell	H9	1	0h	0	2000	1000	500	0	0	10	11	118	23	106	0	6	35	25	7	10	17	0	49	0	0	100	273	96	19
Lib2	L37-R13	Plate10	L37	R13	single cell	H9	1	0h	0	2000	1000	500	0	1	0	0	1226	0	0	1	0	89	2	4	171	33	0	4	0	0	31	1233	888	120
Lib2	L37-R14	Plate10	L37	R14	single cell	H9	1	0h	0	2000	1000	500	0	19	0	28	1139	0	0	40	0	41	0	13	249	82	0	25	0	11	61	1388	865	128
Lib2	L37-R16	Plate10	L37	R16	single cell	H9	1	0h	0	2000	1000	500	0	25	10	4	96	42	169	69	3	90	54	26	74	46	0	51	0	44	76	1344	859	93
Lib2	L37-R17	Plate10	L37	R17	single cell	H9	1	0h	0	2000	1000	500	0	68	40	74	101	49	139	138	41	207	32	10	107	42	0	221	0	136	224	1180	1325	115
Lib2	L37-R18	Plate10	L37	R18	single cell	H9	1	0h	0	2000	1000	500	0	0	10	75	78	22	159	75	18	121	58	25	67	13	0	78	0	47	110	1085	394	45
Lib2	L37-R19	Plate10	L37	R19	single cell	H9	1	0h	0	2000	1000	500	0	36	37	61	12	36	212	16	6	123	39	17	77	70	0	101	0	18	157	252	74	2
Lib2	L37-R21	Plate10	L37	R21	single cell	H9	1	0h	0	2000	1000	500	0	5	0	0	55	13	44	93	0	74	9	6	62	42	0	0	0	28	120	291	102	5
Lib2	L37-R22	Plate10	L37	R22	single cell	H9	1	0h	0	2000	1000	500	0	20	3	16	236	7	145	50	15	77	14	1	94	55	0	75	0	21	258	1836	1018	97
Lib2	L37-R23	Plate10	L37	R23	single cell	H9	1	0h	0	2000	1000	500	0	4	1	50	351	4	52	67	0	45	8	39	76	16	0	5	0	0	59	453	247	18
Lib2	L37-R26	Plate10	L37	R26	single cell	H9	1	0h	0	2000	1000	500	0	34	20	14	399	6	75	88	6	100	5	39	64	77	0	0	0	43	125	459	271	12
Lib2	L37-R27	Plate10	L37	R27	single cell	H9	1	0h	0	2000	1000	500	0	0	5	1	248	1	3	35	0	18	37	0	137	2	0	62	0	34	34	485	198	9
Lib2	L37-R28	Plate10	L37	R28	single cell	H9	1	0h	0	2000	1000	500	0	48	9	36	261	23	154	11	0	14	26	1	59	36	0	0	0	0	108	399	22	18
Lib2	L37-R29	Plate10	L37	R29	single cell	H9	1	0h	0	2000	1000	500	0	44	7	116	144	5	53	34	10	50	6	14	49	46	0	117	0	11	93	546	115	14
Lib2	L37-R30	Plate10	L37	R30	single cell	H9	1	0h	0	2000	1000	500	0	18	0	43	450	18	31	0	0	75	0	1	96	4	0	64	0	0	76	1044	375	46
Lib2	L38-R01	Plate10	L38	R01	single cell	H9	1	0h	0	2000	1000	500	0	0	0	0	3	0	0	0	0	2	1	0	0	0	0	0	0	0	1	5	12	0
Lib2	L38-R03	Plate10	L38	R03	single cell	H9	1	0h	0	2000	1000	500	0	15	8	46	37	12	58	5	0	70	7	8	16	0	0	95	0	7	92	225	141	22
Lib2	L38-R04	Plate10	L38	R04	single cell	H9	1	0h	0	2000	1000	500	0	22	2	24	57	7	59	11	0	107	23	12	18	6	0	84	0	9	35	239	104	2
Lib2	L38-R05	Plate10	L38	R05	single cell	H9	1	0h	0	2000	1000	500	0	25	0	21	8	0	50	26	0	54	11	5	24	14	0	136	0	4	128	166	43	5
Lib2	L38-R06	Plate10	L38	R06	single cell	H9	1	0h	0	2000	1000	500	0	44	8	90	106	2	72	30	6	112	14	10	22	23	0	2	0	0	39	480	175	33
Lib2	L38-R07	Plate10	L38	R07	single cell	H9	1	0h	0	2000	1000	500	0	1	0	3	261	0	18	18	0	29	27	1	36	2	0	1	0	1	71	247	91	6
Lib2	L38-R08	Plate10	L38	R08	single cell	H9	1	0h	0	2000	1000	500	0	1	0	0	704	0	0	0	0	4	1	2	203	25	0	0	0	0	2	901	783	60
Lib2	L38-R09	Plate10	L38	R09	single cell	H9	1	0h	0	2000	1000	500	0	0	4	0	47	0	0	0	0	3	0	0	7	0	0	0	6	0	0	962	749	80
Lib2	L38-R10	Plate10	L38	R10	single cell	H9	1	0h	0	2000	1000	500	0	16	15	33	76	0	49	12	8	28	0	6	27	0	0	43	0	0	0	1711	1193	65
Lib2	L38-R11	Plate10	L38	R11	single cell	H9	1	0h	0	2000	1000	500	0	1	1	0	171	0	19	3	0	13	0	0	38	7	0	0	0	0	1	399	129	19
Lib2	L38-R13	Plate10	L38	R13	single cell	H9	1	0h	0	2000	1000	500	0	5	6	26	1330	0	1	0	1	6	4	0	94	0	0	9	0	10	57	711	704	30
Lib2	L38-R14	Plate10	L38	R14	single cell	H9	1	0h	0	2000	1000	500	0	0	0	24	332	0	4	0	0	1	0	0	54	0	0	13	0	0	22	585	305	33
Lib2	L38-R16	Plate10	L38	R16	single cell	H9	1	0h	0	2000	1000	500	0	29	2	12	655	11	85	8	10	47	27	10	60	22	0	3	0	11	29	1369	939	103
Lib2	L38-R17	Plate10	L38	R17	single cell	H9	1	0h	0	2000	1000	500	0	0	0	0	12	1	0	1	0	2	0	0	0	0	0	0	0	0	1	270	54	2
Lib2	L38-R18	Plate10	L38	R18	single cell	H9	1	0h	0	2000	1000	500	0	2	18	64	8	11	40	0	10	21	24	5	47	18	0	88	0	0	72	37	32	12
Lib2	L38-R19	Plate10	L38	R19	single cell	H9	1	0h	0	2000	1000	500	0	51	23	31	20	50	91	72	20	167	57	59	73	44	0	187	0	32	106	317	120	5
Lib2	L38-R21	Plate10	L38	R21	single cell	H9	1	0h	0	2000	1000	500	0	11	16	9	89	5	38	23	0	47	8	4	13	29	0	127	0	0	92	180	117	7
Lib2	L38-R22	Plate10	L38	R22	single cell	H9	1	0h	0	2000	1000	500	0	32	3	0	161	0	38	22	0	17	21	20	64	32	0	2	0	13	39	1613	999	76
Lib2	L38-R23	Plate10	L38	R23	single cell	H9	1	0h	0	2000	1000	500	0	12	0	0	20	13	34	70	15	40	20	4	14	0	0	63	0	17	87	1591	1005	93
Lib2	L38-R26	Plate10	L38	R26	single cell	H9	1	0h	0	2000	1000	500	1	14	0	19	37	0	65	0	6	20	12	16	13	5	0	0	0	4	19	222	8	6
Lib2	L38-R27	Plate10	L38	R27	single cell	H9	1	0h	0	2000	1000	500	0	0	1	0	256	0	0	0	0	5	1	0	60	12	0	0	0	4	3	1842	1099	104
Lib2	L38-R28	Plate10	L38	R28	single cell	H9	1	0h	0	2000	1000	500	0	5	0	34	1015	14	18	18	0	46	16	11	30	36	0	33	0	13	37	793	139	35
Lib2	L38-R29	Plate10	L38	R29	single cell	H9	1	0h	0	2000	1000	500	0	17	4	26	319	0	36	0	2	10	9	2	77	11	0	49	0	5	74	495	312	20
Lib2	L38-R30	Plate10	L38	R30	single cell	H9	1	0h	0	2000	1000	500	0	0	1	4	6	0	3	3	0	8	5	1	0	1	0	11	0	0	8	72	16	0
Lib2	L39-R01	Plate11	L39	R01	single cell	bCat	1	0h	0	2000	1000	500	0	0	0	0	1	0	0	0	0	0	0	0	0	0	0	0	0	0	0	4	2	0
Lib2	L39-R03	Plate11	L39	R03	single cell	bCat	1	0h	0	2000	1000	500	0	7	19	0	52	0	36	52	7	57	12	1	35	62	0	105	0	24	42	564	148	15
Lib2	L39-R04	Plate11	L39	R04	single cell	bCat	1	0h	0	2000	1000	500	0	13	6	31	17	3	60	9	1	80	24	13	11	14	0	87	0	1	62	301	138	14
Lib2	L39-R05	Plate11	L39	R05	single cell	bCat	1	0h	0	2000	1000	500	0	16	1	39	12	7	74	24	0	118	18	0	39	18	0	95	0	10	47	393	176	20
Lib2	L39-R06	Plate11	L39	R06	single cell	bCat	1	0h	0	2000	1000	500	0	0	0	0	3	11	0	0	0	9	1	0	0	0	0	0	0	0	0	220	110	22
Lib2	L39-R07	Plate11	L39	R07	single cell	bCat	1	0h	0	2000	1000	500	0	0	0	9	160	0	0	0	0	2	0	0	35	1	0	6	0	0	30	309	139	21
Lib2	L39-R08	Plate11	L39	R08	single cell	bCat	1	0h	0	2000	1000	500	0	0	0	0	283	0	0	0	0	12	0	0	21	0	0	5	0	10	0	415	286	18
Lib2	L39-R09	Plate11	L39	R09	single cell	bCat	1	0h	0	2000	1000	500	0	0	1	11	13	0	0	0	0	24	0	6	11	1	0	0	0	0	0	505	224	25
Lib2	L39-R10	Plate11	L39	R10	single cell	bCat	1	0h	0	2000	1000	500	0	0	0	0	8	0	0	0	0	1	0	0	0	0	0	0	0	0	0	292	47	3
Lib2	L39-R11	Plate11	L39	R11	single cell	bCat	1	0h	0	2000	1000	500	0	0	3	34	86	0	0	0	0	3	0	1	11	9	0	0	0	0	2	360	231	2
Lib2	L39-R13	Plate11	L39	R13	single cell	bCat	1	0h	0	2000	1000	500	0	0	0	0	290	0	0	0	0	10	0	0	85	0	0	0	0	0	1	476	687	74
Lib2	L39-R14	Plate11	L39	R14	single cell	bCat	1	0h	0	2000	1000	500	0	0	0	0	617	0	0	0	0	36	0	2	43	0	0	0	0	0	0	586	465	29
Lib2	L39-R16	Plate11	L39	R16	single cell	bCat	1	0h	0	2000	1000	500	0	0	0	1	7	0	0	0	0	3	0	0	0	0	0	0	0	0	0	47	14	1
Lib2	L39-R17	Plate11	L39	R17	single cell	bCat	1	0h	0	2000	1000	500	0	5	11	55	32	14	25	40	0	58	19	34	46	31	0	31	0	14	104	388	75	11
Lib2	L39-R18	Plate11	L39	R18	single cell	bCat	1	0h	0	2000	1000	500	0	1	0	0	3	0	0	0	0	12	0	0	0	0	0	0	0	0	0	327	97	18
Lib2	L39-R19	Plate11	L39	R19	single cell	bCat	1	0h	0	2000	1000	500	0	1	0	0	66	0	0	0	0	2	0	1	36	12	0	0	0	0	33	415	143	17
Lib2	L39-R21	Plate11	L39	R21	single cell	bCat	1	0h	0	2000	1000	500	0	0	0	0	167	0	0	0	0	8	5	0	52	0	0	4	0	0	14	375	179	43
Lib2	L39-R22	Plate11	L39	R22	single cell	bCat	1	0h	0	2000	1000	500	0	0	11	1	810	1	0	0	0	1	0	1	23	1	0	8	0	0	2	1141	1386	134
Lib2	L39-R23	Plate11	L39	R23	single cell	bCat	1	0h	0	2000	1000	500	0	39	32	66	16	29	74	68	13	127	21	51	50	39	0	147	0	31	184	1547	1109	102
Lib2	L39-R26	Plate11	L39	R26	single cell	bCat	1	0h	0	2000	1000	500	0	0	0	2	257	0	0	0	0	7	0	0	20	1	0	2	0	0	13	542	194	22
Lib2	L39-R27	Plate11	L39	R27	single cell	bCat	1	0h	0	2000	1000	500	0	0	0	0	3	0	0	0	0	2	0	1	0	1	0	0	0	0	0	1552	1593	215
Lib2	L39-R28	Plate11	L39	R28	single cell	bCat	1	0h	0	2000	1000	500	0	0	0	0	5	0	0	0	0	2	0	0	0	0	0	0	0	0	0	1245	203	62
Lib2	L39-R29	Plate11	L39	R29	single cell	bCat	1	0h	0	2000	1000	500	0	29	13	28	60	7	120	56	12	125	11	33	66	34	0	51	0	30	182	248	155	28
Lib2	L39-R30	Plate11	L39	R30	single cell	bCat	1	0h	0	2000	1000	500	0	0	0	0	6	0	0	0	0	5	0	0	0	0	0	0	0	0	1	6	9	1
Lib2	L40-R01	Plate11	L40	R01	single cell	bCat	1	0h	0	2000	1000	500	0	0	0	0	1	0	0	0	0	1	0	0	0	0	0	0	0	0	0	26	21	2
Lib2	L40-R03	Plate11	L40	R03	single cell	bCat	1	0h	0	2000	1000	500	0	27	0	97	37	4	48	28	12	135	21	25	62	51	0	93	0	45	45	267	61	26
Lib2	L40-R04	Plate11	L40	R04	single cell	bCat	1	0h	0	2000	1000	500	0	0	0	1	0	0	0	0	0	2	0	0	0	0	0	1	0	0	0	75	33	0
Lib2	L40-R05	Plate11	L40	R05	single cell	bCat	1	0h	0	2000	1000	500	0	5	0	1	178	0	12	0	0	0	0	8	8	0	0	72	0	11	30	1477	1634	113
Lib2	L40-R06	Plate11	L40	R06	single cell	bCat	1	0h	0	2000	1000	500	0	0	0	0	1003	0	0	0	0	3	0	0	237	0	0	0	0	0	32	1023	1098	168
Lib2	L40-R07	Plate11	L40	R07	single cell	bCat	1	0h	0	2000	1000	500	0	10	0	0	143	0	0	0	0	0	0	0	11	0	0	17	0	0	37	502	131	24
Lib2	L40-R08	Plate11	L40	R08	single cell	bCat	1	0h	0	2000	1000	500	0	15	12	43	305	0	68	7	5	104	14	31	21	9	0	16	0	1	110	279	272	29
Lib2	L40-R09	Plate11	L40	R09	single cell	bCat	1	0h	0	2000	1000	500	0	0	11	0	125	0	3	0	0	4	0	0	32	0	0	0	0	0	2	195	114	33
Lib2	L40-R10	Plate11	L40	R10	single cell	bCat	1	0h	0	2000	1000	500	0	0	0	1	6	0	0	0	0	1	0	0	0	0	0	1	0	0	0	184	103	4
Lib2	L40-R11	Plate11	L40	R11	single cell	bCat	1	0h	0	2000	1000	500	0	0	0	12	161	0	0	0	0	3	0	0	7	14	0	0	0	1	0	399	188	38
Lib2	L40-R13	Plate11	L40	R13	single cell	bCat	1	0h	0	2000	1000	500	0	0	0	0	230	0	1	0	0	4	0	0	81	1	0	1	0	0	0	313	323	37
Lib2	L40-R14	Plate11	L40	R14	single cell	bCat	1	0h	0	2000	1000	500	0	6	9	4	149	7	15	12	2	31	20	5	21	29	0	74	0	28	86	256	113	24
Lib2	L40-R16	Plate11	L40	R16	single cell	bCat	1	0h	0	2000	1000	500	0	29	17	53	69	17	83	48	22	70	50	57	34	40	0	149	0	35	155	192	128	5
Lib2	L40-R17	Plate11	L40	R17	single cell	bCat	1	0h	0	2000	1000	500	0	0	0	0	4	0	0	0	0	2	0	0	0	0	0	0	0	0	0	986	948	129
Lib2	L40-R18	Plate11	L40	R18	single cell	bCat	1	0h	0	2000	1000	500	0	0	0	0	12	0	0	0	0	1	0	0	0	0	0	0	0	0	0	300	50	18
Lib2	L40-R19	Plate11	L40	R19	single cell	bCat	1	0h	0	2000	1000	500	0	2	13	37	2	6	64	23	0	54	15	24	51	13	0	100	0	0	33	400	203	10
Lib2	L40-R21	Plate11	L40	R21	single cell	bCat	1	0h	0	2000	1000	500	0	0	0	0	1	0	0	0	0	1	0	0	0	1	0	0	0	0	0	315	69	23
Lib2	L40-R22	Plate11	L40	R22	single cell	bCat	1	0h	0	2000	1000	500	0	10	12	30	61	5	70	55	5	9	2	36	11	0	0	76	0	0	89	184	254	21
Lib2	L40-R23	Plate11	L40	R23	single cell	bCat	1	0h	0	2000	1000	500	0	1	0	1	2	0	0	0	0	2	0	0	0	0	0	1	0	0	2	432	64	29
Lib2	L40-R26	Plate11	L40	R26	single cell	bCat	1	0h	0	2000	1000	500	0	1	3	26	419	10	15	0	0	39	0	0	35	6	0	0	0	0	12	514	257	21
Lib2	L40-R27	Plate11	L40	R27	single cell	bCat	1	0h	0	2000	1000	500	0	0	0	0	299	1	0	0	0	7	0	0	38	0	0	1	0	0	0	451	153	38
Lib2	L40-R28	Plate11	L40	R28	single cell	bCat	1	0h	0	2000	1000	500	0	0	1	0	111	0	0	0	0	3	0	1	24	1	0	2	0	0	2	232	23	17
Lib2	L40-R29	Plate11	L40	R29	single cell	bCat	1	0h	0	2000	1000	500	0	0	0	0	5	0	0	0	0	2	0	0	1	0	0	0	0	0	0	176	38	5
Lib2	L40-R30	Plate11	L40	R30	single cell	bCat	1	0h	0	2000	1000	500	0	0	0	0	3	0	0	0	0	1	0	0	0	1	0	0	0	0	2	15	12	2
Lib2	L41-R01	Plate11	L41	R01	single cell	bCat	1	0h	0	2000	1000	500	0	0	0	0	4	0	0	0	0	3	0	0	0	0	0	0	0	0	0	1274	668	148
Lib2	L41-R03	Plate11	L41	R03	single cell	bCat	1	0h	0	2000	1000	500	0	19	7	22	42	26	66	56	11	137	31	76	72	49	0	16	0	21	58	234	120	8
Lib2	L41-R04	Plate11	L41	R04	single cell	bCat	1	0h	0	2000	1000	500	0	26	10	52	34	7	52	12	14	121	26	27	36	39	0	69	0	10	101	101	51	13
Lib2	L41-R05	Plate11	L41	R05	single cell	bCat	1	0h	0	2000	1000	500	0	0	0	0	3	0	0	0	0	4	0	0	0	0	0	0	0	0	0	155	131	7
Lib2	L41-R06	Plate11	L41	R06	single cell	bCat	1	0h	0	2000	1000	500	0	23	14	2	517	14	16	0	0	17	13	22	70	4	0	6	0	2	184	712	299	35
Lib2	L41-R07	Plate11	L41	R07	single cell	bCat	1	0h	0	2000	1000	500	0	0	0	0	3	0	0	0	0	5	0	0	0	0	0	0	0	0	0	1667	982	135
Lib2	L41-R08	Plate11	L41	R08	single cell	bCat	1	0h	0	2000	1000	500	0	0	0	33	161	1	1	0	0	9	0	1	24	0	0	1	0	0	19	182	78	19
Lib2	L41-R09	Plate11	L41	R09	single cell	bCat	1	0h	0	2000	1000	500	0	14	2	0	67	0	6	10	0	9	27	14	12	35	0	108	0	0	93	187	119	10
Lib2	L41-R10	Plate11	L41	R10	single cell	bCat	1	0h	0	2000	1000	500	0	72	30	39	73	35	107	88	28	66	45	34	98	29	0	135	0	32	150	268	86	1
Lib2	L41-R11	Plate11	L41	R11	single cell	bCat	1	0h	0	2000	1000	500	0	20	15	30	103	32	89	42	11	130	48	24	78	45	0	103	0	25	197	406	71	27
Lib2	L41-R13	Plate11	L41	R13	single cell	bCat	1	0h	0	2000	1000	500	0	0	0	0	4	0	0	0	0	0	0	0	1	1	0	0	0	0	0	299	48	17
Lib2	L41-R14	Plate11	L41	R14	single cell	bCat	1	0h	0	2000	1000	500	0	0	0	4	190	0	0	0	0	3	0	0	14	2	0	1	0	0	0	402	144	15
Lib2	L41-R16	Plate11	L41	R16	single cell	bCat	1	0h	0	2000	1000	500	0	0	0	0	5	0	1	1	0	4	0	0	0	0	0	0	0	0	0	298	50	3
Lib2	L41-R17	Plate11	L41	R17	single cell	bCat	1	0h	0	2000	1000	500	0	0	0	0	2	0	0	0	0	5	1	0	1	1	0	0	0	0	1	332	53	2
Lib2	L41-R18	Plate11	L41	R18	single cell	bCat	1	0h	0	2000	1000	500	0	0	0	0	305	0	1	0	0	11	0	0	32	0	0	9	0	0	5	349	162	22
Lib2	L41-R19	Plate11	L41	R19	single cell	bCat	1	0h	0	2000	1000	500	0	0	0	0	0	0	0	0	0	1	0	0	0	1	0	0	0	0	0	457	137	12
Lib2	L41-R21	Plate11	L41	R21	single cell	bCat	1	0h	0	2000	1000	500	0	0	0	0	1	0	0	0	0	2	0	0	0	0	0	1	0	0	0	265	59	4
Lib2	L41-R22	Plate11	L41	R22	single cell	bCat	1	0h	0	2000	1000	500	0	0	0	0	488	0	3	0	0	33	0	11	27	0	0	74	0	0	18	266	208	34
Lib2	L41-R23	Plate11	L41	R23	single cell	bCat	1	0h	0	2000	1000	500	0	47	14	51	259	42	98	56	19	119	40	31	89	45	0	19	0	21	186	1365	1141	110
Lib2	L41-R26	Plate11	L41	R26	single cell	bCat	1	0h	0	2000	1000	500	0	1	3	0	142	0	6	0	0	6	0	0	6	0	0	4	1	0	0	325	89	25
Lib2	L41-R27	Plate11	L41	R27	single cell	bCat	1	0h	0	2000	1000	500	0	0	0	0	2	11	0	0	0	2	0	1	0	0	0	0	0	0	0	588	354	103
Lib2	L41-R28	Plate11	L41	R28	single cell	bCat	1	0h	0	2000	1000	500	0	0	0	0	178	0	1	0	0	3	0	3	45	3	0	0	0	0	0	604	87	47
Lib2	L41-R29	Plate11	L41	R29	single cell	bCat	1	0h	0	2000	1000	500	0	0	0	22	252	0	0	0	0	8	5	0	29	0	0	0	0	0	5	442	98	32
Lib2	L41-R30	Plate11	L41	R30	single cell	bCat	1	0h	0	2000	1000	500	0	0	0	0	312	0	0	0	0	3	0	0	181	4	0	0	0	1	8	1097	1022	121
Lib2	L42-R01	Plate11	L42	R01	single cell	bCat	1	0h	0	2000	1000	500	0	1	0	2	720	0	0	0	0	25	0	0	180	11	0	0	0	0	0	1671	985	65
Lib2	L42-R03	Plate11	L42	R03	single cell	bCat	1	0h	0	2000	1000	500	0	24	24	7	227	15	40	56	3	139	9	16	15	51	0	50	0	25	109	1405	1523	104
Lib2	L42-R04	Plate11	L42	R04	single cell	bCat	1	0h	0	2000	1000	500	0	25	5	27	5	12	55	18	0	19	18	1	2	23	0	47	0	12	30	1079	671	53
Lib2	L42-R05	Plate11	L42	R05	single cell	bCat	1	0h	0	2000	1000	500	0	1	0	0	449	0	0	0	0	12	0	0	103	25	0	0	0	0	0	371	294	18
Lib2	L42-R06	Plate11	L42	R06	single cell	bCat	1	0h	0	2000	1000	500	0	0	0	0	2	0	0	0	0	2	0	0	0	0	0	0	0	0	0	260	83	9
Lib2	L42-R07	Plate11	L42	R07	no cells	none	0	no cells	0	2000	1000	500	0	0	1	0	7	0	1	0	0	3	0	0	1	0	0	0	0	0	0	213	70	20
Lib2	L42-R08	Plate11	L42	R08	no cells	none	0	no cells	0	2000	1000	500	0	0	0	0	1	1	0	0	0	12	0	0	0	0	0	28	0	0	0	137	79	13
Lib2	L42-R09	Plate11	L42	R09	single cell	bCat	1	0h	0	2000	1000	500	0	65	26	70	55	30	104	56	15	110	18	29	27	33	0	87	0	28	121	238	67	2
Lib2	L42-R10	Plate11	L42	R10	single cell	bCat	1	0h	0	2000	1000	500	0	2	1	0	11	0	0	0	0	8	0	0	1	1	0	0	0	0	1	1546	1017	76
Lib2	L42-R11	Plate11	L42	R11	single cell	bCat	1	0h	0	2000	1000	500	0	0	0	7	164	0	0	1	0	10	0	2	24	0	0	11	0	0	6	447	121	9
Lib2	L42-R13	Plate11	L42	R13	single cell	bCat	1	0h	0	2000	1000	500	0	1	0	0	16	0	0	0	0	22	0	0	1	1	0	0	0	0	0	1798	946	146
Lib2	L42-R14	Plate11	L42	R14	single cell	bCat	1	0h	0	2000	1000	500	0	0	0	0	4	0	1	0	0	2	0	0	0	1	0	0	0	0	0	209	99	12
Lib2	L42-R16	Plate11	L42	R16	single cell	bCat	1	0h	0	2000	1000	500	0	8	33	43	61	44	108	55	19	176	48	48	76	40	0	164	0	16	178	1291	918	63
Lib2	L42-R17	Plate11	L42	R17	single cell	bCat	1	0h	0	2000	1000	500	0	0	1	34	428	0	0	0	0	26	0	1	62	0	0	0	1	0	1	391	171	25
Lib2	L42-R18	Plate11	L42	R18	single cell	bCat	1	0h	0	2000	1000	500	0	58	17	83	1008	23	132	83	12	167	23	31	101	37	0	154	0	48	326	1397	708	88
Lib2	L42-R19	Plate11	L42	R19	single cell	bCat	1	0h	0	2000	1000	500	0	4	3	21	87	21	46	0	0	25	4	27	18	19	0	15	0	5	5	565	206	16
Lib2	L42-R21	Plate11	L42	R21	single cell	bCat	1	0h	0	2000	1000	500	0	3	0	1	3	0	0	0	0	15	0	0	0	0	0	0	0	0	36	717	432	35
Lib2	L42-R22	Plate11	L42	R22	no cells	none	0	no cells	0	2000	1000	500	0	0	0	0	3	0	0	0	0	2	0	1	0	0	0	0	0	0	1	373	62	3
Lib2	L42-R23	Plate11	L42	R23	no cells	none	0	no cells	0	2000	1000	500	0	0	0	0	2	0	0	0	0	0	0	0	1	1	0	0	0	0	2	136	22	2
Lib2	L42-R26	Plate11	L42	R26	single cell	bCat	1	0h	0	2000	1000	500	0	24	23	33	45	4	96	29	9	80	2	0	52	30	0	103	0	14	122	499	188	24
Lib2	L42-R27	Plate11	L42	R27	single cell	bCat	1	0h	0	2000	1000	500	0	10	16	12	22	22	34	58	1	17	11	14	43	52	0	52	0	4	85	259	58	23
Lib2	L42-R28	Plate11	L42	R28	single cell	bCat	1	0h	0	2000	1000	500	0	0	0	0	118	0	0	0	0	9	0	0	37	0	0	0	0	0	0	331	28	16
Lib2	L42-R29	Plate11	L42	R29	single cell	bCat	1	0h	0	2000	1000	500	0	1	0	0	92	0	0	0	0	32	0	0	18	12	0	0	0	0	1	245	169	0
Lib2	L42-R30	Plate11	L42	R30	single cell	bCat	1	0h	0	2000	1000	500	0	0	1	0	103	1	1	0	0	6	0	0	31	0	0	0	0	0	1	416	44	18
Lib2	L43-R01	Plate11	L43	R01	single cell	bCat	1	0h	0	2000	1000	500	0	0	0	0	836	0	0	0	0	50	0	6	177	12	0	0	0	0	0	1805	1354	173
Lib2	L43-R03	Plate11	L43	R03	single cell	bCat	1	0h	0	2000	1000	500	0	21	9	74	14	22	33	9	15	55	32	0	42	7	0	77	0	27	52	321	76	21
Lib2	L43-R04	Plate11	L43	R04	single cell	bCat	1	0h	0	2000	1000	500	0	54	25	63	44	18	48	86	9	131	23	25	75	53	0	108	0	55	67	224	19	4
Lib2	L43-R05	Plate11	L43	R05	single cell	bCat	1	0h	0	2000	1000	500	0	3	0	0	531	0	21	0	5	33	3	2	118	7	0	0	0	0	34	1374	1058	182
Lib2	L43-R06	Plate11	L43	R06	single cell	bCat	1	0h	0	2000	1000	500	0	46	10	75	14	17	25	20	0	76	23	24	40	1	0	123	0	0	114	1317	729	110
Lib2	L43-R07	Plate11	L43	R07	single cell	bCat	1	0h	0	2000	1000	500	0	63	8	55	947	1	123	103	0	96	55	25	175	20	0	113	0	47	179	1900	1380	131
Lib2	L43-R08	Plate11	L43	R08	single cell	bCat	1	0h	0	2000	1000	500	0	33	9	29	12	43	42	46	0	80	31	13	4	11	0	0	0	6	33	197	60	0
Lib2	L43-R09	Plate11	L43	R09	single cell	bCat	1	0h	0	2000	1000	500	0	1	0	0	13	1	0	0	0	14	0	0	1	2	0	0	0	0	0	191	75	3
Lib2	L43-R10	Plate11	L43	R10	single cell	bCat	1	0h	0	2000	1000	500	0	38	18	30	67	14	50	32	3	117	30	24	34	26	0	68	0	25	49	1695	1114	173
Lib2	L43-R11	Plate11	L43	R11	single cell	bCat	1	0h	0	2000	1000	500	0	2	0	0	362	0	2	5	0	35	0	0	69	0	0	0	0	0	10	303	243	24
Lib2	L43-R13	Plate11	L43	R13	single cell	bCat	1	0h	0	2000	1000	500	0	31	0	0	74	40	74	0	3	148	47	8	71	33	0	74	0	18	152	226	119	16
Lib2	L43-R14	Plate11	L43	R14	single cell	bCat	1	0h	0	2000	1000	500	0	0	0	17	2368	0	1	0	0	6	1	0	191	0	0	0	0	0	0	1613	1134	113
Lib2	L43-R16	Plate11	L43	R16	single cell	bCat	1	0h	0	2000	1000	500	0	16	14	46	73	37	104	75	4	137	13	20	34	52	0	110	0	20	186	157	136	5
Lib2	L43-R17	Plate11	L43	R17	single cell	bCat	1	0h	0	2000	1000	500	0	9	1	1	235	0	4	0	0	25	0	0	14	0	0	1	0	1	2	831	519	88
Lib2	L43-R18	Plate11	L43	R18	single cell	bCat	1	0h	0	2000	1000	500	0	48	17	70	1357	9	75	6	12	104	19	29	104	24	0	174	0	26	62	1448	707	97
Lib2	L43-R19	Plate11	L43	R19	single cell	bCat	1	0h	0	2000	1000	500	0	56	64	77	2	29	88	104	49	112	30	59	55	33	0	150	0	22	161	344	127	22
Lib2	L43-R21	Plate11	L43	R21	single cell	bCat	1	0h	0	2000	1000	500	0	0	0	0	7	0	0	0	0	8	0	0	0	0	0	0	0	0	1	403	157	5
Lib2	L43-R22	Plate11	L43	R22	single cell	bCat	1	0h	0	2000	1000	500	0	79	38	108	60	47	136	91	3	120	24	40	83	20	0	112	0	61	161	278	28	20
Lib2	L43-R23	Plate11	L43	R23	single cell	bCat	1	0h	0	2000	1000	500	2	39	19	171	44	30	78	16	3	134	23	14	41	11	0	145	0	33	84	1517	1026	104
Lib2	L43-R26	Plate11	L43	R26	single cell	bCat	1	0h	0	2000	1000	500	0	68	36	59	119	24	63	84	5	92	46	37	74	38	0	70	0	33	213	253	221	11
Lib2	L43-R27	Plate11	L43	R27	single cell	bCat	1	0h	0	2000	1000	500	0	0	0	0	5	0	0	0	0	4	0	0	1	1	0	0	0	0	0	288	116	30
Lib2	L43-R28	Plate11	L43	R28	single cell	bCat	1	0h	0	2000	1000	500	0	0	1	0	1150	0	2	0	0	30	0	6	327	2	0	6	0	0	2	1591	176	170
Lib2	L43-R29	Plate11	L43	R29	single cell	bCat	1	0h	0	2000	1000	500	0	0	0	0	117	0	4	0	0	6	0	0	15	1	0	0	0	0	1	266	96	3
Lib2	L43-R30	Plate11	L43	R30	single cell	bCat	1	0h	0	2000	1000	500	0	2	0	1	140	0	0	0	0	1	0	0	32	0	0	1	0	0	1	384	96	40
Lib2	L44-R01	Plate11	L44	R01	single cell	bCat	1	0h	0	2000	1000	500	0	45	18	1	38	0	57	18	2	45	2	30	38	47	0	96	0	26	96	420	151	30
Lib2	L44-R03	Plate11	L44	R03	single cell	bCat	1	0h	0	2000	1000	500	0	0	0	1	4	0	0	0	1	3	0	0	1	1	0	0	0	0	0	215	54	17
Lib2	L44-R04	Plate11	L44	R04	single cell	bCat	1	0h	0	2000	1000	500	0	15	3	27	29	0	83	67	4	107	15	26	36	28	0	96	0	20	89	826	537	110
Lib2	L44-R05	Plate11	L44	R05	single cell	bCat	1	0h	0	2000	1000	500	0	4	1	6	415	0	0	0	0	13	0	0	30	2	0	0	0	1	0	626	357	64
Lib2	L44-R06	Plate11	L44	R06	single cell	bCat	1	0h	0	2000	1000	500	0	44	8	66	63	9	191	96	26	139	6	44	57	50	0	125	0	28	264	420	83	17
Lib2	L44-R07	Plate11	L44	R07	single cell	bCat	1	0h	0	2000	1000	500	0	2	0	1	581	0	26	0	3	37	0	0	57	2	0	1	0	0	24	608	210	7
Lib2	L44-R08	Plate11	L44	R08	single cell	bCat	1	0h	0	2000	1000	500	0	40	9	96	28	40	106	31	21	142	8	25	29	16	0	139	0	40	175	98	44	6
Lib2	L44-R09	Plate11	L44	R09	single cell	bCat	1	0h	0	2000	1000	500	0	3	19	69	36	12	62	31	15	106	28	12	36	25	0	52	0	42	93	379	153	28
Lib2	L44-R10	Plate11	L44	R10	single cell	bCat	1	0h	0	2000	1000	500	0	0	0	0	558	0	0	0	0	11	0	2	14	0	0	12	0	0	31	726	146	56
Lib2	L44-R11	Plate11	L44	R11	single cell	bCat	1	0h	0	2000	1000	500	0	0	3	4	68	0	0	0	0	11	0	5	35	34	0	5	0	0	13	305	173	28
Lib2	L44-R13	Plate11	L44	R13	single cell	bCat	1	0h	0	2000	1000	500	0	3	0	1	117	0	0	0	9	42	1	1	19	1	0	8	0	0	9	248	219	19
Lib2	L44-R14	Plate11	L44	R14	single cell	bCat	1	0h	0	2000	1000	500	0	32	5	71	51	6	109	80	8	159	59	24	46	66	0	78	0	3	148	191	69	3
Lib2	L44-R16	Plate11	L44	R16	single cell	bCat	1	0h	0	2000	1000	500	0	1	0	1	10	0	0	0	0	2	0	0	0	0	0	0	0	0	0	1343	1022	199
Lib2	L44-R17	Plate11	L44	R17	single cell	bCat	1	0h	0	2000	1000	500	0	50	9	98	160	1	86	6	23	174	34	22	13	23	0	102	0	28	102	752	176	45
Lib2	L44-R18	Plate11	L44	R18	single cell	bCat	1	0h	0	2000	1000	500	0	3	0	13	1634	0	29	17	0	12	0	10	38	0	0	1	0	0	4	1567	662	138
Lib2	L44-R19	Plate11	L44	R19	single cell	bCat	1	0h	0	2000	1000	500	0	50	58	147	13	64	236	79	29	278	54	74	144	55	0	371	0	95	300	249	36	18
Lib2	L44-R21	Plate11	L44	R21	single cell	bCat	1	0h	0	2000	1000	500	0	30	13	59	26	18	40	36	20	45	25	19	17	33	0	45	0	36	158	219	49	11
Lib2	L44-R22	Plate11	L44	R22	single cell	bCat	1	0h	0	2000	1000	500	0	0	0	0	205	0	0	0	0	20	0	1	3	10	0	0	0	0	2	355	169	17
Lib2	L44-R23	Plate11	L44	R23	single cell	bCat	1	0h	0	2000	1000	500	0	46	26	110	242	53	176	87	9	211	51	49	93	72	0	121	0	57	207	1935	1218	141
Lib2	L44-R26	Plate11	L44	R26	single cell	bCat	1	0h	0	2000	1000	500	0	0	0	0	171	4	0	0	0	0	1	0	23	0	0	1	0	0	26	428	231	14
Lib2	L44-R27	Plate11	L44	R27	single cell	bCat	1	0h	0	2000	1000	500	0	31	10	56	66	34	0	49	3	89	16	14	24	87	0	74	0	14	121	1255	950	227
Lib2	L44-R28	Plate11	L44	R28	single cell	bCat	1	0h	0	2000	1000	500	0	0	0	0	1234	0	0	0	0	6	0	0	31	0	0	8	0	0	0	1264	82	77
Lib2	L44-R29	Plate11	L44	R29	single cell	bCat	1	0h	0	2000	1000	500	0	0	0	0	280	0	0	1	0	0	3	0	24	0	0	0	0	0	31	403	227	11
Lib2	L44-R30	Plate11	L44	R30	single cell	bCat	1	0h	0	2000	1000	500	0	3	0	0	54	0	0	0	0	30	0	5	3	0	0	3	0	0	6	308	99	30
Lib2	L45-R01	Plate11	L45	R01	single cell	bCat	1	0h	0	2000	1000	500	0	29	36	79	90	20	110	57	7	189	47	22	81	69	0	126	0	24	197	353	89	9
Lib2	L45-R03	Plate11	L45	R03	single cell	bCat	1	0h	0	2000	1000	500	0	16	10	63	154	8	32	22	2	73	5	29	40	29	0	65	0	21	13	276	131	14
Lib2	L45-R04	Plate11	L45	R04	single cell	bCat	1	0h	0	2000	1000	500	0	68	29	114	65	19	133	64	19	122	65	11	65	41	0	137	0	25	30	233	41	22
Lib2	L45-R05	Plate11	L45	R05	single cell	bCat	1	0h	0	2000	1000	500	0	0	0	0	3	0	0	0	0	6	0	0	0	0	0	1	0	0	0	245	90	16
Lib2	L45-R06	Plate11	L45	R06	single cell	bCat	1	0h	0	2000	1000	500	0	24	9	84	52	26	61	66	0	117	40	18	54	33	0	65	0	43	156	1297	1073	119
Lib2	L45-R07	Plate11	L45	R07	single cell	bCat	1	0h	0	2000	1000	500	0	26	9	76	16	29	41	39	6	87	49	15	33	2	0	1	0	9	106	368	174	37
Lib2	L45-R08	Plate11	L45	R08	single cell	bCat	1	0h	0	2000	1000	500	0	14	33	51	26	23	35	43	8	54	38	8	24	2	0	114	0	19	48	197	88	7
Lib2	L45-R09	Plate11	L45	R09	single cell	bCat	1	0h	0	2000	1000	500	0	0	0	0	247	1	0	0	0	5	0	0	107	28	0	6	0	0	0	392	261	47
Lib2	L45-R10	Plate11	L45	R10	single cell	bCat	1	0h	0	2000	1000	500	0	2	10	21	66	15	91	29	4	46	20	19	45	33	0	95	0	40	47	308	52	12
Lib2	L45-R11	Plate11	L45	R11	single cell	bCat	1	0h	0	2000	1000	500	0	12	0	0	182	0	0	0	5	25	0	0	11	1	0	1	0	0	17	405	124	16
Lib2	L45-R13	Plate11	L45	R13	single cell	bCat	1	0h	0	2000	1000	500	0	0	0	0	4	0	1	0	0	3	0	0	0	0	0	0	0	0	0	157	109	4
Lib2	L45-R14	Plate11	L45	R14	single cell	bCat	1	0h	0	2000	1000	500	0	0	0	0	278	0	0	0	0	3	0	0	11	0	0	0	0	0	0	1241	981	131
Lib2	L45-R16	Plate11	L45	R16	single cell	bCat	1	0h	0	2000	1000	500	0	46	2	31	99	0	116	39	20	56	30	22	65	59	0	10	0	20	135	1080	986	56
Lib2	L45-R17	Plate11	L45	R17	single cell	bCat	1	0h	0	2000	1000	500	0	20	27	178	49	11	121	69	14	111	91	37	63	44	0	164	0	43	63	434	227	22
Lib2	L45-R18	Plate11	L45	R18	single cell	bCat	1	0h	0	2000	1000	500	0	55	23	125	336	41	155	80	14	186	32	50	109	39	0	34	0	36	196	427	87	11
Lib2	L45-R19	Plate11	L45	R19	single cell	bCat	1	0h	0	2000	1000	500	0	46	1	82	25	11	55	91	23	40	32	24	17	60	0	97	0	34	119	292	90	27
Lib2	L45-R21	Plate11	L45	R21	single cell	bCat	1	0h	0	2000	1000	500	0	0	0	0	1	1	0	0	0	3	0	0	1	1	0	0	0	0	0	297	15	15
Lib2	L45-R22	Plate11	L45	R22	single cell	bCat	1	0h	0	2000	1000	500	0	0	0	2	4	0	0	0	0	2	0	0	1	0	0	0	0	0	0	499	57	11
Lib2	L45-R23	Plate11	L45	R23	single cell	bCat	1	0h	0	2000	1000	500	0	0	0	0	136	0	26	0	0	4	0	0	29	0	0	5	0	0	24	636	210	30
Lib2	L45-R26	Plate11	L45	R26	single cell	bCat	1	0h	0	2000	1000	500	0	15	25	37	22	0	37	41	0	122	28	4	38	40	0	24	0	41	86	222	25	2
Lib2	L45-R27	Plate11	L45	R27	single cell	bCat	1	0h	0	2000	1000	500	0	0	0	1	148	0	0	0	0	10	1	0	44	0	0	1	0	0	53	364	355	57
Lib2	L45-R28	Plate11	L45	R28	single cell	bCat	1	0h	0	2000	1000	500	0	0	0	0	730	0	9	0	0	5	0	0	110	0	0	41	0	0	2	1911	228	204
Lib2	L45-R29	Plate11	L45	R29	single cell	bCat	1	0h	0	2000	1000	500	0	0	1	0	121	0	3	0	0	11	0	0	12	0	0	2	0	0	0	420	222	23
Lib2	L45-R30	Plate11	L45	R30	single cell	bCat	1	0h	0	2000	1000	500	0	0	0	0	779	0	3	0	0	33	0	0	175	7	0	0	0	0	0	1168	924	76
Lib2	L46-R01	Plate11	L46	R01	single cell	bCat	1	0h	0	2000	1000	500	0	0	0	0	2	0	1	0	0	0	0	0	0	0	0	0	0	0	0	1	5	0
Lib2	L46-R03	Plate11	L46	R03	single cell	bCat	1	0h	0	2000	1000	500	0	0	0	1	2	0	0	0	0	3	0	1	0	0	0	0	0	0	0	148	50	3
Lib2	L46-R04	Plate11	L46	R04	single cell	bCat	1	0h	0	2000	1000	500	0	21	5	67	16	11	142	60	3	102	8	24	65	29	0	77	0	52	61	101	3	13
Lib2	L46-R05	Plate11	L46	R05	single cell	bCat	1	0h	0	2000	1000	500	0	0	0	1	3	0	0	0	0	2	0	0	0	0	0	0	0	0	0	93	55	2
Lib2	L46-R06	Plate11	L46	R06	single cell	bCat	1	0h	0	2000	1000	500	0	17	8	0	103	7	84	27	7	58	11	26	32	13	0	11	0	19	118	220	90	6
Lib2	L46-R07	Plate11	L46	R07	single cell	bCat	1	0h	0	2000	1000	500	0	21	10	91	47	20	29	7	5	80	24	11	51	8	0	83	0	26	92	1427	1009	161
Lib2	L46-R08	Plate11	L46	R08	single cell	bCat	1	0h	0	2000	1000	500	0	26	12	76	37	38	41	35	0	119	26	13	47	42	0	56	0	14	156	406	174	36
Lib2	L46-R09	Plate11	L46	R09	single cell	bCat	1	0h	0	2000	1000	500	0	18	11	23	39	21	19	60	11	81	11	12	28	20	0	44	0	9	123	247	42	7
Lib2	L46-R10	Plate11	L46	R10	single cell	bCat	1	0h	0	2000	1000	500	0	1	2	0	36	0	1	0	0	0	0	1	3	1	0	0	0	0	0	299	81	16
Lib2	L46-R11	Plate11	L46	R11	single cell	bCat	1	0h	0	2000	1000	500	0	0	0	0	0	0	0	0	0	3	0	0	0	0	0	0	0	0	0	227	51	4
Lib2	L46-R13	Plate11	L46	R13	single cell	bCat	1	0h	0	2000	1000	500	0	0	0	1	3	0	0	0	0	3	0	1	0	0	0	1	0	0	0	180	107	2
Lib2	L46-R14	Plate11	L46	R14	single cell	bCat	1	0h	0	2000	1000	500	0	0	0	0	254	0	0	0	0	1	0	0	15	0	0	2	0	0	0	314	121	9
Lib2	L46-R16	Plate11	L46	R16	single cell	bCat	1	0h	0	2000	1000	500	0	0	0	2	53	0	1	1	0	3	0	0	6	0	0	1	0	0	18	411	141	27
Lib2	L46-R17	Plate11	L46	R17	single cell	bCat	1	0h	0	2000	1000	500	0	11	8	58	25	0	29	35	1	66	7	7	36	19	0	44	0	20	55	287	159	18
Lib2	L46-R18	Plate11	L46	R18	single cell	bCat	1	0h	0	2000	1000	500	0	4	9	138	13	16	25	60	5	93	47	43	19	7	0	100	0	26	150	356	65	6
Lib2	L46-R19	Plate11	L46	R19	single cell	bCat	1	0h	0	2000	1000	500	0	29	15	26	16	32	78	51	0	100	7	53	76	29	0	26	0	21	122	278	84	10
Lib2	L46-R21	Plate11	L46	R21	single cell	bCat	1	0h	0	2000	1000	500	0	3	0	0	142	0	1	0	0	2	0	0	22	1	0	0	0	0	0	881	349	25
Lib2	L46-R22	Plate11	L46	R22	single cell	bCat	1	0h	0	2000	1000	500	0	53	29	16	53	30	132	62	8	116	32	0	56	32	0	161	0	9	134	519	233	45
Lib2	L46-R23	Plate11	L46	R23	single cell	bCat	1	0h	0	2000	1000	500	0	24	49	59	22	39	74	59	12	101	0	29	48	35	0	59	0	56	154	99	61	11
Lib2	L46-R26	Plate11	L46	R26	single cell	bCat	1	0h	0	2000	1000	500	0	0	0	1	3	0	0	0	0	5	0	0	0	0	0	0	0	0	0	193	35	7
Lib2	L46-R27	Plate11	L46	R27	single cell	bCat	1	0h	0	2000	1000	500	0	27	14	75	11	4	41	12	0	71	2	21	46	28	0	40	0	27	85	148	40	28
Lib2	L46-R28	Plate11	L46	R28	single cell	bCat	1	0h	0	2000	1000	500	0	0	0	0	709	0	6	0	0	3	0	6	28	0	0	0	0	3	52	624	54	21
Lib2	L46-R29	Plate11	L46	R29	single cell	bCat	1	0h	0	2000	1000	500	0	10	21	0	102	0	0	13	3	104	9	3	9	6	0	16	0	27	53	213	80	12
Lib2	L46-R30	Plate11	L46	R30	single cell	bCat	1	0h	0	2000	1000	500	0	0	0	0	1	0	0	0	0	2	0	0	0	1	0	0	0	0	0	1	3	0

## Sheet: (c) Replicate 3
library.ID	well.ID	plate.ID	forward.barcode	reverse.barcode	type	inducer	cell.count	timepoint	pg.bulk.RNA	copy.RNA1	copy.RNA2	copy.RNA6	CDX2	EOMES	EVX1	FOXA2	GAPDH	GSC	HAND1	HOXA1	MESP1	MIXL1	MSGN1	MSX1	NANOG	NODAL	PAX3	SOX17	T	TBX6	ZIC1	RNA1	RNA2	RNA6
Lib3	L01-R01	Plate19	L01	R01	single cell	Wnt	1	24h	0	2000	1000	500	0	0	0	2	4	1	2	0	0	6	0	0	0	0	0	1	1	0	0	127	15	0
Lib3	L01-R03	Plate19	L01	R03	single cell	Wnt	1	24h	0	2000	1000	500	0	41	7	133	41	40	66	20	3	85	88	1	15	54	0	144	0	28	203	634	203	5
Lib3	L01-R04	Plate19	L01	R04	single cell	Wnt	1	24h	0	2000	1000	500	0	14	1	144	4	0	7	26	7	143	0	15	32	43	0	59	0	0	51	676	289	1
Lib3	L01-R05	Plate19	L01	R05	single cell	Wnt	1	24h	0	2000	1000	500	9	62	29	17	54	13	87	67	1	458	73	22	64	127	0	16	0	17	303	1163	276	10
Lib3	L01-R06	Plate19	L01	R06	single cell	Wnt	1	24h	0	2000	1000	500	0	6	27	0	20	44	155	67	13	128	62	2	33	39	0	98	0	13	299	610	191	15
Lib3	L01-R07	Plate19	L01	R07	single cell	Wnt	1	24h	0	2000	1000	500	0	27	16	58	22	0	7	48	0	23	61	0	28	0	0	158	0	0	4	3597	2511	47
Lib3	L01-R08	Plate19	L01	R08	single cell	Wnt	1	24h	0	2000	1000	500	0	13	56	66	30	64	0	169	21	563	7	41	84	63	0	0	0	95	246	846	361	6
Lib3	L01-R09	Plate19	L01	R09	single cell	Wnt	1	24h	0	2000	1000	500	0	18	0	0	321	1	16	0	0	3	0	0	53	0	0	27	0	0	62	1396	320	20
Lib3	L01-R10	Plate19	L01	R10	single cell	Wnt	1	24h	0	2000	1000	500	0	0	0	0	1575	0	0	0	0	11	0	6	80	34	0	0	0	0	0	1906	369	17
Lib3	L01-R11	Plate19	L01	R11	single cell	Wnt	1	24h	0	2000	1000	500	0	0	0	0	14	0	1	0	0	14	0	11	0	10	0	2	0	0	0	1450	708	15
Lib3	L01-R13	Plate19	L01	R13	single cell	Wnt	1	24h	0	2000	1000	500	0	30	30	55	5	35	150	84	21	275	22	58	48	51	0	272	0	41	0	1032	483	16
Lib3	L01-R14	Plate19	L01	R14	single cell	Wnt	1	24h	0	2000	1000	500	0	12	1	0	257	32	19	27	0	135	45	61	14	102	0	103	0	9	45	1090	235	7
Lib3	L01-R16	Plate19	L01	R16	single cell	Wnt	1	24h	0	2000	1000	500	0	27	17	163	70	11	19	44	2	252	96	36	46	159	0	1	0	27	107	1831	1637	13
Lib3	L01-R17	Plate19	L01	R17	single cell	Wnt	1	24h	0	2000	1000	500	0	14	3	168	46	1	86	42	1	129	49	27	27	84	0	38	0	0	205	1370	451	10
Lib3	L01-R18	Plate19	L01	R18	single cell	Wnt	1	24h	0	2000	1000	500	0	3	4	0	72	11	112	0	0	6	32	30	42	49	0	126	0	0	98	1514	571	7
Lib3	L01-R19	Plate19	L01	R19	single cell	Wnt	1	24h	0	2000	1000	500	0	33	0	95	0	0	0	0	0	238	25	12	52	60	0	124	0	49	5	481	206	1
Lib3	L01-R21	Plate19	L01	R21	single cell	Wnt	1	24h	0	2000	1000	500	0	6	29	0	58	21	59	67	32	298	18	39	40	41	0	102	0	0	174	1312	293	15
Lib3	L01-R22	Plate19	L01	R22	single cell	Wnt	1	24h	0	2000	1000	500	0	0	1	0	8	0	0	17	0	210	0	25	10	65	0	7	0	0	270	1171	515	8
Lib3	L01-R23	Plate19	L01	R23	single cell	Wnt	1	24h	0	2000	1000	500	0	1	0	0	5	0	0	0	0	8	0	0	0	0	0	0	0	0	0	1412	410	4
Lib3	L01-R26	Plate19	L01	R26	single cell	Wnt	1	24h	0	2000	1000	500	0	17	4	0	24	3	48	3	0	12	2	8	0	8	0	98	0	0	34	1555	610	7
Lib3	L01-R27	Plate19	L01	R27	single cell	Wnt	1	24h	0	2000	1000	500	0	1	0	0	246	0	0	0	0	29	0	0	47	0	0	2	0	0	67	2403	1456	22
Lib3	L01-R28	Plate19	L01	R28	single cell	Wnt	1	24h	0	2000	1000	500	0	10	0	32	25	0	41	83	10	32	59	51	9	22	0	2	0	20	47	2000	250	18
Lib3	L01-R29	Plate19	L01	R29	single cell	Wnt	1	24h	0	2000	1000	500	0	0	0	0	9	0	0	0	0	15	0	0	0	0	0	0	0	0	16	918	376	11
Lib3	L01-R30	Plate19	L01	R30	single cell	Wnt	1	24h	0	2000	1000	500	0	1	2	0	11	1	9	0	1	27	10	4	3	21	0	49	0	0	59	637	89	1
Lib3	L01-R31	Plate22	L01	R31	single cell	Wnt	1	72h	0	2000	1000	500	0	0	0	0	9	0	5	0	0	22	0	2	0	0	0	2	0	0	0	10	14	1
Lib3	L01-R32	Plate22	L01	R32	single cell	Wnt	1	72h	0	2000	1000	500	0	33	0	18	72	0	20	1	0	1963	1	59	0	0	0	4	0	0	2	1353	92	4
Lib3	L01-R34	Plate22	L01	R34	single cell	Wnt	1	72h	0	2000	1000	500	0	103	0	0	546	0	2150	2	20	582	0	661	13	0	0	61	0	2	49	754	964	18
Lib3	L01-R35	Plate22	L01	R35	single cell	Wnt	1	72h	0	2000	1000	500	0	128	3	0	1577	14	259	0	37	1193	35	134	39	64	0	20	0	24	2	2544	2429	64
Lib3	L01-R36	Plate22	L01	R36	single cell	Wnt	1	72h	0	2000	1000	500	0	139	0	0	1194	0	510	0	28	2327	0	122	0	0	0	1	1	0	0	2055	2217	76
Lib3	L01-R37	Plate22	L01	R37	single cell	Wnt	1	72h	0	2000	1000	500	0	148	36	4	916	13	121	4	31	11789	24	302	0	0	0	84	18	5	35	1177	319	24
Lib3	L01-R38	Plate22	L01	R38	single cell	Wnt	1	72h	0	2000	1000	500	0	12	35	0	935	1	712	0	6	364	0	224	15	10	0	4	0	2	0	1971	1562	46
Lib3	L01-R39	Plate22	L01	R39	single cell	Wnt	1	72h	0	2000	1000	500	0	13	43	1	1034	0	63	86	0	595	60	23	6	0	0	1	0	15	0	875	635	20
Lib3	L01-R40	Plate22	L01	R40	single cell	Wnt	1	72h	0	2000	1000	500	0	111	0	0	707	0	305	0	34	4630	37	275	0	11	0	35	0	49	71	1161	479	25
Lib3	L01-R41	Plate22	L01	R41	single cell	Wnt	1	72h	0	2000	1000	500	0	11	7	48	444	6	23	10	0	167	15	25	3	32	0	13	0	1	0	1172	238	4
Lib3	L01-R42	Plate22	L01	R42	single cell	Wnt	1	72h	0	2000	1000	500	0	144	0	1	1618	0	2824	0	55	2473	45	200	28	0	1	23	0	0	35	1517	1794	36
Lib3	L01-R43	Plate22	L01	R43	single cell	Wnt	1	72h	0	2000	1000	500	0	195	6	0	1504	31	820	0	66	5821	0	92	2	0	0	3	10	26	44	707	1002	34
Lib3	L01-R44	Plate22	L01	R44	single cell	Wnt	1	72h	0	2000	1000	500	0	8	0	0	167	2	105	0	0	2450	0	22	0	16	0	0	5	0	0	1027	174	1
Lib3	L01-R45	Plate22	L01	R45	single cell	Wnt	1	72h	0	2000	1000	500	0	0	0	0	180	0	2537	0	4	322	0	71	0	0	0	0	0	0	2	1625	1266	36
Lib3	L01-R46	Plate22	L01	R46	single cell	Wnt	1	72h	0	2000	1000	500	0	113	64	0	787	7	0	34	0	3036	0	17	38	0	0	7	11	0	0	1323	1304	30
Lib3	L01-R47	Plate22	L01	R47	single cell	Wnt	1	72h	0	2000	1000	500	0	0	0	0	269	0	1479	1	20	404	0	38	2	1	0	63	0	0	20	1254	908	30
Lib3	L01-R48	Plate22	L01	R48	single cell	Wnt	1	72h	0	2000	1000	500	0	0	45	0	2359	0	0	60	46	4399	32	13	0	0	0	0	0	0	1	2144	2613	96
Lib3	L01-R49	Plate22	L01	R49	single cell	Wnt	1	72h	0	2000	1000	500	0	320	70	84	3852	17	3	0	133	12361	0	213	36	97	0	3	25	22	0	1696	1871	61
Lib3	L01-R50	Plate22	L01	R50	single cell	Wnt	1	72h	0	2000	1000	500	0	13	4	29	2	0	0	11	0	191	47	25	10	13	0	1	1	0	2	817	624	19
Lib3	L01-R51	Plate22	L01	R51	single cell	Wnt	1	72h	0	2000	1000	500	0	102	0	0	635	0	936	0	108	3377	2	509	16	0	0	88	0	4	0	1033	624	21
Lib3	L01-R52	Plate22	L01	R52	single cell	Wnt	1	72h	0	2000	1000	500	0	384	14	9	1806	0	1	0	13	2374	0	248	3	1	0	14	18	6	0	919	1251	42
Lib3	L01-R53	Plate22	L01	R53	single cell	Wnt	1	72h	0	2000	1000	500	0	0	1	0	23	0	7	0	0	1741	59	0	0	0	0	1	0	1	0	278	24	2
Lib3	L01-R54	Plate22	L01	R54	single cell	Wnt	1	72h	0	2000	1000	500	0	2	1	93	36	2	39	57	9	84	54	10	37	48	0	93	0	0	107	2398	1965	54
Lib3	L01-R55	Plate22	L01	R55	single cell	Wnt	1	72h	0	2000	1000	500	0	2	0	0	3	1	22	0	0	257	0	6	0	2	0	0	0	0	0	14	12	1
Lib3	L02-R01	Plate19	L02	R01	single cell	Wnt	1	24h	0	2000	1000	500	0	26	32	136	8	5	170	1	0	199	166	13	80	99	0	246	0	39	167	1191	497	32
Lib3	L02-R03	Plate19	L02	R03	single cell	Wnt	1	24h	0	2000	1000	500	0	0	2	12	36	22	31	33	2	205	19	92	11	84	0	62	0	26	114	920	230	34
Lib3	L02-R04	Plate19	L02	R04	single cell	Wnt	1	24h	0	2000	1000	500	0	12	3	101	2	9	47	0	19	15	14	1	1	47	0	0	0	68	108	1484	547	60
Lib3	L02-R05	Plate19	L02	R05	single cell	Wnt	1	24h	0	2000	1000	500	0	23	49	207	43	22	96	27	24	49	35	0	12	48	0	68	0	8	2	847	555	49
Lib3	L02-R06	Plate19	L02	R06	single cell	Wnt	1	24h	0	2000	1000	500	0	1	1	0	127	0	1	0	0	10	0	1	46	0	0	25	0	1	36	1482	658	45
Lib3	L02-R07	Plate19	L02	R07	single cell	Wnt	1	24h	0	2000	1000	500	0	45	5	58	132	48	269	97	16	432	134	38	48	15	0	504	0	32	529	896	460	74
Lib3	L02-R08	Plate19	L02	R08	single cell	Wnt	1	24h	0	2000	1000	500	0	4	37	0	827	0	69	0	0	3	0	0	54	0	0	0	0	1	70	1646	624	59
Lib3	L02-R09	Plate19	L02	R09	single cell	Wnt	1	24h	0	2000	1000	500	0	23	6	99	37	29	144	29	0	141	55	31	55	0	0	187	0	64	58	2711	1750	234
Lib3	L02-R10	Plate19	L02	R10	single cell	Wnt	1	24h	0	2000	1000	500	0	46	7	56	15	0	117	1	1	249	54	64	41	40	0	321	0	0	330	1212	367	74
Lib3	L02-R11	Plate19	L02	R11	single cell	Wnt	1	24h	0	2000	1000	500	0	22	0	4	496	11	1	0	0	1067	3	60	131	1	0	1	0	0	1	999	462	55
Lib3	L02-R13	Plate19	L02	R13	single cell	Wnt	1	24h	0	2000	1000	500	0	13	4	0	9	0	56	0	0	33	0	2	0	0	0	19	0	0	3	1378	728	76
Lib3	L02-R14	Plate19	L02	R14	single cell	Wnt	1	24h	0	2000	1000	500	0	10	0	17	207	0	0	0	0	5	0	0	35	52	0	0	0	1	1	1444	469	93
Lib3	L02-R16	Plate19	L02	R16	single cell	Wnt	1	24h	0	2000	1000	500	0	0	0	0	13	29	1	0	0	107	35	2	0	30	0	1	0	0	0	892	538	19
Lib3	L02-R17	Plate19	L02	R17	single cell	Wnt	1	24h	0	2000	1000	500	0	0	1	0	307	0	0	0	0	11	0	0	22	1	0	0	0	0	1	1131	450	12
Lib3	L02-R18	Plate19	L02	R18	single cell	Wnt	1	24h	0	2000	1000	500	0	0	0	83	1	0	1	0	0	23	0	0	1	0	0	328	0	0	67	1168	440	70
Lib3	L02-R19	Plate19	L02	R19	single cell	Wnt	1	24h	0	2000	1000	500	0	56	0	89	32	10	63	41	20	406	68	28	61	89	0	137	0	101	232	670	746	46
Lib3	L02-R21	Plate19	L02	R21	single cell	Wnt	1	24h	0	2000	1000	500	0	1	0	1	21	4	25	0	0	155	41	9	1	55	0	91	0	4	58	1264	1386	142
Lib3	L02-R22	Plate19	L02	R22	single cell	Wnt	1	24h	0	2000	1000	500	0	8	2	28	172	4	41	7	7	66	0	45	35	30	0	169	0	18	204	932	596	68
Lib3	L02-R23	Plate19	L02	R23	single cell	Wnt	1	24h	0	2000	1000	500	0	0	0	0	1020	1	16	0	0	20	12	17	75	11	0	0	0	0	14	1300	755	97
Lib3	L02-R26	Plate19	L02	R26	single cell	Wnt	1	24h	0	2000	1000	500	0	28	1	2	42	25	22	66	0	115	0	41	0	1	0	62	0	1	12	3349	1659	191
Lib3	L02-R27	Plate19	L02	R27	single cell	Wnt	1	24h	0	2000	1000	500	0	2	1	7	57	5	4	7	0	393	13	14	47	68	0	25	0	34	44	3462	3478	340
Lib3	L02-R28	Plate19	L02	R28	single cell	Wnt	1	24h	0	2000	1000	500	0	0	2	86	6	0	72	0	0	57	0	59	0	50	0	4	0	0	69	1228	173	125
Lib3	L02-R29	Plate19	L02	R29	single cell	Wnt	1	24h	0	2000	1000	500	0	16	25	48	132	39	137	80	13	242	15	5	72	122	0	262	0	78	141	2765	1617	182
Lib3	L02-R30	Plate19	L02	R30	single cell	Wnt	1	24h	0	2000	1000	500	0	12	13	40	11	33	17	0	0	53	73	9	16	8	0	123	0	0	116	444	483	48
Lib3	L02-R31	Plate22	L02	R31	single cell	Wnt	1	72h	0	2000	1000	500	0	51	0	0	209	16	2	0	9	2447	0	1	0	5	0	2	0	0	2	934	585	39
Lib3	L02-R32	Plate22	L02	R32	single cell	Wnt	1	72h	0	2000	1000	500	0	40	0	4	97	7	88	0	0	178	1	6	2	0	0	39	0	0	1191	751	683	82
Lib3	L02-R34	Plate22	L02	R34	single cell	Wnt	1	72h	0	2000	1000	500	0	29	10	60	61	34	11	93	6	321	188	123	53	67	0	28	0	84	475	415	238	8
Lib3	L02-R35	Plate22	L02	R35	single cell	Wnt	1	72h	0	2000	1000	500	0	2	38	1439	700	0	8	0	1	50	0	23	40	0	0	2847	0	0	2	1055	1116	94
Lib3	L02-R36	Plate22	L02	R36	single cell	Wnt	1	72h	0	2000	1000	500	0	30	1	76	1690	0	5145	1	18	543	0	27	0	0	0	0	0	0	0	2783	3801	537
Lib3	L02-R37	Plate22	L02	R37	single cell	Wnt	1	72h	0	2000	1000	500	0	175	0	0	470	0	1369	32	70	2262	0	109	0	0	0	0	0	0	126	737	740	77
Lib3	L02-R38	Plate22	L02	R38	single cell	Wnt	1	72h	0	2000	1000	500	35	11	30	0	1607	0	16	25	0	50	0	8	1	0	0	101	0	0	0	1466	1090	131
Lib3	L02-R39	Plate22	L02	R39	single cell	Wnt	1	72h	0	2000	1000	500	0	1	0	0	40	0	8	0	0	30	0	7	0	1	0	3	0	0	1	2099	3962	392
Lib3	L02-R40	Plate22	L02	R40	single cell	Wnt	1	72h	0	2000	1000	500	35	0	54	0	524	0	28	28	0	146	0	158	0	1	55	53	0	0	2	1332	995	84
Lib3	L02-R41	Plate22	L02	R41	single cell	Wnt	1	72h	0	2000	1000	500	0	151	0	0	740	4	32	0	75	3463	0	45	0	1	0	0	0	1	0	949	231	72
Lib3	L02-R42	Plate22	L02	R42	single cell	Wnt	1	72h	0	2000	1000	500	0	366	5	0	1775	0	9	0	51	5134	0	881	0	25	0	78	8	62	0	428	557	54
Lib3	L02-R43	Plate22	L02	R43	single cell	Wnt	1	72h	0	2000	1000	500	0	0	0	0	542	0	6	1	0	54	1	99	7	0	126	0	0	0	425	1867	1668	136
Lib3	L02-R44	Plate22	L02	R44	single cell	Wnt	1	72h	0	2000	1000	500	0	0	13	0	774	3	336	0	19	158	0	4	0	1	0	13	0	23	0	845	589	20
Lib3	L02-R45	Plate22	L02	R45	single cell	Wnt	1	72h	0	2000	1000	500	0	654	259	2984	3064	26	18	0	0	34796	0	726	29	317	0	6	0	0	85	1528	2239	280
Lib3	L02-R46	Plate22	L02	R46	single cell	Wnt	1	72h	0	2000	1000	500	0	19	0	0	852	0	2435	0	35	1454	0	194	4	0	0	0	0	12	14	841	772	204
Lib3	L02-R47	Plate22	L02	R47	single cell	Wnt	1	72h	0	2000	1000	500	0	86	5	0	650	0	25	0	13	3214	0	969	0	0	0	16	3	24	24	799	568	123
Lib3	L02-R48	Plate22	L02	R48	single cell	Wnt	1	72h	0	2000	1000	500	0	51	1	1	559	4	2	0	1	3279	88	200	0	0	0	1	0	0	2	923	792	166
Lib3	L02-R49	Plate22	L02	R49	single cell	Wnt	1	72h	0	2000	1000	500	0	0	0	1	6	0	1	0	0	60	0	1	0	0	0	96	0	0	1	470	589	76
Lib3	L02-R50	Plate22	L02	R50	single cell	Wnt	1	72h	0	2000	1000	500	0	14	2	2	219	0	484	0	27	716	1	13	1	0	0	55	0	0	0	590	422	92
Lib3	L02-R51	Plate22	L02	R51	single cell	Wnt	1	72h	0	2000	1000	500	0	244	0	0	1212	0	1709	0	176	6799	0	488	0	3	0	75	0	14	40	852	1104	129
Lib3	L02-R52	Plate22	L02	R52	single cell	Wnt	1	72h	0	2000	1000	500	0	0	5	0	7	0	4	0	0	12	0	2	0	0	0	149	0	0	0	525	429	76
Lib3	L02-R53	Plate22	L02	R53	single cell	Wnt	1	72h	0	2000	1000	500	0	18	206	0	1074	0	91	72	17	7725	159	26	0	0	0	0	0	5	100	2034	2180	335
Lib3	L02-R54	Plate22	L02	R54	single cell	Wnt	1	72h	0	2000	1000	500	0	33	15	0	35	36	66	4	0	155	102	36	48	61	0	1	0	57	58	1997	2881	352
Lib3	L02-R55	Plate22	L02	R55	single cell	Wnt	1	72h	0	2000	1000	500	0	24	5	1	258	0	375	0	7	699	0	32	0	6	0	42	0	1	31	302	287	23
Lib3	L03-R01	Plate19	L03	R01	single cell	Wnt	1	24h	0	2000	1000	500	0	10	0	1	17	17	138	80	10	259	140	20	64	0	0	68	0	34	140	1097	351	20
Lib3	L03-R03	Plate19	L03	R03	single cell	Wnt	1	24h	0	2000	1000	500	0	13	0	0	13	0	3	19	0	64	0	1	5	0	0	53	0	0	10	947	499	50
Lib3	L03-R04	Plate19	L03	R04	single cell	Wnt	1	24h	0	2000	1000	500	0	11	3	29	11	0	26	0	0	73	0	0	0	1	0	46	0	0	31	887	403	31
Lib3	L03-R05	Plate19	L03	R05	single cell	Wnt	1	24h	0	2000	1000	500	0	0	0	0	9	5	0	0	0	144	46	13	14	43	0	29	0	33	178	907	429	38
Lib3	L03-R06	Plate19	L03	R06	single cell	Wnt	1	24h	0	2000	1000	500	0	25	29	80	5	0	142	0	0	6	25	30	2	74	0	75	0	29	1	562	191	15
Lib3	L03-R07	Plate19	L03	R07	single cell	Wnt	1	24h	0	2000	1000	500	0	22	2	2	1367	0	1	1	0	73	0	1	106	0	0	0	0	0	0	2258	845	12
Lib3	L03-R08	Plate19	L03	R08	single cell	Wnt	1	24h	0	2000	1000	500	0	56	35	41	174	26	148	54	0	366	21	21	56	119	0	11	0	33	317	1019	436	78
Lib3	L03-R09	Plate19	L03	R09	single cell	Wnt	1	24h	0	2000	1000	500	0	0	0	65	3	0	37	0	0	87	12	6	15	0	0	4	0	21	6	613	146	22
Lib3	L03-R10	Plate19	L03	R10	single cell	Wnt	1	24h	0	2000	1000	500	0	0	0	0	974	0	4	0	0	20	3	0	31	0	0	13	0	0	1	1388	1157	73
Lib3	L03-R11	Plate19	L03	R11	single cell	Wnt	1	24h	0	2000	1000	500	0	0	15	4	22	3	23	0	0	106	38	0	3	31	0	0	0	11	74	1310	493	73
Lib3	L03-R13	Plate19	L03	R13	single cell	Wnt	1	24h	0	2000	1000	500	0	1	0	107	20	0	38	15	3	136	0	30	0	7	0	235	0	0	69	866	261	46
Lib3	L03-R14	Plate19	L03	R14	single cell	Wnt	1	24h	0	2000	1000	500	0	0	0	28	20	0	2	0	0	184	53	2	12	2	0	5	0	9	89	827	442	24
Lib3	L03-R16	Plate19	L03	R16	single cell	Wnt	1	24h	0	2000	1000	500	0	19	0	6	990	0	31	0	0	13	15	0	61	0	0	2	0	0	0	1375	557	49
Lib3	L03-R17	Plate19	L03	R17	single cell	Wnt	1	24h	0	2000	1000	500	0	73	75	84	130	39	227	87	25	597	98	90	40	144	0	152	0	12	364	905	312	48
Lib3	L03-R18	Plate19	L03	R18	single cell	Wnt	1	24h	0	2000	1000	500	0	54	0	17	67	32	305	101	34	621	143	42	50	121	0	13	0	68	349	1302	675	32
Lib3	L03-R19	Plate19	L03	R19	single cell	Wnt	1	24h	0	2000	1000	500	0	5	43	77	4	40	31	67	6	289	56	60	40	58	0	279	0	17	179	1072	143	18
Lib3	L03-R21	Plate19	L03	R21	single cell	Wnt	1	24h	0	2000	1000	500	0	36	32	52	44	7	1	1	0	153	0	65	3	9	0	0	0	23	55	1677	779	36
Lib3	L03-R22	Plate19	L03	R22	single cell	Wnt	1	24h	0	2000	1000	500	0	1	33	0	28	24	41	0	0	5	0	5	37	0	0	1	0	0	1	1375	581	49
Lib3	L03-R23	Plate19	L03	R23	single cell	Wnt	1	24h	0	2000	1000	500	0	69	43	136	30	0	127	45	0	130	49	66	64	134	0	0	0	48	338	736	373	4
Lib3	L03-R26	Plate19	L03	R26	single cell	Wnt	1	24h	0	2000	1000	500	0	2	1	1	32	2	38	0	1	57	14	1	31	0	0	23	0	0	19	1083	556	58
Lib3	L03-R27	Plate19	L03	R27	single cell	Wnt	1	24h	0	2000	1000	500	0	30	0	5	1667	0	2	0	0	40	1	4	48	0	0	3	0	0	0	2178	735	73
Lib3	L03-R28	Plate19	L03	R28	single cell	Wnt	1	24h	0	2000	1000	500	0	0	0	0	515	0	66	0	0	6	0	41	5	0	0	93	0	3	11	1316	233	63
Lib3	L03-R29	Plate19	L03	R29	single cell	Wnt	1	24h	0	2000	1000	500	0	8	0	31	34	0	71	4	0	194	28	0	5	0	0	128	0	35	0	630	166	12
Lib3	L03-R30	Plate19	L03	R30	single cell	Wnt	1	24h	0	2000	1000	500	0	0	0	0	1816	0	6	0	0	143	0	11	158	0	0	10	0	0	0	2725	2742	117
Lib3	L03-R31	Plate22	L03	R31	single cell	Wnt	1	72h	0	2000	1000	500	0	99	0	0	226	0	178	20	10	3812	0	205	7	1	0	13	0	0	0	655	679	73
Lib3	L03-R32	Plate22	L03	R32	single cell	Wnt	1	72h	0	2000	1000	500	0	25	3	14	102	0	1401	0	27	1087	0	286	6	1	0	0	0	0	0	883	696	56
Lib3	L03-R34	Plate22	L03	R34	single cell	Wnt	1	72h	0	2000	1000	500	0	214	0	0	240	13	425	0	13	10687	0	83	0	0	0	0	0	4	66	770	459	59
Lib3	L03-R35	Plate22	L03	R35	single cell	Wnt	1	72h	0	2000	1000	500	0	3	82	0	1071	0	25	110	0	426	0	7	70	0	0	1	0	0	2	1244	1099	58
Lib3	L03-R36	Plate22	L03	R36	single cell	Wnt	1	72h	0	2000	1000	500	0	75	49	1420	3007	0	39	0	22	2215	1	343	16	0	0	1946	0	0	1	1374	1824	126
Lib3	L03-R37	Plate22	L03	R37	single cell	Wnt	1	72h	0	2000	1000	500	0	0	4	0	779	1	371	0	0	1401	0	36	0	0	0	1	0	15	8	923	554	77
Lib3	L03-R38	Plate22	L03	R38	single cell	Wnt	1	72h	0	2000	1000	500	0	47	0	0	614	0	3627	0	18	1811	0	151	36	0	0	8	0	0	44	1076	813	141
Lib3	L03-R39	Plate22	L03	R39	single cell	Wnt	1	72h	0	2000	1000	500	0	1	84	0	492	10	37	73	180	1278	78	101	15	4	0	2	36	0	8	1099	1182	44
Lib3	L03-R40	Plate22	L03	R40	single cell	Wnt	1	72h	0	2000	1000	500	0	66	27	0	394	0	903	65	52	962	67	265	15	84	0	223	0	37	227	1136	835	60
Lib3	L03-R41	Plate22	L03	R41	single cell	Wnt	1	72h	0	2000	1000	500	0	310	17	85	2346	8	4	1	93	9645	0	375	0	0	0	1	7	1	1	1756	1765	128
Lib3	L03-R42	Plate22	L03	R42	single cell	Wnt	1	72h	0	2000	1000	500	0	202	5	1	769	22	1095	0	91	9262	0	593	0	0	0	1	55	0	1	1158	867	74
Lib3	L03-R43	Plate22	L03	R43	single cell	Wnt	1	72h	0	2000	1000	500	0	51	0	2	666	17	344	0	25	1126	0	180	1	0	0	31	0	0	50	865	833	57
Lib3	L03-R44	Plate22	L03	R44	single cell	Wnt	1	72h	0	2000	1000	500	0	40	0	0	352	0	916	0	2	1611	0	194	0	0	0	0	0	0	0	766	533	15
Lib3	L03-R45	Plate22	L03	R45	single cell	Wnt	1	72h	0	2000	1000	500	0	68	0	3	484	0	63	0	10	6228	4	46	0	0	0	0	0	7	114	901	679	60
Lib3	L03-R46	Plate22	L03	R46	single cell	Wnt	1	72h	0	2000	1000	500	0	24	35	0	449	0	239	0	10	865	0	263	2	0	0	88	0	0	0	1490	808	60
Lib3	L03-R47	Plate22	L03	R47	single cell	Wnt	1	72h	0	2000	1000	500	0	604	86	0	2290	0	2	0	159	32686	22	1244	13	525	0	0	58	13	31	1382	1402	108
Lib3	L03-R48	Plate22	L03	R48	single cell	Wnt	1	72h	0	2000	1000	500	0	79	110	0	345	0	2	0	0	7880	0	2	65	0	0	0	19	0	0	327	531	116
Lib3	L03-R49	Plate22	L03	R49	single cell	Wnt	1	72h	0	2000	1000	500	0	65	0	0	605	0	298	0	21	347	0	100	15	0	0	0	0	0	0	481	759	145
Lib3	L03-R50	Plate22	L03	R50	single cell	Wnt	1	72h	0	2000	1000	500	0	0	0	1	1	0	2	0	0	11	1	1	0	1	0	0	0	0	0	312	417	31
Lib3	L03-R51	Plate22	L03	R51	single cell	Wnt	1	72h	0	2000	1000	500	0	68	0	22	448	0	1964	0	8	2318	0	157	35	1	0	39	0	1	2	1272	1250	92
[truncated: 1,534 more rows]
